# Supplementary material for: Single cell and spatial analysis of immune-hot and immune-cold tumours identifies fibroblast subtypes associated with distinct immunological niches and positive immunotherapy response
Source: Mol Cancer. 2025 Jan 6;24:3. doi: 10.1186/s12943-024-02191-9 (PMC11702232; doi:10.1186/s12943-024-02191-9)
Supplement: Supplementary file 2 — Supplementary Material 2 [file 12943_2024_2191_MOESM2_ESM.xlsx]

## Sheet: Table S1 KEY
Column	Description
PatientID	Patient identification
case	Sample identfier
hpv_stat	HPV status
source	Tumour or normal sample
digest	Digestion method (outlined in methods)
	Multi: Col+ fraction
	Liberase: Liberase fraction
	mix: 1:9 ratio of Liberase:Col+
batch	Sequencing batch
site	Site of resection
age	Age of patient
sex	Sex of patient
T, N and M	TNM (Tumor, Node, Metastasis) staging
Stage	Number staging system

## Sheet: Table S1
PatientID	case	hpv_stat	source	digest	batch	site	age	sex	T	N	M	Stage
481	481TC	Negative	tumour	Multi	scrun1	Oropharynx	69	Female	2	0	0	I
	481TL		tumour	Liberase	scrun1	Oropharynx
482	482NC	Positive	normal	Multi	scrun2	Oropharynx	56	Male	3	1	0	II
	482NL		normal	Liberase	scrun2	Oropharynx
	482TC		tumour	Multi	scrun2	Oropharynx
483	483NC	Positive	normal	Multi	scrun1	Oropharynx	74	Male	1	1	0	I
	483NL		normal	Liberase	scrun1	Oropharynx
	483TC		tumour	Multi	scrun1	Oropharynx
	483TL		tumour	Liberase	scrun1	Oropharynx
485	485T	Positive	tumour	mix	scrun2	Oropharynx	54	Female	1	1	0	I
487	487TC	Negative	tumour	Multi	scrun1	Oropharynx	67	Male	4b	2c	0	IVb
488	488N	Positive	normal	mix	scrun1	Oropharynx	42	Male	2	1	0	I
	488T		tumour	mix	scrun1	Oropharynx
489	489N	Positive	normal	mix	scrun1	Oropharynx	78	Female	2	0	0	I
	489T		tumour	mix	scrun1	Oropharynx
490	490N	Positive	normal	mix	scrun2	Oropharynx	47	Female	1	1	0	III
	490T		tumour	mix	scrun2	Oropharynx
492	492N	Negative	normal	mix	scrun2	Oropharynx	73	Male	1	2b	0	IVa
	492T		tumour	mix	scrun2	Oropharynx
494	494N	Positive	normal	mix	scrun2	Oropharynx	72	Male	4	2	0	III
	494T		tumour	mix	scrun2	Oropharynx
