# Supplementary material for: Single cell and spatial analysis of immune-hot and immune-cold tumours identifies fibroblast subtypes associated with distinct immunological niches and positive immunotherapy response
Source: Mol Cancer. 2025 Jan 6;24:3. doi: 10.1186/s12943-024-02191-9 (PMC11702232; doi:10.1186/s12943-024-02191-9)
Supplement: Supplementary file 3 — Supplementary Material 3 [file 12943_2024_2191_MOESM3_ESM.xlsx]

## Sheet: Table S2 KEY
Column	Description
p_val	p-value (unadjusted) wilcox test, 2 sided
avg_log2FC	log fold-change of the average expression between cell types described in cluster. Only cell types within the same Broad_id group are included in analysis
pct.1	The percentage of cells where the gene is detected in the cluster of interest
pct.2	The percentage of cells where the gene is detected in other cells within the same Broad_id group
p_val_adj	Adjusted p-value, based on Bonferroni correction.
cluster	Fine cell type annotated cluster
gene	Gene symbol for gene tested
Broad_id	Name of individual seurat object in which the differential expression analysis was run

## Sheet: Table S2
	p_val	avg_log2FC	pct.1	pct.2	p_val_adj	cluster	gene	Broad_id
NRARP	0	2.44449	0.43	0.111	0	B_cell_YBX3	NRARP	B_plasma
YBX3	0	2.42969	0.62	0.152	0	B_cell_YBX3	YBX3	B_plasma
SATB1	0	2.39825	0.317	0.073	0	B_cell_YBX3	SATB1	B_plasma
VPS37B	0	1.93035	0.603	0.222	0	B_cell_YBX3	VPS37B	B_plasma
GRASP	0	1.92829	0.538	0.17	0	B_cell_YBX3	GRASP	B_plasma
IGHD	0	1.79734	0.776	0.229	0	B_cell_YBX3	IGHD	B_plasma
FCER2	0	1.66831	0.507	0.172	0	B_cell_YBX3	FCER2	B_plasma
CREM	0	1.66101	0.752	0.356	0	B_cell_YBX3	CREM	B_plasma
ZNF331	0	1.55293	0.785	0.358	0	B_cell_YBX3	ZNF331	B_plasma
SLC2A3	0	1.31452	0.823	0.429	0	B_cell_YBX3	SLC2A3	B_plasma
LY9	0	1.30252	0.706	0.383	0	B_cell_YBX3	LY9	B_plasma
CD55	0	1.24808	0.822	0.492	0	B_cell_YBX3	CD55	B_plasma
CD83	0	1.18554	0.938	0.501	0	B_cell_YBX3	CD83	B_plasma
REL	0	1.15608	0.912	0.511	0	B_cell_YBX3	REL	B_plasma
BCL11A	0	1.14872	0.717	0.38	0	B_cell_YBX3	BCL11A	B_plasma
NR4A2	0	1.13956	0.802	0.441	0	B_cell_YBX3	NR4A2	B_plasma
BIRC3	0	1.12148	0.751	0.462	0	B_cell_YBX3	BIRC3	B_plasma
IGHM	0	1.03121	0.963	0.45	0	B_cell_YBX3	IGHM	B_plasma
RHOH	0	1.02612	0.835	0.553	0	B_cell_YBX3	RHOH	B_plasma
SMAP2	0	0.868617	0.828	0.601	0	B_cell_YBX3	SMAP2	B_plasma
EZR	0	0.854631	0.93	0.687	0	B_cell_YBX3	EZR	B_plasma
CXCR4	0	0.686247	0.977	0.763	0	B_cell_YBX3	CXCR4	B_plasma
BTG1	0	0.636064	0.996	0.873	0	B_cell_YBX3	BTG1	B_plasma
JUND	0	0.61854	0.944	0.739	0	B_cell_YBX3	JUND	B_plasma
JUNB	0	0.615308	0.97	0.801	0	B_cell_YBX3	JUNB	B_plasma
H3F3A	0	0.544477	0.985	0.897	0	B_cell_YBX3	H3F3A	B_plasma
CALM1	1.16448e-304	0.60455	0.907	0.763	4.33466e-300	B_cell_YBX3	CALM1	B_plasma
ELF1	3.92006e-301	0.960722	0.804	0.537	1.4592e-296	B_cell_YBX3	ELF1	B_plasma
LYN	1.18663e-296	1.13471	0.706	0.395	4.41711e-292	B_cell_YBX3	LYN	B_plasma
DDX21	2.0953e-293	1.01209	0.766	0.512	7.79954e-289	B_cell_YBX3	DDX21	B_plasma
TMEM123	1.18488e-292	1.34262	0.631	0.337	4.41059e-288	B_cell_YBX3	TMEM123	B_plasma
CD72	6.04635e-280	1.49725	0.474	0.179	2.25069e-275	B_cell_YBX3	CD72	B_plasma
RBM38	7.19405e-279	1.28169	0.619	0.319	2.67791e-274	B_cell_YBX3	RBM38	B_plasma
KLF3	5.28298e-275	2.26511	0.311	0.09	1.96654e-270	B_cell_YBX3	KLF3	B_plasma
NFE2L2	1.8928e-273	1.23041	0.648	0.387	7.04577e-269	B_cell_YBX3	NFE2L2	B_plasma
PNRC1	1.29423e-265	0.591663	0.926	0.765	4.81766e-261	B_cell_YBX3	PNRC1	B_plasma
EEF1G	1.24361e-252	0.58818	0.906	0.71	4.62922e-248	B_cell_YBX3	EEF1G	B_plasma
HLA-DRA	4.18152e-252	0.539188	1	0.774	1.55653e-247	B_cell_YBX3	HLA-DRA	B_plasma
CHD1	2.02304e-243	1.21359	0.612	0.345	7.53055e-239	B_cell_YBX3	CHD1	B_plasma
ZFP36L2	1.45161e-242	0.67174	0.857	0.694	5.40347e-238	B_cell_YBX3	ZFP36L2	B_plasma
HLA-DQA1	4.01775e-242	0.638318	0.952	0.692	1.49557e-237	B_cell_YBX3	HLA-DQA1	B_plasma
SMAD3	4.39468e-240	1.9194	0.308	0.095	1.63587e-235	B_cell_YBX3	SMAD3	B_plasma
SNX9	4.05245e-239	1.70326	0.388	0.147	1.50848e-234	B_cell_YBX3	SNX9	B_plasma
LRRFIP1	1.18594e-238	1.03807	0.689	0.437	4.41456e-234	B_cell_YBX3	LRRFIP1	B_plasma
CLEC2B	1.4994e-236	1.90441	0.389	0.154	5.58135e-232	B_cell_YBX3	CLEC2B	B_plasma
YWHAZ	5.3486e-236	0.618117	0.894	0.717	1.99096e-231	B_cell_YBX3	YWHAZ	B_plasma
RUBCNL	6.34396e-232	1.57874	0.405	0.157	2.36148e-227	B_cell_YBX3	RUBCNL	B_plasma
FOXP1	4.27536e-227	1.01256	0.682	0.374	1.59146e-222	B_cell_YBX3	FOXP1	B_plasma
PDE4B	8.36453e-227	0.869711	0.746	0.501	3.11361e-222	B_cell_YBX3	PDE4B	B_plasma
GNA13	1.23167e-223	1.47662	0.48	0.234	4.58478e-219	B_cell_YBX3	GNA13	B_plasma
HLA-DQB1	8.13072e-222	0.594128	0.953	0.726	3.02658e-217	B_cell_YBX3	HLA-DQB1	B_plasma
YPEL5	6.05328e-219	0.776014	0.779	0.587	2.25327e-214	B_cell_YBX3	YPEL5	B_plasma
HLA-DRB1	8.64865e-219	0.551672	0.983	0.769	3.21937e-214	B_cell_YBX3	HLA-DRB1	B_plasma
GAS5	8.9995e-214	0.827241	0.781	0.534	3.34997e-209	B_cell_YBX3	GAS5	B_plasma
SARAF	2.88213e-213	0.652223	0.828	0.676	1.07284e-208	B_cell_YBX3	SARAF	B_plasma
FAM111B	5.47141e-212	2.06833	0.262	0.078	2.03668e-207	B_cell_YBX3	FAM111B	B_plasma
DNAJA1	8.04904e-208	0.65912	0.867	0.651	2.99617e-203	B_cell_YBX3	DNAJA1	B_plasma
RERE	2.32959e-205	1.46613	0.455	0.22	8.67168e-201	B_cell_YBX3	RERE	B_plasma
STK4	3.21597e-205	0.705927	0.809	0.623	1.19711e-200	B_cell_YBX3	STK4	B_plasma
IL4R	9.92932e-204	1.54049	0.361	0.136	3.69609e-199	B_cell_YBX3	IL4R	B_plasma
CEMIP2	4.74082e-202	1.59699	0.379	0.155	1.76472e-197	B_cell_YBX3	CEMIP2	B_plasma
NCL	1.90602e-201	0.610959	0.849	0.686	7.09495e-197	B_cell_YBX3	NCL	B_plasma
SC5D	2.48511e-201	1.72007	0.361	0.146	9.25059e-197	B_cell_YBX3	SC5D	B_plasma
GPR18	1.20585e-199	1.5889	0.356	0.138	4.48867e-195	B_cell_YBX3	GPR18	B_plasma
SLC38A1	8.13836e-199	1.11199	0.587	0.344	3.02942e-194	B_cell_YBX3	SLC38A1	B_plasma
PHACTR1	3.54125e-191	1.06669	0.583	0.316	1.3182e-186	B_cell_YBX3	PHACTR1	B_plasma
KDM6B	6.01008e-191	1.04564	0.603	0.351	2.23719e-186	B_cell_YBX3	KDM6B	B_plasma
AFF3	5.44556e-188	1.10953	0.531	0.267	2.02706e-183	B_cell_YBX3	AFF3	B_plasma
LINC-PINT	7.38222e-188	0.843669	0.703	0.487	2.74796e-183	B_cell_YBX3	LINC-PINT	B_plasma
IDI1	6.8332e-187	1.06994	0.605	0.39	2.54359e-182	B_cell_YBX3	IDI1	B_plasma
PMEPA1	1.01199e-184	1.68326	0.395	0.188	3.76703e-180	B_cell_YBX3	PMEPA1	B_plasma
KDM4B	8.37528e-180	1.415	0.424	0.204	3.11761e-175	B_cell_YBX3	KDM4B	B_plasma
RBM39	2.26175e-177	0.513756	0.878	0.74	8.41913e-173	B_cell_YBX3	RBM39	B_plasma
CD69	2.12719e-173	0.715403	0.804	0.505	7.91825e-169	B_cell_YBX3	CD69	B_plasma
DDX3X	2.0082e-170	0.686975	0.778	0.596	7.47531e-166	B_cell_YBX3	DDX3X	B_plasma
SNX2	2.97923e-170	0.860524	0.682	0.448	1.10899e-165	B_cell_YBX3	SNX2	B_plasma
AREG	1.1814e-168	1.31391	0.441	0.218	4.39764e-164	B_cell_YBX3	AREG	B_plasma
BACH2	1.7899e-168	1.58675	0.307	0.118	6.66273e-164	B_cell_YBX3	BACH2	B_plasma
TUBA1A	1.85417e-164	1.08584	0.522	0.288	6.90197e-160	B_cell_YBX3	TUBA1A	B_plasma
TUBA1B	2.26248e-162	0.633938	0.774	0.603	8.42184e-158	B_cell_YBX3	TUBA1B	B_plasma
SF1	2.82112e-162	0.652159	0.796	0.616	1.05013e-157	B_cell_YBX3	SF1	B_plasma
RAB8B	4.27227e-160	1.0945	0.52	0.297	1.59031e-155	B_cell_YBX3	RAB8B	B_plasma
HCG18	8.29492e-159	1.30783	0.457	0.253	3.0877e-154	B_cell_YBX3	HCG18	B_plasma
MEF2C	1.35852e-156	0.532822	0.861	0.717	5.05695e-152	B_cell_YBX3	MEF2C	B_plasma
ATP1B3	1.09344e-155	1.27438	0.495	0.301	4.07021e-151	B_cell_YBX3	ATP1B3	B_plasma
NSD3	1.47745e-155	0.89595	0.63	0.446	5.49968e-151	B_cell_YBX3	NSD3	B_plasma
CDKN1B	2.00448e-154	1.06519	0.556	0.374	7.46149e-150	B_cell_YBX3	CDKN1B	B_plasma
ALG13	3.18899e-154	1.25019	0.481	0.282	1.18707e-149	B_cell_YBX3	ALG13	B_plasma
SNHG6	1.38663e-153	0.739986	0.727	0.518	5.1616e-149	B_cell_YBX3	SNHG6	B_plasma
RNMT	1.83488e-153	1.0458	0.549	0.346	6.83017e-149	B_cell_YBX3	RNMT	B_plasma
HLA-DPB1	1.15289e-152	0.519006	0.982	0.73	4.29151e-148	B_cell_YBX3	HLA-DPB1	B_plasma
LAPTM5	1.81437e-151	0.539225	0.925	0.684	6.7538e-147	B_cell_YBX3	LAPTM5	B_plasma
UBE2B	7.43491e-149	0.812093	0.648	0.484	2.76757e-144	B_cell_YBX3	UBE2B	B_plasma
FCMR	2.46375e-148	0.811061	0.647	0.388	9.17108e-144	B_cell_YBX3	FCMR	B_plasma
TAF1D	5.53865e-147	0.757991	0.688	0.51	2.06171e-142	B_cell_YBX3	TAF1D	B_plasma
EIF4A1	1.06204e-146	0.602643	0.772	0.625	3.95333e-142	B_cell_YBX3	EIF4A1	B_plasma
NR4A3	2.55306e-144	1.27197	0.379	0.178	9.50351e-140	B_cell_YBX3	NR4A3	B_plasma
KMT2E	5.56683e-143	0.680873	0.739	0.565	2.0722e-138	B_cell_YBX3	KMT2E	B_plasma
PLEKHA2	3.08363e-142	1.16057	0.444	0.239	1.14785e-137	B_cell_YBX3	PLEKHA2	B_plasma
PRDM2	1.30297e-141	0.808587	0.66	0.465	4.85016e-137	B_cell_YBX3	PRDM2	B_plasma
SEPTIN7	2.68558e-141	0.696684	0.746	0.533	9.99682e-137	B_cell_YBX3	SEPTIN7	B_plasma
ZFAS1	3.51422e-140	0.517335	0.902	0.719	1.30813e-135	B_cell_YBX3	ZFAS1	B_plasma
CKAP2	4.67697e-139	1.50924	0.36	0.179	1.74095e-134	B_cell_YBX3	CKAP2	B_plasma
CYTIP	1.42336e-138	0.572969	0.776	0.628	5.29832e-134	B_cell_YBX3	CYTIP	B_plasma
CD37	6.22136e-138	0.515778	0.972	0.736	2.31584e-133	B_cell_YBX3	CD37	B_plasma
RBM8A	7.2215e-138	0.691853	0.707	0.553	2.68813e-133	B_cell_YBX3	RBM8A	B_plasma
ZBTB10	7.99129e-138	1.39747	0.358	0.174	2.97468e-133	B_cell_YBX3	ZBTB10	B_plasma
SFPQ	1.09553e-137	0.626128	0.751	0.597	4.07801e-133	B_cell_YBX3	SFPQ	B_plasma
ATP6V0C	5.56034e-136	0.87113	0.603	0.443	2.06978e-131	B_cell_YBX3	ATP6V0C	B_plasma
TCL1A	1.05479e-135	0.807271	0.413	0.174	3.92634e-131	B_cell_YBX3	TCL1A	B_plasma
TTC3	2.23676e-132	0.997285	0.544	0.376	8.32613e-128	B_cell_YBX3	TTC3	B_plasma
JOSD1	1.1147e-131	1.06509	0.497	0.311	4.14936e-127	B_cell_YBX3	JOSD1	B_plasma
HNRNPU	1.14661e-130	0.588555	0.772	0.622	4.26815e-126	B_cell_YBX3	HNRNPU	B_plasma
CHMP1B	5.83197e-130	1.14629	0.45	0.261	2.17089e-125	B_cell_YBX3	CHMP1B	B_plasma
ABRACL	3.77278e-128	1.26297	0.406	0.222	1.40438e-123	B_cell_YBX3	ABRACL	B_plasma
HIF1A	1.10992e-125	0.935558	0.553	0.374	4.13155e-121	B_cell_YBX3	HIF1A	B_plasma
GPBP1	1.39954e-125	0.654253	0.708	0.547	5.20964e-121	B_cell_YBX3	GPBP1	B_plasma
SDCBP	1.38556e-124	1.07334	0.458	0.264	5.1576e-120	B_cell_YBX3	SDCBP	B_plasma
PRRC2C	3.76699e-124	0.606623	0.746	0.594	1.40222e-119	B_cell_YBX3	PRRC2C	B_plasma
ZDBF2	2.53379e-122	1.75403	0.261	0.112	9.43177e-118	B_cell_YBX3	ZDBF2	B_plasma
H2AFZ	9.38151e-121	0.581168	0.732	0.604	3.49217e-116	B_cell_YBX3	H2AFZ	B_plasma
NFKB1	1.15913e-118	1.0999	0.453	0.275	4.31476e-114	B_cell_YBX3	NFKB1	B_plasma
ARL4A	3.84604e-118	1.21381	0.377	0.198	1.43165e-113	B_cell_YBX3	ARL4A	B_plasma
SNHG29	2.04139e-117	0.655587	0.698	0.518	7.59886e-113	B_cell_YBX3	SNHG29	B_plasma
PAX5	4.45941e-117	0.904143	0.495	0.292	1.65997e-112	B_cell_YBX3	PAX5	B_plasma
AMD1	4.80495e-116	0.858712	0.567	0.408	1.7886e-111	B_cell_YBX3	AMD1	B_plasma
SNHG5	1.61399e-115	0.617842	0.72	0.546	6.0079e-111	B_cell_YBX3	SNHG5	B_plasma
DNAJB6	2.0451e-114	0.688338	0.668	0.495	7.61268e-110	B_cell_YBX3	DNAJB6	B_plasma
SMCHD1	5.11032e-114	0.778126	0.617	0.462	1.90226e-109	B_cell_YBX3	SMCHD1	B_plasma
ARL4C	6.12138e-114	1.3501	0.305	0.143	2.27862e-109	B_cell_YBX3	ARL4C	B_plasma
MAP4K4	2.41926e-112	0.884822	0.515	0.323	9.00545e-108	B_cell_YBX3	MAP4K4	B_plasma
TGIF1	3.76003e-112	1.19733	0.347	0.175	1.39963e-107	B_cell_YBX3	TGIF1	B_plasma
PLEKHG1	5.97354e-112	1.2808	0.317	0.154	2.22359e-107	B_cell_YBX3	PLEKHG1	B_plasma
GNB5	1.31182e-110	1.23133	0.351	0.184	4.88313e-106	B_cell_YBX3	GNB5	B_plasma
BANK1	3.42014e-110	0.571553	0.798	0.556	1.27311e-105	B_cell_YBX3	BANK1	B_plasma
SDE2	4.60345e-110	1.41633	0.321	0.164	1.71359e-105	B_cell_YBX3	SDE2	B_plasma
SET	7.08175e-110	0.519336	0.789	0.652	2.63611e-105	B_cell_YBX3	SET	B_plasma
NR4A1	2.41305e-109	0.69056	0.645	0.461	8.98232e-105	B_cell_YBX3	NR4A1	B_plasma
SLC25A19	6.5188e-109	1.5075	0.303	0.152	2.42656e-104	B_cell_YBX3	SLC25A19	B_plasma
AC004687.1	1.3231e-108	0.926951	0.491	0.311	4.92513e-104	B_cell_YBX3	AC004687.1	B_plasma
CCDC107	1.636e-107	1.20643	0.422	0.269	6.08985e-103	B_cell_YBX3	CCDC107	B_plasma
GTF2B	3.13373e-107	0.996662	0.486	0.331	1.1665e-102	B_cell_YBX3	GTF2B	B_plasma
SELENOK	3.88424e-107	0.500663	0.765	0.62	1.44587e-102	B_cell_YBX3	SELENOK	B_plasma
NFKBID	2.26454e-106	0.95572	0.444	0.256	8.42951e-102	B_cell_YBX3	NFKBID	B_plasma
BRD2	2.88711e-106	0.664935	0.651	0.514	1.0747e-101	B_cell_YBX3	BRD2	B_plasma
HNRNPA3	3.64805e-106	0.550949	0.738	0.609	1.35795e-101	B_cell_YBX3	HNRNPA3	B_plasma
SSH2	5.51443e-106	1.07548	0.414	0.245	2.05269e-101	B_cell_YBX3	SSH2	B_plasma
ARRDC2	6.75103e-106	1.30449	0.288	0.134	2.513e-101	B_cell_YBX3	ARRDC2	B_plasma
GRB2	7.79018e-106	0.605325	0.692	0.558	2.89982e-101	B_cell_YBX3	GRB2	B_plasma
ZBTB1	1.97099e-105	1.06815	0.44	0.275	7.33683e-101	B_cell_YBX3	ZBTB1	B_plasma
FCRL1	2.43075e-105	1.18406	0.322	0.159	9.04822e-101	B_cell_YBX3	FCRL1	B_plasma
PTPRC	3.75196e-105	0.546679	0.781	0.596	1.39663e-100	B_cell_YBX3	PTPRC	B_plasma
CNOT6L	3.97858e-105	1.01939	0.466	0.308	1.48099e-100	B_cell_YBX3	CNOT6L	B_plasma
MGAT5	5.29236e-105	1.13814	0.35	0.183	1.97003e-100	B_cell_YBX3	MGAT5	B_plasma
SERBP1	1.1139e-103	0.535115	0.732	0.619	4.14637e-99	B_cell_YBX3	SERBP1	B_plasma
SKIL	9.72791e-102	0.738512	0.604	0.445	3.62112e-97	B_cell_YBX3	SKIL	B_plasma
UBALD2	2.06329e-99	0.701981	0.603	0.466	7.68038e-95	B_cell_YBX3	UBALD2	B_plasma
PER1	2.9196e-99	1.49687	0.26	0.122	1.08679e-94	B_cell_YBX3	PER1	B_plasma
BPTF	2.99329e-99	0.803035	0.559	0.412	1.11422e-94	B_cell_YBX3	BPTF	B_plasma
PPP1CB	1.26454e-97	0.936412	0.488	0.341	4.70711e-93	B_cell_YBX3	PPP1CB	B_plasma
CAMK2D	9.57359e-96	1.28282	0.29	0.144	3.56367e-91	B_cell_YBX3	CAMK2D	B_plasma
RILPL2	1.81185e-95	0.808732	0.498	0.313	6.74444e-91	B_cell_YBX3	RILPL2	B_plasma
PRNP	3.05642e-95	1.33477	0.318	0.172	1.13772e-90	B_cell_YBX3	PRNP	B_plasma
ISCA1	1.02941e-94	1.28781	0.361	0.218	3.83188e-90	B_cell_YBX3	ISCA1	B_plasma
HSPD1	1.92737e-94	0.561998	0.703	0.561	7.17446e-90	B_cell_YBX3	HSPD1	B_plasma
BORCS5	6.00017e-94	1.3559	0.298	0.156	2.2335e-89	B_cell_YBX3	BORCS5	B_plasma
ARID4B	7.02318e-94	0.694534	0.608	0.449	2.61431e-89	B_cell_YBX3	ARID4B	B_plasma
SOCS4	5.6272e-93	1.33845	0.283	0.141	2.09467e-88	B_cell_YBX3	SOCS4	B_plasma
CEBPZ	1.7999e-92	0.936824	0.465	0.312	6.69994e-88	B_cell_YBX3	CEBPZ	B_plasma
CHD4	2.71841e-92	0.85196	0.505	0.35	1.0119e-87	B_cell_YBX3	CHD4	B_plasma
FAM133B	1.28275e-91	0.740622	0.576	0.442	4.77493e-87	B_cell_YBX3	FAM133B	B_plasma
NASP	3.73532e-91	0.7008	0.593	0.448	1.39043e-86	B_cell_YBX3	NASP	B_plasma
SNHG8	1.97512e-90	0.534177	0.713	0.591	7.35221e-86	B_cell_YBX3	SNHG8	B_plasma
SRRM1	2.70823e-90	0.570347	0.676	0.56	1.00811e-85	B_cell_YBX3	SRRM1	B_plasma
TOB2	1.76266e-89	1.03489	0.398	0.244	6.56134e-85	B_cell_YBX3	TOB2	B_plasma
B4GALT1	1.30256e-88	0.975883	0.391	0.231	4.84866e-84	B_cell_YBX3	B4GALT1	B_plasma
APLP2	2.68799e-87	1.43619	0.269	0.137	1.00058e-82	B_cell_YBX3	APLP2	B_plasma
CCR7	3.70511e-87	0.825449	0.441	0.264	1.37919e-82	B_cell_YBX3	CCR7	B_plasma
USP15	5.77274e-86	0.764175	0.54	0.397	2.14885e-81	B_cell_YBX3	USP15	B_plasma
SCAF11	5.99962e-85	0.585079	0.674	0.532	2.2333e-80	B_cell_YBX3	SCAF11	B_plasma
DDX27	6.30003e-85	0.914097	0.448	0.299	2.34512e-80	B_cell_YBX3	DDX27	B_plasma
RALGPS2	7.53549e-85	0.583794	0.665	0.534	2.80501e-80	B_cell_YBX3	RALGPS2	B_plasma
BZW1	1.05779e-84	0.684684	0.584	0.455	3.93753e-80	B_cell_YBX3	BZW1	B_plasma
ANKRD11	1.26812e-83	0.742192	0.546	0.412	4.72044e-79	B_cell_YBX3	ANKRD11	B_plasma
TLE5	3.14669e-83	0.836173	0.487	0.339	1.17132e-78	B_cell_YBX3	TLE5	B_plasma
HNRNPAB	3.06291e-81	0.756376	0.532	0.412	1.14014e-76	B_cell_YBX3	HNRNPAB	B_plasma
RLF	6.33263e-80	1.33466	0.267	0.14	2.35726e-75	B_cell_YBX3	RLF	B_plasma
ZC3HAV1	6.27013e-79	0.913913	0.427	0.283	2.33399e-74	B_cell_YBX3	ZC3HAV1	B_plasma
TRIM38	2.73737e-78	0.726092	0.524	0.37	1.01896e-73	B_cell_YBX3	TRIM38	B_plasma
CYP51A1	5.59262e-78	1.28279	0.331	0.206	2.0818e-73	B_cell_YBX3	CYP51A1	B_plasma
SNX29	2.49311e-77	1.145	0.297	0.163	9.28034e-73	B_cell_YBX3	SNX29	B_plasma
BRAF	1.05194e-76	1.0478	0.353	0.215	3.91575e-72	B_cell_YBX3	BRAF	B_plasma
LSM7	3.72386e-76	0.540575	0.662	0.553	1.38617e-71	B_cell_YBX3	LSM7	B_plasma
TIPARP	5.27002e-76	1.30013	0.316	0.192	1.96171e-71	B_cell_YBX3	TIPARP	B_plasma
DBI	1.91363e-75	0.662583	0.595	0.489	7.12331e-71	B_cell_YBX3	DBI	B_plasma
PARP14	5.82686e-75	0.683453	0.543	0.394	2.16899e-70	B_cell_YBX3	PARP14	B_plasma
MALT1	2.91785e-74	0.943434	0.391	0.252	1.08614e-69	B_cell_YBX3	MALT1	B_plasma
GNG2	9.47995e-74	1.10092	0.318	0.184	3.52882e-69	B_cell_YBX3	GNG2	B_plasma
ITPR1	1.6963e-73	0.922917	0.358	0.214	6.31432e-69	B_cell_YBX3	ITPR1	B_plasma
SESN3	2.40622e-73	0.768371	0.435	0.274	8.95692e-69	B_cell_YBX3	SESN3	B_plasma
DGKD	6.56171e-73	1.15352	0.29	0.162	2.44253e-68	B_cell_YBX3	DGKD	B_plasma
RAB21	8.17804e-73	0.913146	0.429	0.305	3.04419e-68	B_cell_YBX3	RAB21	B_plasma
JAK1	1.55077e-72	0.557103	0.639	0.516	5.77258e-68	B_cell_YBX3	JAK1	B_plasma
AGO2	2.26621e-72	1.28265	0.265	0.143	8.43573e-68	B_cell_YBX3	AGO2	B_plasma
UTRN	2.64549e-71	0.968215	0.377	0.243	9.84757e-67	B_cell_YBX3	UTRN	B_plasma
RSL24D1	2.6433e-70	0.593995	0.605	0.513	9.83943e-66	B_cell_YBX3	RSL24D1	B_plasma
LYST	2.69202e-70	1.09943	0.288	0.16	1.00208e-65	B_cell_YBX3	LYST	B_plasma
KTN1	3.12511e-70	0.566485	0.626	0.513	1.16329e-65	B_cell_YBX3	KTN1	B_plasma
LAPTM4A	4.82142e-70	0.738749	0.512	0.41	1.79472e-65	B_cell_YBX3	LAPTM4A	B_plasma
DHX36	5.29871e-70	0.755454	0.495	0.373	1.97239e-65	B_cell_YBX3	DHX36	B_plasma
PPP4R3A	6.21355e-70	0.816916	0.45	0.32	2.31293e-65	B_cell_YBX3	PPP4R3A	B_plasma
RSRC2	7.84118e-70	0.548831	0.637	0.52	2.9188e-65	B_cell_YBX3	RSRC2	B_plasma
BOD1L1	1.12473e-69	0.615408	0.581	0.444	4.18668e-65	B_cell_YBX3	BOD1L1	B_plasma
RASGRP2	2.66784e-69	0.808414	0.381	0.231	9.93079e-65	B_cell_YBX3	RASGRP2	B_plasma
SWAP70	3.11087e-69	0.567719	0.595	0.415	1.15799e-64	B_cell_YBX3	SWAP70	B_plasma
DUSP2	4.15731e-69	0.576169	0.577	0.411	1.54752e-64	B_cell_YBX3	DUSP2	B_plasma
MBNL1	4.58255e-69	0.573491	0.616	0.488	1.70581e-64	B_cell_YBX3	MBNL1	B_plasma
DENND4A	4.6511e-69	0.957435	0.369	0.237	1.73133e-64	B_cell_YBX3	DENND4A	B_plasma
EIF1B	8.09104e-69	0.630414	0.574	0.452	3.01181e-64	B_cell_YBX3	EIF1B	B_plasma
RASGEF1B	1.37487e-68	0.753017	0.456	0.309	5.1178e-64	B_cell_YBX3	RASGEF1B	B_plasma
STAT3	2.3751e-68	0.768867	0.481	0.358	8.84106e-64	B_cell_YBX3	STAT3	B_plasma
MARCKSL1	9.7498e-68	0.64244	0.478	0.313	3.62927e-63	B_cell_YBX3	MARCKSL1	B_plasma
APPL1	1.09587e-67	0.915271	0.393	0.264	4.07925e-63	B_cell_YBX3	APPL1	B_plasma
CLEC2D	1.86236e-67	0.784876	0.417	0.269	6.93245e-63	B_cell_YBX3	CLEC2D	B_plasma
OSBPL8	4.59855e-67	0.819047	0.435	0.303	1.71176e-62	B_cell_YBX3	OSBPL8	B_plasma
CD22	6.52281e-67	0.600336	0.517	0.339	2.42805e-62	B_cell_YBX3	CD22	B_plasma
GGA2	8.06301e-67	0.723293	0.47	0.325	3.00138e-62	B_cell_YBX3	GGA2	B_plasma
AKIRIN1	9.08905e-67	0.88582	0.419	0.296	3.38331e-62	B_cell_YBX3	AKIRIN1	B_plasma
RAPGEF6	5.21394e-66	1.19084	0.283	0.165	1.94084e-61	B_cell_YBX3	RAPGEF6	B_plasma
HSPH1	3.66577e-65	0.570299	0.582	0.438	1.36455e-60	B_cell_YBX3	HSPH1	B_plasma
PNPLA8	4.69836e-65	0.954102	0.396	0.282	1.74892e-60	B_cell_YBX3	PNPLA8	B_plasma
LINC00513	1.29601e-64	0.977825	0.368	0.249	4.82427e-60	B_cell_YBX3	LINC00513	B_plasma
USP36	1.51616e-64	1.21903	0.28	0.165	5.64375e-60	B_cell_YBX3	USP36	B_plasma
SPIB	2.68423e-64	0.672306	0.469	0.311	9.99179e-60	B_cell_YBX3	SPIB	B_plasma
PDE7A	2.74557e-64	0.87728	0.344	0.211	1.02201e-59	B_cell_YBX3	PDE7A	B_plasma
DDX24	3.0045e-64	0.523148	0.629	0.538	1.11839e-59	B_cell_YBX3	DDX24	B_plasma
PAK2	5.17437e-64	0.676271	0.517	0.395	1.92611e-59	B_cell_YBX3	PAK2	B_plasma
SOD2	7.00053e-64	1.0426	0.366	0.251	2.60588e-59	B_cell_YBX3	SOD2	B_plasma
JARID2	1.20538e-63	1.15221	0.276	0.159	4.48691e-59	B_cell_YBX3	JARID2	B_plasma
CDC42SE2	1.32227e-62	0.639609	0.525	0.398	4.92201e-58	B_cell_YBX3	CDC42SE2	B_plasma
MAP3K2	1.56971e-62	0.892317	0.405	0.289	5.84308e-58	B_cell_YBX3	MAP3K2	B_plasma
MAP3K8	3.14169e-62	0.889736	0.376	0.25	1.16946e-57	B_cell_YBX3	MAP3K8	B_plasma
FAM76B	5.65412e-62	0.903648	0.352	0.224	2.10469e-57	B_cell_YBX3	FAM76B	B_plasma
MYCBP2	6.45379e-62	0.575606	0.582	0.476	2.40236e-57	B_cell_YBX3	MYCBP2	B_plasma
CDC37	2.03596e-60	0.76044	0.469	0.366	7.57864e-56	B_cell_YBX3	CDC37	B_plasma
TUT4	2.72456e-60	0.669318	0.512	0.401	1.01419e-55	B_cell_YBX3	TUT4	B_plasma
HVCN1	3.56387e-60	0.577103	0.523	0.365	1.32662e-55	B_cell_YBX3	HVCN1	B_plasma
MBP	7.94151e-60	0.671404	0.48	0.344	2.95615e-55	B_cell_YBX3	MBP	B_plasma
SMARCA5	1.55591e-59	0.724036	0.476	0.367	5.79173e-55	B_cell_YBX3	SMARCA5	B_plasma
CHRAC1	3.00691e-59	0.942358	0.348	0.227	1.11929e-54	B_cell_YBX3	CHRAC1	B_plasma
CHPT1	3.79379e-59	0.884279	0.351	0.226	1.4122e-54	B_cell_YBX3	CHPT1	B_plasma
PIK3R1	3.95185e-59	1.15915	0.277	0.167	1.47104e-54	B_cell_YBX3	PIK3R1	B_plasma
MSN	2.44717e-58	0.601128	0.537	0.412	9.10934e-54	B_cell_YBX3	MSN	B_plasma
AC058791.1	7.00268e-58	0.784881	0.44	0.334	2.60668e-53	B_cell_YBX3	AC058791.1	B_plasma
CHD2	1.07206e-57	0.601176	0.545	0.444	3.99065e-53	B_cell_YBX3	CHD2	B_plasma
BCAS2	1.55671e-57	0.771337	0.445	0.338	5.79469e-53	B_cell_YBX3	BCAS2	B_plasma
P2RY10	1.64653e-57	0.828794	0.388	0.266	6.12904e-53	B_cell_YBX3	P2RY10	B_plasma
SIRT1	1.96307e-57	1.19419	0.255	0.149	7.30734e-53	B_cell_YBX3	SIRT1	B_plasma
STAG2	2.88998e-57	0.797892	0.422	0.309	1.07577e-52	B_cell_YBX3	STAG2	B_plasma
MEPCE	3.32509e-57	1.02467	0.292	0.179	1.23773e-52	B_cell_YBX3	MEPCE	B_plasma
OTUD1	6.422e-57	0.830864	0.397	0.279	2.39052e-52	B_cell_YBX3	OTUD1	B_plasma
PRPF4B	8.51292e-57	0.62681	0.524	0.423	3.16885e-52	B_cell_YBX3	PRPF4B	B_plasma
ZFAND5	8.91009e-57	0.747444	0.452	0.35	3.31669e-52	B_cell_YBX3	ZFAND5	B_plasma
SP100	5.24077e-56	0.504327	0.625	0.51	1.95082e-51	B_cell_YBX3	SP100	B_plasma
UBE2S	5.75682e-56	0.733277	0.448	0.341	2.14292e-51	B_cell_YBX3	UBE2S	B_plasma
EML4	2.11486e-55	0.697116	0.446	0.323	7.87237e-51	B_cell_YBX3	EML4	B_plasma
RPP21	4.15403e-55	1.01611	0.332	0.226	1.5463e-50	B_cell_YBX3	RPP21	B_plasma
TSPYL2	1.37868e-54	0.898981	0.35	0.236	5.13199e-50	B_cell_YBX3	TSPYL2	B_plasma
CREBRF	1.71328e-54	0.69388	0.478	0.376	6.37751e-50	B_cell_YBX3	CREBRF	B_plasma
FYTTD1	3.98734e-54	0.845785	0.392	0.285	1.48425e-49	B_cell_YBX3	FYTTD1	B_plasma
MECP2	1.76255e-53	0.841125	0.358	0.241	6.56092e-49	B_cell_YBX3	MECP2	B_plasma
YTHDC1	1.91137e-53	0.68087	0.48	0.385	7.1149e-49	B_cell_YBX3	YTHDC1	B_plasma
INTS6	4.74497e-53	0.702151	0.446	0.334	1.76627e-48	B_cell_YBX3	INTS6	B_plasma
MACF1	2.01277e-52	0.825397	0.369	0.255	7.49235e-48	B_cell_YBX3	MACF1	B_plasma
ROCK1	2.82321e-52	0.597624	0.52	0.407	1.05091e-47	B_cell_YBX3	ROCK1	B_plasma
TUBB4B	3.32138e-52	0.566148	0.527	0.433	1.23635e-47	B_cell_YBX3	TUBB4B	B_plasma
LAMTOR5	3.53776e-52	0.564763	0.548	0.459	1.3169e-47	B_cell_YBX3	LAMTOR5	B_plasma
MAP1LC3B	1.00663e-51	0.527125	0.572	0.497	3.74706e-47	B_cell_YBX3	MAP1LC3B	B_plasma
CMTM6	1.13889e-51	0.562903	0.53	0.4	4.23941e-47	B_cell_YBX3	CMTM6	B_plasma
PLEKHO1	1.45234e-51	0.658227	0.442	0.316	5.40618e-47	B_cell_YBX3	PLEKHO1	B_plasma
CSNK1D	1.85645e-51	0.868812	0.36	0.252	6.91046e-47	B_cell_YBX3	CSNK1D	B_plasma
SLBP	2.48622e-51	0.857505	0.347	0.234	9.25471e-47	B_cell_YBX3	SLBP	B_plasma
CXCR5	2.61997e-51	0.801227	0.32	0.199	9.75257e-47	B_cell_YBX3	CXCR5	B_plasma
ZMYM2	3.47533e-51	0.91918	0.324	0.215	1.29366e-46	B_cell_YBX3	ZMYM2	B_plasma
ABCF1	1.94701e-50	0.810174	0.404	0.305	7.24754e-46	B_cell_YBX3	ABCF1	B_plasma
TRIM44	3.83485e-50	0.810157	0.38	0.274	1.42749e-45	B_cell_YBX3	TRIM44	B_plasma
SYAP1	2.02805e-49	0.859935	0.383	0.285	7.54922e-45	B_cell_YBX3	SYAP1	B_plasma
NR3C1	2.47317e-49	0.715237	0.455	0.367	9.20611e-45	B_cell_YBX3	NR3C1	B_plasma
IRF2BP2	5.33824e-49	0.713404	0.439	0.342	1.98711e-44	B_cell_YBX3	IRF2BP2	B_plasma
SNHG15	8.07588e-49	0.937327	0.329	0.227	3.00617e-44	B_cell_YBX3	SNHG15	B_plasma
PNRC2	9.01205e-49	0.614081	0.475	0.358	3.35465e-44	B_cell_YBX3	PNRC2	B_plasma
SNHG7	1.25804e-48	0.545102	0.545	0.442	4.68293e-44	B_cell_YBX3	SNHG7	B_plasma
SMC5	1.52001e-48	0.969037	0.298	0.194	5.65809e-44	B_cell_YBX3	SMC5	B_plasma
INSIG1	3.31837e-48	1.09034	0.27	0.172	1.23523e-43	B_cell_YBX3	INSIG1	B_plasma
TRBC2	9.80995e-48	0.588656	0.463	0.331	3.65166e-43	B_cell_YBX3	TRBC2	B_plasma
ARID1B	1.89144e-47	0.56757	0.517	0.407	7.04068e-43	B_cell_YBX3	ARID1B	B_plasma
HEXIM1	2.00595e-47	0.994108	0.286	0.186	7.46694e-43	B_cell_YBX3	HEXIM1	B_plasma
NGLY1	1.22234e-46	0.812249	0.404	0.317	4.55002e-42	B_cell_YBX3	NGLY1	B_plasma
POLE3	3.82416e-46	0.864191	0.343	0.243	1.42351e-41	B_cell_YBX3	POLE3	B_plasma
YY1	4.01609e-46	0.585278	0.511	0.429	1.49495e-41	B_cell_YBX3	YY1	B_plasma
EGR3	2.73214e-45	0.757356	0.274	0.163	1.01701e-40	B_cell_YBX3	EGR3	B_plasma
STMN1	5.57067e-45	0.677174	0.265	0.157	2.07363e-40	B_cell_YBX3	STMN1	B_plasma
NIN	6.67137e-45	0.773615	0.334	0.225	2.48335e-40	B_cell_YBX3	NIN	B_plasma
HBP1	1.18625e-44	0.847011	0.363	0.271	4.41571e-40	B_cell_YBX3	HBP1	B_plasma
SRSF10	1.19956e-44	0.563581	0.508	0.41	4.46524e-40	B_cell_YBX3	SRSF10	B_plasma
LINC01578	2.30142e-44	0.604523	0.479	0.39	8.5668e-40	B_cell_YBX3	LINC01578	B_plasma
RB1	2.83355e-44	0.753743	0.374	0.271	1.05476e-39	B_cell_YBX3	RB1	B_plasma
MKNK2	3.97788e-44	0.617336	0.467	0.375	1.48073e-39	B_cell_YBX3	MKNK2	B_plasma
SNHG32	5.58399e-44	0.673886	0.411	0.305	2.07858e-39	B_cell_YBX3	SNHG32	B_plasma
CNN2	5.67394e-44	0.618342	0.434	0.322	2.11207e-39	B_cell_YBX3	CNN2	B_plasma
CKS2	5.90141e-44	0.659564	0.402	0.292	2.19674e-39	B_cell_YBX3	CKS2	B_plasma
VPS13C	1.28739e-43	0.605832	0.47	0.37	4.79219e-39	B_cell_YBX3	VPS13C	B_plasma
TLN1	1.9291e-43	0.559015	0.496	0.392	7.18089e-39	B_cell_YBX3	TLN1	B_plasma
ADAM28	1.95512e-43	0.556602	0.498	0.387	7.27774e-39	B_cell_YBX3	ADAM28	B_plasma
STRBP	5.29672e-43	0.65461	0.421	0.318	1.97165e-38	B_cell_YBX3	STRBP	B_plasma
LNPEP	9.8159e-43	0.729929	0.361	0.254	3.65387e-38	B_cell_YBX3	LNPEP	B_plasma
PPP1R10	8.56651e-42	0.54694	0.5	0.429	3.1888e-37	B_cell_YBX3	PPP1R10	B_plasma
EIF1AX	1.68696e-41	0.523741	0.522	0.458	6.27955e-37	B_cell_YBX3	EIF1AX	B_plasma
SERTAD1	2.58581e-41	0.762157	0.363	0.266	9.62542e-37	B_cell_YBX3	SERTAD1	B_plasma
BACH1	4.7664e-41	0.762658	0.393	0.312	1.77425e-36	B_cell_YBX3	BACH1	B_plasma
SEPTIN6	4.79082e-41	0.580701	0.478	0.391	1.78334e-36	B_cell_YBX3	SEPTIN6	B_plasma
NUFIP2	6.03833e-41	0.643668	0.438	0.348	2.24771e-36	B_cell_YBX3	NUFIP2	B_plasma
BDP1	6.30038e-41	0.723299	0.376	0.279	2.34525e-36	B_cell_YBX3	BDP1	B_plasma
PRPF38B	6.6111e-41	0.504859	0.538	0.463	2.46091e-36	B_cell_YBX3	PRPF38B	B_plasma
ARL6IP1	7.49163e-41	0.61908	0.456	0.367	2.78869e-36	B_cell_YBX3	ARL6IP1	B_plasma
LBR	1.09309e-40	0.844689	0.285	0.188	4.06893e-36	B_cell_YBX3	LBR	B_plasma
TMEM156	1.41462e-40	0.710345	0.417	0.336	5.26576e-36	B_cell_YBX3	TMEM156	B_plasma
KAT6A	3.13097e-40	0.810393	0.326	0.232	1.16547e-35	B_cell_YBX3	KAT6A	B_plasma
DNTTIP2	8.23045e-40	0.785444	0.343	0.249	3.0637e-35	B_cell_YBX3	DNTTIP2	B_plasma
ETS1	1.62973e-39	0.562319	0.432	0.318	6.0665e-35	B_cell_YBX3	ETS1	B_plasma
BTK	1.91138e-39	0.651098	0.4	0.302	7.11492e-35	B_cell_YBX3	BTK	B_plasma
LDLRAD4	2.3402e-39	0.658964	0.326	0.216	8.71117e-35	B_cell_YBX3	LDLRAD4	B_plasma
PTBP3	2.38857e-39	0.737086	0.35	0.253	8.8912e-35	B_cell_YBX3	PTBP3	B_plasma
HECA	2.73068e-39	0.910176	0.295	0.206	1.01647e-34	B_cell_YBX3	HECA	B_plasma
NIPBL	1.26508e-38	0.75006	0.366	0.276	4.70913e-34	B_cell_YBX3	NIPBL	B_plasma
TSC22D2	2.95844e-38	0.911192	0.268	0.178	1.10125e-33	B_cell_YBX3	TSC22D2	B_plasma
ZCCHC7	5.05042e-38	0.722969	0.348	0.251	1.87997e-33	B_cell_YBX3	ZCCHC7	B_plasma
MED30	7.38792e-38	0.843021	0.289	0.198	2.75008e-33	B_cell_YBX3	MED30	B_plasma
ADK	1.10726e-37	0.851862	0.281	0.188	4.12168e-33	B_cell_YBX3	ADK	B_plasma
ACAP2	1.74656e-37	0.721354	0.367	0.277	6.50139e-33	B_cell_YBX3	ACAP2	B_plasma
DNAJC8	5.89644e-37	0.532904	0.495	0.424	2.19489e-32	B_cell_YBX3	DNAJC8	B_plasma
TOP2B	8.53417e-37	0.925562	0.291	0.207	3.17676e-32	B_cell_YBX3	TOP2B	B_plasma
TGFBR2	8.7412e-37	0.712322	0.325	0.228	3.25382e-32	B_cell_YBX3	TGFBR2	B_plasma
WDR74	1.53012e-36	0.699963	0.392	0.316	5.6957e-32	B_cell_YBX3	WDR74	B_plasma
MT-ND6	2.2905e-36	0.580876	0.46	0.388	8.52616e-32	B_cell_YBX3	MT-ND6	B_plasma
MAT2A	4.47081e-36	0.754563	0.343	0.255	1.66421e-31	B_cell_YBX3	MAT2A	B_plasma
USP8	7.52559e-36	0.666823	0.402	0.318	2.80132e-31	B_cell_YBX3	USP8	B_plasma
CELF2	7.76564e-36	0.606857	0.399	0.299	2.89068e-31	B_cell_YBX3	CELF2	B_plasma
SLTM	8.85273e-36	0.555987	0.472	0.394	3.29534e-31	B_cell_YBX3	SLTM	B_plasma
OSER1	1.72552e-35	0.758552	0.365	0.287	6.42309e-31	B_cell_YBX3	OSER1	B_plasma
ITGA4	1.79212e-35	0.761563	0.311	0.219	6.67098e-31	B_cell_YBX3	ITGA4	B_plasma
LBH	2.24698e-34	0.561506	0.387	0.283	8.36417e-30	B_cell_YBX3	LBH	B_plasma
EBF1	8.54839e-34	0.706704	0.313	0.222	3.18205e-29	B_cell_YBX3	EBF1	B_plasma
TBC1D15	1.79233e-33	0.994561	0.269	0.194	6.67178e-29	B_cell_YBX3	TBC1D15	B_plasma
TENT5C	1.99209e-33	0.508883	0.466	0.392	7.41534e-29	B_cell_YBX3	TENT5C	B_plasma
ZC3H15	3.51635e-33	0.553172	0.471	0.412	1.30893e-28	B_cell_YBX3	ZC3H15	B_plasma
HIST1H2AC	9.70032e-33	0.801288	0.317	0.238	3.61085e-28	B_cell_YBX3	HIST1H2AC	B_plasma
RANBP2	1.24485e-32	0.729441	0.347	0.267	4.63384e-28	B_cell_YBX3	RANBP2	B_plasma
SEPTIN9	4.1722e-32	0.66147	0.35	0.265	1.55306e-27	B_cell_YBX3	SEPTIN9	B_plasma
SBNO1	1.50843e-31	0.789038	0.277	0.194	5.61498e-27	B_cell_YBX3	SBNO1	B_plasma
FKBP4	2.45481e-31	0.880167	0.25	0.171	9.13778e-27	B_cell_YBX3	FKBP4	B_plasma
DTNBP1	3.16598e-31	0.828922	0.258	0.178	1.1785e-26	B_cell_YBX3	DTNBP1	B_plasma
ERO1B	6.17998e-31	0.902582	0.284	0.211	2.30044e-26	B_cell_YBX3	ERO1B	B_plasma
G3BP2	1.01924e-30	0.545325	0.449	0.378	3.79402e-26	B_cell_YBX3	G3BP2	B_plasma
RAB30	1.22587e-30	0.582378	0.412	0.341	4.56316e-26	B_cell_YBX3	RAB30	B_plasma
BNIP3L	1.29567e-30	0.869778	0.29	0.216	4.82302e-26	B_cell_YBX3	BNIP3L	B_plasma
CDK13	2.33142e-30	0.625614	0.376	0.294	8.67849e-26	B_cell_YBX3	CDK13	B_plasma
FCHSD2	2.72501e-30	0.658536	0.367	0.292	1.01436e-25	B_cell_YBX3	FCHSD2	B_plasma
ARID5A	3.20235e-30	0.851061	0.286	0.211	1.19204e-25	B_cell_YBX3	ARID5A	B_plasma
PHF3	3.42419e-30	0.619227	0.395	0.323	1.27462e-25	B_cell_YBX3	PHF3	B_plasma
MIDN	5.38655e-30	0.593882	0.413	0.341	2.00509e-25	B_cell_YBX3	MIDN	B_plasma
MT-ATP8	5.89844e-30	0.685115	0.352	0.278	2.19563e-25	B_cell_YBX3	MT-ATP8	B_plasma
SETX	8.10011e-30	0.600563	0.381	0.299	3.01519e-25	B_cell_YBX3	SETX	B_plasma
RBM5	8.69488e-30	0.706027	0.328	0.25	3.23658e-25	B_cell_YBX3	RBM5	B_plasma
BAG1	1.1586e-29	0.709715	0.362	0.299	4.31276e-25	B_cell_YBX3	BAG1	B_plasma
PHF20	4.0038e-29	0.603749	0.37	0.291	1.49037e-24	B_cell_YBX3	PHF20	B_plasma
RASSF2	1.80017e-28	0.73417	0.262	0.182	6.70097e-24	B_cell_YBX3	RASSF2	B_plasma
RYBP	4.22661e-28	0.807507	0.313	0.249	1.57331e-23	B_cell_YBX3	RYBP	B_plasma
TRA2A	5.5057e-28	0.511779	0.451	0.382	2.04944e-23	B_cell_YBX3	TRA2A	B_plasma
BAZ1A	6.82506e-28	0.549892	0.413	0.337	2.54056e-23	B_cell_YBX3	BAZ1A	B_plasma
ETF1	7.4523e-28	0.791995	0.298	0.228	2.77405e-23	B_cell_YBX3	ETF1	B_plasma
BLOC1S2	7.91088e-28	0.6244	0.331	0.25	2.94475e-23	B_cell_YBX3	BLOC1S2	B_plasma
CHMP2B	3.84378e-27	0.733597	0.296	0.223	1.43081e-22	B_cell_YBX3	CHMP2B	B_plasma
CDKN2D	3.92058e-27	0.675347	0.256	0.175	1.4594e-22	B_cell_YBX3	CDKN2D	B_plasma
MRFAP1	4.07514e-27	0.60772	0.396	0.338	1.51693e-22	B_cell_YBX3	MRFAP1	B_plasma
LINC02397	4.19326e-27	0.568284	0.307	0.218	1.5609e-22	B_cell_YBX3	LINC02397	B_plasma
NAMPT	7.51307e-27	0.633668	0.354	0.282	2.79666e-22	B_cell_YBX3	NAMPT	B_plasma
PPIL4	7.57988e-27	0.829451	0.265	0.195	2.82153e-22	B_cell_YBX3	PPIL4	B_plasma
EIF4A3	9.88173e-27	0.656675	0.356	0.293	3.67838e-22	B_cell_YBX3	EIF4A3	B_plasma
SMARCA2	1.07471e-26	0.730763	0.303	0.231	4.0005e-22	B_cell_YBX3	SMARCA2	B_plasma
YME1L1	1.18605e-26	0.514512	0.441	0.376	4.41494e-22	B_cell_YBX3	YME1L1	B_plasma
USP34	1.30078e-26	0.624341	0.359	0.29	4.84201e-22	B_cell_YBX3	USP34	B_plasma
TMPO	2.53936e-26	0.618801	0.348	0.276	9.45253e-22	B_cell_YBX3	TMPO	B_plasma
TUBA4A	2.54926e-26	0.553413	0.439	0.394	9.48935e-22	B_cell_YBX3	TUBA4A	B_plasma
CUL3	3.293e-26	0.610863	0.353	0.28	1.22578e-21	B_cell_YBX3	CUL3	B_plasma
NSMCE3	6.65644e-26	0.702339	0.341	0.277	2.47779e-21	B_cell_YBX3	NSMCE3	B_plasma
ARIH1	8.35773e-26	0.759825	0.308	0.243	3.11108e-21	B_cell_YBX3	ARIH1	B_plasma
DNAJA2	8.52895e-26	0.646522	0.358	0.296	3.17481e-21	B_cell_YBX3	DNAJA2	B_plasma
RABEP1	9.9767e-26	0.744064	0.283	0.213	3.71373e-21	B_cell_YBX3	RABEP1	B_plasma
MYH9	2.47989e-25	0.564732	0.364	0.29	9.23115e-21	B_cell_YBX3	MYH9	B_plasma
TOPORS	2.50703e-25	0.836454	0.268	0.201	9.33217e-21	B_cell_YBX3	TOPORS	B_plasma
GPS2	3.58801e-25	0.668762	0.345	0.285	1.3356e-20	B_cell_YBX3	GPS2	B_plasma
STIM2	3.69309e-25	0.75675	0.269	0.199	1.37472e-20	B_cell_YBX3	STIM2	B_plasma
AC025164.1	4.59181e-25	0.54442	0.305	0.221	1.70926e-20	B_cell_YBX3	AC025164.1	B_plasma
PCM1	5.52302e-25	0.521587	0.393	0.317	2.05589e-20	B_cell_YBX3	PCM1	B_plasma
NFKBIZ	7.07949e-25	0.700008	0.311	0.243	2.63527e-20	B_cell_YBX3	NFKBIZ	B_plasma
WBP11	7.78805e-25	0.661861	0.338	0.274	2.89902e-20	B_cell_YBX3	WBP11	B_plasma
ZEB2	1.53957e-24	0.596247	0.259	0.18	5.73088e-20	B_cell_YBX3	ZEB2	B_plasma
SMARCE1	4.4037e-24	0.646636	0.327	0.259	1.63923e-19	B_cell_YBX3	SMARCE1	B_plasma
OIP5-AS1	1.62072e-23	0.76829	0.268	0.203	6.03296e-19	B_cell_YBX3	OIP5-AS1	B_plasma
CYFIP2	1.64362e-23	0.668249	0.264	0.193	6.1182e-19	B_cell_YBX3	CYFIP2	B_plasma
EPB41L4A-AS1	1.70284e-23	0.560113	0.363	0.294	6.33865e-19	B_cell_YBX3	EPB41L4A-AS1	B_plasma
NXT1	2.23239e-23	0.725096	0.296	0.233	8.30986e-19	B_cell_YBX3	NXT1	B_plasma
SH3BP5	8.52974e-23	0.501358	0.409	0.343	3.17511e-18	B_cell_YBX3	SH3BP5	B_plasma
SETD2	1.0178e-22	0.693706	0.282	0.216	3.78865e-18	B_cell_YBX3	SETD2	B_plasma
KAT6B	1.08633e-22	0.788951	0.289	0.231	4.04375e-18	B_cell_YBX3	KAT6B	B_plasma
BBX	2.54747e-22	0.51758	0.398	0.336	9.48271e-18	B_cell_YBX3	BBX	B_plasma
SP140L	3.77898e-22	0.65266	0.291	0.224	1.40669e-17	B_cell_YBX3	SP140L	B_plasma
SYNCRIP	5.85713e-22	0.581054	0.376	0.325	2.18026e-17	B_cell_YBX3	SYNCRIP	B_plasma
QKI	6.99423e-22	0.800573	0.279	0.224	2.60353e-17	B_cell_YBX3	QKI	B_plasma
PPP1R12A	1.13976e-21	0.509446	0.399	0.338	4.24266e-17	B_cell_YBX3	PPP1R12A	B_plasma
PRKDC	1.22008e-21	0.616624	0.328	0.266	4.54162e-17	B_cell_YBX3	PRKDC	B_plasma
GLIPR1	1.98526e-21	0.548597	0.376	0.315	7.38992e-17	B_cell_YBX3	GLIPR1	B_plasma
TMF1	2.34649e-21	0.579248	0.392	0.349	8.73456e-17	B_cell_YBX3	TMF1	B_plasma
SAFB	2.8008e-21	0.634826	0.324	0.265	1.04257e-16	B_cell_YBX3	SAFB	B_plasma
FBXW11	3.26383e-21	0.7525	0.253	0.191	1.21493e-16	B_cell_YBX3	FBXW11	B_plasma
STRAP	4.45257e-21	0.642051	0.323	0.266	1.65743e-16	B_cell_YBX3	STRAP	B_plasma
CCT2	4.64325e-21	0.525157	0.38	0.323	1.7284e-16	B_cell_YBX3	CCT2	B_plasma
KDM5A	4.73774e-21	0.548295	0.365	0.305	1.76358e-16	B_cell_YBX3	KDM5A	B_plasma
PARVG	5.9448e-21	0.586119	0.287	0.218	2.21289e-16	B_cell_YBX3	PARVG	B_plasma
DDIT3	6.57157e-21	0.696515	0.315	0.261	2.4462e-16	B_cell_YBX3	DDIT3	B_plasma
THUMPD3-AS1	6.76713e-21	0.582146	0.344	0.284	2.519e-16	B_cell_YBX3	THUMPD3-AS1	B_plasma
WDR82	9.71517e-21	0.683518	0.281	0.221	3.61637e-16	B_cell_YBX3	WDR82	B_plasma
LUC7L2	1.22728e-20	0.596122	0.352	0.3	4.56842e-16	B_cell_YBX3	LUC7L2	B_plasma
PPP2CA	1.3629e-20	0.574049	0.361	0.309	5.07327e-16	B_cell_YBX3	PPP2CA	B_plasma
LUC7L	1.60722e-20	0.755458	0.259	0.2	5.98271e-16	B_cell_YBX3	LUC7L	B_plasma
RSBN1	2.24487e-20	0.62867	0.288	0.225	8.35631e-16	B_cell_YBX3	RSBN1	B_plasma
CYTH1	4.42831e-20	0.510866	0.382	0.325	1.6484e-15	B_cell_YBX3	CYTH1	B_plasma
ZNRD1	4.66683e-20	0.690457	0.267	0.207	1.73718e-15	B_cell_YBX3	ZNRD1	B_plasma
ZFP91	5.62394e-20	0.69196	0.299	0.245	2.09345e-15	B_cell_YBX3	ZFP91	B_plasma
PAFAH1B1	6.78185e-20	0.517963	0.396	0.35	2.52447e-15	B_cell_YBX3	PAFAH1B1	B_plasma
PJA2	8.03868e-20	0.568605	0.38	0.34	2.99232e-15	B_cell_YBX3	PJA2	B_plasma
AC245297.3	8.51809e-20	0.525007	0.316	0.247	3.17077e-15	B_cell_YBX3	AC245297.3	B_plasma
GTF2I	8.68884e-20	0.5063	0.398	0.349	3.23433e-15	B_cell_YBX3	GTF2I	B_plasma
TRAPPC10	1.2598e-19	0.779588	0.255	0.2	4.68946e-15	B_cell_YBX3	TRAPPC10	B_plasma
TSPAN13	1.2686e-19	0.684081	0.267	0.206	4.72224e-15	B_cell_YBX3	TSPAN13	B_plasma
ELOVL5	1.38848e-19	0.508793	0.323	0.254	5.16848e-15	B_cell_YBX3	ELOVL5	B_plasma
USP7	1.51043e-19	0.758928	0.258	0.202	5.62244e-15	B_cell_YBX3	USP7	B_plasma
VPS4B	1.5462e-19	0.54943	0.343	0.285	5.75558e-15	B_cell_YBX3	VPS4B	B_plasma
ACIN1	1.633e-19	0.628104	0.314	0.259	6.07868e-15	B_cell_YBX3	ACIN1	B_plasma
PIK3AP1	6.40142e-19	0.554061	0.265	0.2	2.38286e-14	B_cell_YBX3	PIK3AP1	B_plasma
KRR1	1.17167e-18	0.56367	0.332	0.279	4.36143e-14	B_cell_YBX3	KRR1	B_plasma
PPP4R2	1.25877e-18	0.65198	0.294	0.24	4.68565e-14	B_cell_YBX3	PPP4R2	B_plasma
CWF19L2	1.43115e-18	0.585151	0.307	0.25	5.32731e-14	B_cell_YBX3	CWF19L2	B_plasma
KPNA4	1.89142e-18	0.589902	0.32	0.267	7.0406e-14	B_cell_YBX3	KPNA4	B_plasma
ERBIN	2.04424e-18	0.657002	0.272	0.215	7.6095e-14	B_cell_YBX3	ERBIN	B_plasma
CNOT1	2.35682e-18	0.606799	0.294	0.237	8.77304e-14	B_cell_YBX3	CNOT1	B_plasma
BNIP2	3.01819e-18	0.562152	0.326	0.271	1.12349e-13	B_cell_YBX3	BNIP2	B_plasma
BLOC1S6	8.92841e-18	0.631302	0.322	0.279	3.32351e-13	B_cell_YBX3	BLOC1S6	B_plasma
DHX9	1.49009e-17	0.612165	0.308	0.259	5.5467e-13	B_cell_YBX3	DHX9	B_plasma
UBTF	1.6552e-17	0.607487	0.287	0.233	6.16133e-13	B_cell_YBX3	UBTF	B_plasma
STAP1	1.67479e-17	0.596031	0.27	0.213	6.23426e-13	B_cell_YBX3	STAP1	B_plasma
RASSF5	1.91857e-17	0.556582	0.294	0.234	7.14168e-13	B_cell_YBX3	RASSF5	B_plasma
RBM27	2.10782e-17	0.647581	0.291	0.24	7.84615e-13	B_cell_YBX3	RBM27	B_plasma
HLA-DRB5	2.51169e-17	0.503634	0.272	0.205	9.3495e-13	B_cell_YBX3	HLA-DRB5	B_plasma
ATP6V0D1	4.90455e-17	0.611981	0.315	0.267	1.82567e-12	B_cell_YBX3	ATP6V0D1	B_plasma
PRKAR1A	8.13428e-17	0.52554	0.35	0.303	3.0279e-12	B_cell_YBX3	PRKAR1A	B_plasma
PUM1	1.17399e-16	0.661024	0.273	0.223	4.37005e-12	B_cell_YBX3	PUM1	B_plasma
DDX39B	1.60876e-16	0.527786	0.337	0.288	5.98843e-12	B_cell_YBX3	DDX39B	B_plasma
CDC5L	1.73169e-16	0.623349	0.285	0.235	6.44606e-12	B_cell_YBX3	CDC5L	B_plasma
ZCCHC10	1.86057e-16	0.598857	0.298	0.247	6.92577e-12	B_cell_YBX3	ZCCHC10	B_plasma
PXK	2.68748e-16	0.543767	0.275	0.218	1.00039e-11	B_cell_YBX3	PXK	B_plasma
EP300	4.4287e-16	0.577938	0.309	0.261	1.64854e-11	B_cell_YBX3	EP300	B_plasma
CSRNP1	4.73626e-16	0.686096	0.276	0.231	1.76303e-11	B_cell_YBX3	CSRNP1	B_plasma
SPEN	4.82473e-16	0.599853	0.298	0.25	1.79596e-11	B_cell_YBX3	SPEN	B_plasma
PIM3	6.11974e-16	0.518789	0.368	0.333	2.27801e-11	B_cell_YBX3	PIM3	B_plasma
SS18L2	7.80952e-16	0.544965	0.335	0.29	2.90702e-11	B_cell_YBX3	SS18L2	B_plasma
IFRD1	1.62441e-15	0.605113	0.314	0.273	6.04669e-11	B_cell_YBX3	IFRD1	B_plasma
GNB1	1.62887e-15	0.516099	0.346	0.304	6.06331e-11	B_cell_YBX3	GNB1	B_plasma
COX20	3.02531e-15	0.549541	0.311	0.263	1.12614e-10	B_cell_YBX3	COX20	B_plasma
WASHC4	5.15429e-15	0.533665	0.29	0.237	1.91863e-10	B_cell_YBX3	WASHC4	B_plasma
COPA	5.52664e-15	0.610485	0.311	0.273	2.05724e-10	B_cell_YBX3	COPA	B_plasma
TACC1	9.27298e-15	0.588589	0.27	0.22	3.45177e-10	B_cell_YBX3	TACC1	B_plasma
SPAG9	1.42209e-14	0.697443	0.269	0.229	5.29358e-10	B_cell_YBX3	SPAG9	B_plasma
CMC2	6.33051e-14	0.677816	0.264	0.224	2.35647e-09	B_cell_YBX3	CMC2	B_plasma
R3HDM2	1.90375e-13	0.548498	0.25	0.201	7.0865e-09	B_cell_YBX3	R3HDM2	B_plasma
SP3	4.02085e-13	0.586381	0.3	0.264	1.49672e-08	B_cell_YBX3	SP3	B_plasma
DYNC1LI1	4.96745e-13	0.629338	0.252	0.21	1.84908e-08	B_cell_YBX3	DYNC1LI1	B_plasma
SUPT16H	5.19074e-13	0.530025	0.275	0.229	1.9322e-08	B_cell_YBX3	SUPT16H	B_plasma
XRN2	6.54656e-13	0.541516	0.322	0.288	2.43689e-08	B_cell_YBX3	XRN2	B_plasma
WDR43	1.16701e-12	0.609809	0.261	0.22	4.34407e-08	B_cell_YBX3	WDR43	B_plasma
SNHG1	1.62008e-12	0.608311	0.254	0.212	6.03059e-08	B_cell_YBX3	SNHG1	B_plasma
CHD7	4.77818e-12	0.543882	0.254	0.209	1.77863e-07	B_cell_YBX3	CHD7	B_plasma
UBA2	4.79856e-12	0.553107	0.252	0.209	1.78621e-07	B_cell_YBX3	UBA2	B_plasma
PPP2R2A	8.73121e-12	0.578704	0.289	0.257	3.25011e-07	B_cell_YBX3	PPP2R2A	B_plasma
SAFB2	1.56072e-11	0.541067	0.293	0.258	5.80963e-07	B_cell_YBX3	SAFB2	B_plasma
DNAJC21	1.69316e-11	0.591455	0.269	0.233	6.30262e-07	B_cell_YBX3	DNAJC21	B_plasma
KLHL24	2.32132e-11	0.624969	0.25	0.213	8.64088e-07	B_cell_YBX3	KLHL24	B_plasma
BAZ2A	2.77198e-11	0.541639	0.29	0.254	1.03184e-06	B_cell_YBX3	BAZ2A	B_plasma
POLR2J3	4.62078e-11	0.501591	0.276	0.235	1.72004e-06	B_cell_YBX3	POLR2J3	B_plasma
G3BP1	5.75768e-11	0.501123	0.311	0.28	2.14324e-06	B_cell_YBX3	G3BP1	B_plasma
PDCD7	7.04772e-11	0.551716	0.265	0.228	2.62344e-06	B_cell_YBX3	PDCD7	B_plasma
PITPNB	7.9064e-11	0.593762	0.273	0.242	2.94308e-06	B_cell_YBX3	PITPNB	B_plasma
DYNC1H1	9.29739e-11	0.54749	0.291	0.261	3.46086e-06	B_cell_YBX3	DYNC1H1	B_plasma
MOB4	1.35483e-10	0.55419	0.283	0.253	5.04323e-06	B_cell_YBX3	MOB4	B_plasma
ZNF644	1.40511e-10	0.513052	0.305	0.277	5.23038e-06	B_cell_YBX3	ZNF644	B_plasma
CDK12	2.48499e-10	0.530372	0.283	0.25	9.25014e-06	B_cell_YBX3	CDK12	B_plasma
HNRNPL	2.90283e-10	0.502608	0.293	0.261	1.08055e-05	B_cell_YBX3	HNRNPL	B_plasma
CALCOCO2	4.18331e-10	0.592689	0.261	0.231	1.55719e-05	B_cell_YBX3	CALCOCO2	B_plasma
THUMPD1	5.32465e-10	0.524826	0.275	0.241	1.98205e-05	B_cell_YBX3	THUMPD1	B_plasma
SENP6	1.06757e-09	0.532949	0.276	0.245	3.97391e-05	B_cell_YBX3	SENP6	B_plasma
ZNF148	1.31584e-09	0.510562	0.253	0.217	4.89809e-05	B_cell_YBX3	ZNF148	B_plasma
FOXN3	1.38552e-09	0.526022	0.272	0.24	5.15745e-05	B_cell_YBX3	FOXN3	B_plasma
UBE3A	2.94468e-09	0.553331	0.261	0.231	0.000109613	B_cell_YBX3	UBE3A	B_plasma
FAM177A1	4.50748e-09	0.588122	0.283	0.264	0.000167787	B_cell_YBX3	FAM177A1	B_plasma
SERINC1	5.02054e-09	0.500139	0.284	0.258	0.000186885	B_cell_YBX3	SERINC1	B_plasma
ATG101	5.46009e-09	0.633512	0.252	0.227	0.000203246	B_cell_YBX3	ATG101	B_plasma
AC016831.5	7.18138e-09	0.517247	0.278	0.251	0.00026732	B_cell_YBX3	AC016831.5	B_plasma
CCNH	1.14071e-08	0.553702	0.255	0.228	0.00042462	B_cell_YBX3	CCNH	B_plasma
PPP4R3B	1.14552e-08	0.508083	0.255	0.224	0.000426409	B_cell_YBX3	PPP4R3B	B_plasma
NFKB2	2.47533e-08	0.509447	0.25	0.219	0.000921417	B_cell_YBX3	NFKB2	B_plasma
MAPRE1	4.17394e-07	0.518163	0.257	0.237	0.0155371	B_cell_YBX3	MAPRE1	B_plasma
STAU1	1.18875e-05	0.517428	0.254	0.242	0.442499	B_cell_YBX3	STAU1	B_plasma
LINC01781	0	2.31064	0.391	0.089	0	Memory_B_cell_IGKC_high	LINC01781	B_plasma
TNFRSF13B	0	1.21976	0.522	0.251	0	Memory_B_cell_IGKC_high	TNFRSF13B	B_plasma
LTB	0	0.736591	0.856	0.547	0	Memory_B_cell_IGKC_high	LTB	B_plasma
HLA-DPB11	0	0.591703	0.987	0.706	0	Memory_B_cell_IGKC_high	HLA-DPB1	B_plasma
TOMM7	0	0.57399	0.957	0.835	0	Memory_B_cell_IGKC_high	TOMM7	B_plasma
COMMD6	1.87997e-270	0.604771	0.833	0.665	6.99799e-266	Memory_B_cell_IGKC_high	COMMD6	B_plasma
CD48	2.50986e-248	0.649582	0.804	0.574	9.34272e-244	Memory_B_cell_IGKC_high	CD48	B_plasma
HLA-DRA1	3.28503e-237	0.543935	0.999	0.753	1.22282e-232	Memory_B_cell_IGKC_high	HLA-DRA	B_plasma
BANK11	6.18778e-234	0.661788	0.795	0.534	2.30334e-229	Memory_B_cell_IGKC_high	BANK1	B_plasma
LY86	1.06675e-226	0.910009	0.551	0.31	3.97086e-222	Memory_B_cell_IGKC_high	LY86	B_plasma
CD371	7.39752e-216	0.54036	0.969	0.715	2.75365e-211	Memory_B_cell_IGKC_high	CD37	B_plasma
CRIP1	8.69753e-215	0.641044	0.75	0.571	3.23757e-210	Memory_B_cell_IGKC_high	CRIP1	B_plasma
MS4A1	4.82072e-200	0.547192	0.946	0.642	1.79446e-195	Memory_B_cell_IGKC_high	MS4A1	B_plasma
HLA-DQB11	9.86992e-199	0.53201	0.962	0.703	3.67398e-194	Memory_B_cell_IGKC_high	HLA-DQB1	B_plasma
LAPTM51	1.48434e-191	0.518666	0.905	0.666	5.52531e-187	Memory_B_cell_IGKC_high	LAPTM5	B_plasma
NAP1L1	1.17075e-189	0.53501	0.791	0.647	4.35801e-185	Memory_B_cell_IGKC_high	NAP1L1	B_plasma
CD52	3.3667e-188	0.503862	0.953	0.702	1.25322e-183	Memory_B_cell_IGKC_high	CD52	B_plasma
COTL1	3.45181e-171	0.692736	0.624	0.398	1.2849e-166	Memory_B_cell_IGKC_high	COTL1	B_plasma
GPR183	4.25577e-156	0.641742	0.663	0.481	1.58417e-151	Memory_B_cell_IGKC_high	GPR183	B_plasma
TNFRSF13C	2.00404e-149	0.597696	0.687	0.508	7.45982e-145	Memory_B_cell_IGKC_high	TNFRSF13C	B_plasma
GAS51	2.32068e-144	0.613216	0.647	0.539	8.63848e-140	Memory_B_cell_IGKC_high	GAS5	B_plasma
TXNIP	2.14777e-132	0.519754	0.731	0.579	7.99487e-128	Memory_B_cell_IGKC_high	TXNIP	B_plasma
ITGB1	3.55122e-131	0.813726	0.522	0.395	1.32191e-126	Memory_B_cell_IGKC_high	ITGB1	B_plasma
DEK	4.77483e-125	0.613801	0.565	0.37	1.77738e-120	Memory_B_cell_IGKC_high	DEK	B_plasma
SCIMP	4.68162e-122	1.04726	0.297	0.156	1.74269e-117	Memory_B_cell_IGKC_high	SCIMP	B_plasma
GPSM3	8.35984e-119	0.585302	0.625	0.483	3.11187e-114	Memory_B_cell_IGKC_high	GPSM3	B_plasma
BCL2A1	9.47763e-116	0.670612	0.447	0.271	3.52795e-111	Memory_B_cell_IGKC_high	BCL2A1	B_plasma
CD82	2.55902e-112	0.8016	0.404	0.249	9.52571e-108	Memory_B_cell_IGKC_high	CD82	B_plasma
SMIM14	6.65393e-111	0.598316	0.589	0.428	2.47686e-106	Memory_B_cell_IGKC_high	SMIM14	B_plasma
SAMSN1	6.63906e-108	0.73974	0.489	0.356	2.47132e-103	Memory_B_cell_IGKC_high	SAMSN1	B_plasma
RGS19	2.28347e-103	0.732113	0.451	0.304	8.5e-99	Memory_B_cell_IGKC_high	RGS19	B_plasma
PIP4K2A	2.17963e-102	0.861306	0.376	0.239	8.11345e-98	Memory_B_cell_IGKC_high	PIP4K2A	B_plasma
RIPOR2	4.64603e-102	0.592573	0.527	0.357	1.72944e-97	Memory_B_cell_IGKC_high	RIPOR2	B_plasma
BLK	6.12158e-101	0.717718	0.439	0.289	2.2787e-96	Memory_B_cell_IGKC_high	BLK	B_plasma
EVI2B	1.40287e-100	0.541469	0.617	0.517	5.22204e-96	Memory_B_cell_IGKC_high	EVI2B	B_plasma
ARHGAP24	1.822e-96	0.610896	0.489	0.326	6.78222e-92	Memory_B_cell_IGKC_high	ARHGAP24	B_plasma
ACAP1	4.57048e-90	0.569286	0.556	0.427	1.70132e-85	Memory_B_cell_IGKC_high	ACAP1	B_plasma
UBXN1	2.03985e-89	0.50434	0.619	0.51	7.59316e-85	Memory_B_cell_IGKC_high	UBXN1	B_plasma
PSMB9	3.49569e-87	0.518019	0.603	0.502	1.30124e-82	Memory_B_cell_IGKC_high	PSMB9	B_plasma
AIM2	6.02111e-87	0.959507	0.321	0.206	2.2413e-82	Memory_B_cell_IGKC_high	AIM2	B_plasma
SELL	5.75452e-85	0.619969	0.459	0.314	2.14206e-80	Memory_B_cell_IGKC_high	SELL	B_plasma
HLA-F	3.49442e-84	0.610864	0.513	0.404	1.30076e-79	Memory_B_cell_IGKC_high	HLA-F	B_plasma
ARL6IP5	1.83799e-81	0.56691	0.538	0.422	6.84173e-77	Memory_B_cell_IGKC_high	ARL6IP5	B_plasma
ADAM281	2.29296e-81	0.599016	0.503	0.376	8.5353e-77	Memory_B_cell_IGKC_high	ADAM28	B_plasma
UBE2N	6.34028e-80	0.650947	0.469	0.356	2.36011e-75	Memory_B_cell_IGKC_high	UBE2N	B_plasma
2001-03-01	3.37128e-79	0.657879	0.376	0.24	1.25492e-74	Memory_B_cell_IGKC_high	2001-03-01	B_plasma
CAPG	1.05367e-77	0.79531	0.338	0.219	3.92218e-73	Memory_B_cell_IGKC_high	CAPG	B_plasma
CMTM61	2.14202e-77	0.563384	0.515	0.391	7.97345e-73	Memory_B_cell_IGKC_high	CMTM6	B_plasma
VASP	4.36814e-76	0.61757	0.463	0.341	1.626e-71	Memory_B_cell_IGKC_high	VASP	B_plasma
MBP1	4.48551e-76	0.61258	0.462	0.335	1.66968e-71	Memory_B_cell_IGKC_high	MBP	B_plasma
PLAC8	1.01563e-75	0.628377	0.406	0.271	3.7806e-71	Memory_B_cell_IGKC_high	PLAC8	B_plasma
CIB1	3.96095e-75	0.547512	0.541	0.444	1.47442e-70	Memory_B_cell_IGKC_high	CIB1	B_plasma
S100A4	1.83445e-74	0.668394	0.452	0.345	6.82854e-70	Memory_B_cell_IGKC_high	S100A4	B_plasma
SESN31	6.12129e-72	0.598556	0.4	0.266	2.27859e-67	Memory_B_cell_IGKC_high	SESN3	B_plasma
RILPL21	1.0554e-70	0.547926	0.444	0.307	3.92863e-66	Memory_B_cell_IGKC_high	RILPL2	B_plasma
SYPL1	1.056e-64	0.521735	0.471	0.347	3.93084e-60	Memory_B_cell_IGKC_high	SYPL1	B_plasma
CLECL1	2.38925e-63	0.790168	0.276	0.174	8.89374e-59	Memory_B_cell_IGKC_high	CLECL1	B_plasma
MARCKS	5.86722e-63	0.621749	0.463	0.383	2.18401e-58	Memory_B_cell_IGKC_high	MARCKS	B_plasma
ZFAND6	3.02392e-62	0.634215	0.44	0.353	1.12562e-57	Memory_B_cell_IGKC_high	ZFAND6	B_plasma
CNPY3	7.63343e-62	0.673475	0.377	0.274	2.84147e-57	Memory_B_cell_IGKC_high	CNPY3	B_plasma
CD24	3.00351e-61	0.590944	0.381	0.262	1.11803e-56	Memory_B_cell_IGKC_high	CD24	B_plasma
TLR10	9.69483e-61	0.753011	0.283	0.181	3.6088e-56	Memory_B_cell_IGKC_high	TLR10	B_plasma
HIGD2A	7.92286e-60	0.512525	0.524	0.451	2.94921e-55	Memory_B_cell_IGKC_high	HIGD2A	B_plasma
FAM49B	8.60649e-60	0.519472	0.481	0.375	3.20368e-55	Memory_B_cell_IGKC_high	FAM49B	B_plasma
CD99	3.57104e-59	0.52229	0.517	0.446	1.32928e-54	Memory_B_cell_IGKC_high	CD99	B_plasma
CMPK1	1.07699e-55	0.670484	0.403	0.322	4.00899e-51	Memory_B_cell_IGKC_high	CMPK1	B_plasma
RSL1D1	2.48095e-55	0.542215	0.477	0.403	9.23508e-51	Memory_B_cell_IGKC_high	RSL1D1	B_plasma
FBL	3.21072e-55	0.607163	0.417	0.33	1.19516e-50	Memory_B_cell_IGKC_high	FBL	B_plasma
CDC42SE21	1.94476e-54	0.508086	0.484	0.395	7.23917e-50	Memory_B_cell_IGKC_high	CDC42SE2	B_plasma
ZBTB20	3.64352e-54	0.678622	0.362	0.271	1.35626e-49	Memory_B_cell_IGKC_high	ZBTB20	B_plasma
BCAS4	3.85274e-53	0.525438	0.37	0.256	1.43414e-48	Memory_B_cell_IGKC_high	BCAS4	B_plasma
LYL1	7.04005e-52	0.594839	0.339	0.236	2.62059e-47	Memory_B_cell_IGKC_high	LYL1	B_plasma
TMEM154	1.26752e-51	0.594071	0.366	0.266	4.71822e-47	Memory_B_cell_IGKC_high	TMEM154	B_plasma
TRIM22	1.37344e-49	0.540911	0.344	0.238	5.11251e-45	Memory_B_cell_IGKC_high	TRIM22	B_plasma
PHF201	9.20829e-49	0.614141	0.372	0.283	3.42769e-44	Memory_B_cell_IGKC_high	PHF20	B_plasma
AC245297.31	6.08741e-47	0.627888	0.328	0.238	2.26598e-42	Memory_B_cell_IGKC_high	AC245297.3	B_plasma
LAT2	1.72896e-46	0.555904	0.36	0.264	6.43589e-42	Memory_B_cell_IGKC_high	LAT2	B_plasma
INPP5D	2.51099e-46	0.508174	0.399	0.301	9.3469e-42	Memory_B_cell_IGKC_high	INPP5D	B_plasma
PDLIM1	3.77452e-46	0.578443	0.375	0.286	1.40503e-41	Memory_B_cell_IGKC_high	PDLIM1	B_plasma
S100A10	5.65211e-46	0.585398	0.409	0.334	2.10394e-41	Memory_B_cell_IGKC_high	S100A10	B_plasma
GSTK1	6.95973e-45	0.575223	0.43	0.369	2.59069e-40	Memory_B_cell_IGKC_high	GSTK1	B_plasma
CAST	8.8795e-45	0.500125	0.467	0.408	3.30531e-40	Memory_B_cell_IGKC_high	CAST	B_plasma
SINHCAF	1.03359e-44	0.623014	0.353	0.271	3.84745e-40	Memory_B_cell_IGKC_high	SINHCAF	B_plasma
LYSMD2	1.75519e-42	0.596359	0.27	0.183	6.53353e-38	Memory_B_cell_IGKC_high	LYSMD2	B_plasma
RHOG	2.32866e-42	0.571376	0.34	0.254	8.66819e-38	Memory_B_cell_IGKC_high	RHOG	B_plasma
EBF11	1.26827e-41	0.61668	0.301	0.216	4.721e-37	Memory_B_cell_IGKC_high	EBF1	B_plasma
SNHG321	4.02621e-40	0.537942	0.382	0.302	1.49871e-35	Memory_B_cell_IGKC_high	SNHG32	B_plasma
FMNL1	2.84512e-38	0.549649	0.381	0.308	1.05907e-33	Memory_B_cell_IGKC_high	FMNL1	B_plasma
BIN1	9.65073e-35	0.556673	0.292	0.215	3.59239e-30	Memory_B_cell_IGKC_high	BIN1	B_plasma
GRASP1	1.1625e-34	0.545785	0.271	0.192	4.32731e-30	Memory_B_cell_IGKC_high	GRASP	B_plasma
DRAM2	8.06996e-34	0.504221	0.381	0.309	3.00396e-29	Memory_B_cell_IGKC_high	DRAM2	B_plasma
MECP21	2.59391e-33	0.601642	0.309	0.241	9.65558e-29	Memory_B_cell_IGKC_high	MECP2	B_plasma
SIPA1	1.19153e-31	0.567678	0.288	0.218	4.43535e-27	Memory_B_cell_IGKC_high	SIPA1	B_plasma
ZBTB7A	2.56397e-31	0.510281	0.381	0.32	9.54411e-27	Memory_B_cell_IGKC_high	ZBTB7A	B_plasma
HLA-DQA2	4.34995e-31	0.565343	0.266	0.195	1.61923e-26	Memory_B_cell_IGKC_high	HLA-DQA2	B_plasma
NT5C	8.02827e-31	0.529951	0.326	0.257	2.98844e-26	Memory_B_cell_IGKC_high	NT5C	B_plasma
MIS18BP1	9.14617e-30	0.514393	0.369	0.31	3.40457e-25	Memory_B_cell_IGKC_high	MIS18BP1	B_plasma
PCSK7	9.57076e-30	0.515721	0.328	0.26	3.56262e-25	Memory_B_cell_IGKC_high	PCSK7	B_plasma
PLP2	3.08815e-29	0.570379	0.38	0.343	1.14953e-24	Memory_B_cell_IGKC_high	PLP2	B_plasma
UVRAG	1.08286e-27	0.541603	0.279	0.214	4.03083e-23	Memory_B_cell_IGKC_high	UVRAG	B_plasma
PYURF	2.29519e-24	0.64389	0.279	0.229	8.54362e-20	Memory_B_cell_IGKC_high	PYURF	B_plasma
C7orf50	8.65279e-24	0.591198	0.317	0.273	3.22091e-19	Memory_B_cell_IGKC_high	C7orf50	B_plasma
PSMB8-AS1	1.17823e-22	0.570712	0.254	0.199	4.38586e-18	Memory_B_cell_IGKC_high	PSMB8-AS1	B_plasma
CAMLG	1.37117e-19	0.519151	0.308	0.267	5.10404e-15	Memory_B_cell_IGKC_high	CAMLG	B_plasma
MTERF4	1.82417e-19	0.575944	0.265	0.221	6.79028e-15	Memory_B_cell_IGKC_high	MTERF4	B_plasma
MEAF6	1.21151e-17	0.51151	0.283	0.241	4.50974e-13	Memory_B_cell_IGKC_high	MEAF6	B_plasma
NUDT4	7.57348e-14	0.529307	0.275	0.245	2.81915e-09	Memory_B_cell_IGKC_high	NUDT4	B_plasma
EGR2	0	3.18852	0.337	0.052	0	B_cell_TNF	EGR2	B_plasma
TNF	0	3.14387	0.527	0.086	0	B_cell_TNF	TNF	B_plasma
EGR31	0	3.02671	0.682	0.134	0	B_cell_TNF	EGR3	B_plasma
EGR1	0	2.77568	0.577	0.142	0	B_cell_TNF	EGR1	B_plasma
TNFSF9	0	2.42394	0.422	0.115	0	B_cell_TNF	TNFSF9	B_plasma
NR4A31	0	2.20892	0.536	0.17	0	B_cell_TNF	NR4A3	B_plasma
NFKBID1	0	2.13777	0.727	0.238	0	B_cell_TNF	NFKBID	B_plasma
DUSP21	0	1.78141	0.856	0.393	0	B_cell_TNF	DUSP2	B_plasma
BCL2A11	0	1.74544	0.614	0.277	0	B_cell_TNF	BCL2A1	B_plasma
GADD45B	0	1.71393	0.652	0.318	0	B_cell_TNF	GADD45B	B_plasma
NR4A11	0	1.62781	0.857	0.449	0	B_cell_TNF	NR4A1	B_plasma
KDM6B1	0	1.51013	0.714	0.348	0	B_cell_TNF	KDM6B	B_plasma
NR4A21	0	1.48626	0.853	0.446	0	B_cell_TNF	NR4A2	B_plasma
FOSB	0	1.44534	0.801	0.44	0	B_cell_TNF	FOSB	B_plasma
CD691	0	1.41302	0.914	0.504	0	B_cell_TNF	CD69	B_plasma
CD831	0	1.36842	0.927	0.513	0	B_cell_TNF	CD83	B_plasma
NFKBIA	0	1.26774	0.851	0.527	0	B_cell_TNF	NFKBIA	B_plasma
IER2	0	1.10467	0.933	0.647	0	B_cell_TNF	IER2	B_plasma
ZFP36	0	1.09998	0.912	0.616	0	B_cell_TNF	ZFP36	B_plasma
REL1	0	1.08759	0.881	0.523	0	B_cell_TNF	REL	B_plasma
PPP1R15A	0	1.05421	0.878	0.583	0	B_cell_TNF	PPP1R15A	B_plasma
DDX3X1	0	1.03937	0.864	0.594	0	B_cell_TNF	DDX3X	B_plasma
DNAJA11	0	0.91292	0.9	0.653	0	B_cell_TNF	DNAJA1	B_plasma
JUND1	0	0.717716	0.951	0.744	0	B_cell_TNF	JUND	B_plasma
JUNB1	0	0.68598	0.98	0.805	0	B_cell_TNF	JUNB	B_plasma
H3F3B	0	0.529873	0.989	0.893	0	B_cell_TNF	H3F3B	B_plasma
RILPL22	1.29844e-298	1.5069	0.643	0.306	4.83332e-294	B_cell_TNF	RILPL2	B_plasma
IER5	2.82062e-294	1.32584	0.722	0.382	1.04995e-289	B_cell_TNF	IER5	B_plasma
HSP90AB1	6.7576e-286	0.607914	0.956	0.818	2.51545e-281	B_cell_TNF	HSP90AB1	B_plasma
PNRC11	1.25336e-246	0.629467	0.937	0.768	4.6655e-242	B_cell_TNF	PNRC1	B_plasma
ZFP36L1	5.23854e-236	0.941937	0.814	0.554	1.95e-231	B_cell_TNF	ZFP36L1	B_plasma
RBM391	3.1134e-227	0.629714	0.905	0.741	1.15893e-222	B_cell_TNF	RBM39	B_plasma
SLC2A31	2.58037e-225	1.02478	0.759	0.444	9.60517e-221	B_cell_TNF	SLC2A3	B_plasma
BRD21	8.08654e-220	1.03547	0.739	0.51	3.01013e-215	B_cell_TNF	BRD2	B_plasma
MYC	2.95626e-216	2.12962	0.366	0.127	1.10044e-211	B_cell_TNF	MYC	B_plasma
EIF4A11	3.92247e-214	0.783972	0.818	0.625	1.4601e-209	B_cell_TNF	EIF4A1	B_plasma
BTG2	5.16429e-214	0.735011	0.869	0.658	1.92236e-209	B_cell_TNF	BTG2	B_plasma
ZFAS11	7.07077e-208	0.664466	0.918	0.723	2.63202e-203	B_cell_TNF	ZFAS1	B_plasma
CCNL1	3.86854e-205	0.818765	0.807	0.601	1.44003e-200	B_cell_TNF	CCNL1	B_plasma
CCR71	6.73818e-204	1.40695	0.543	0.26	2.50822e-199	B_cell_TNF	CCR7	B_plasma
YWHAZ1	6.62629e-203	0.638891	0.885	0.722	2.46657e-198	B_cell_TNF	YWHAZ	B_plasma
HSP90AA1	1.35214e-201	0.520841	0.955	0.815	5.03321e-197	B_cell_TNF	HSP90AA1	B_plasma
CDKN1A	2.22308e-194	1.32424	0.574	0.31	8.2752e-190	B_cell_TNF	CDKN1A	B_plasma
SERTAD11	4.05491e-191	1.55942	0.509	0.257	1.5094e-186	B_cell_TNF	SERTAD1	B_plasma
RASGEF1B1	5.37894e-191	1.30283	0.574	0.303	2.00226e-186	B_cell_TNF	RASGEF1B	B_plasma
INTS61	2.31836e-184	1.31551	0.58	0.326	8.62986e-180	B_cell_TNF	INTS6	B_plasma
HES1	1.15258e-181	2.08784	0.297	0.094	4.29037e-177	B_cell_TNF	HES1	B_plasma
SRSF7	2.43977e-179	0.697402	0.859	0.665	9.0818e-175	B_cell_TNF	SRSF7	B_plasma
EZR1	2.26473e-171	0.636666	0.855	0.699	8.43022e-167	B_cell_TNF	EZR	B_plasma
DDX211	1.83288e-169	0.890888	0.734	0.521	6.82273e-165	B_cell_TNF	DDX21	B_plasma
SFPQ1	2.15454e-167	0.75561	0.781	0.599	8.02004e-163	B_cell_TNF	SFPQ	B_plasma
PPP1R101	2.95879e-167	1.08157	0.639	0.419	1.10138e-162	B_cell_TNF	PPP1R10	B_plasma
RSRP1	5.38352e-166	0.833548	0.759	0.562	2.00396e-161	B_cell_TNF	RSRP1	B_plasma
BIRC31	9.19869e-166	0.971732	0.697	0.473	3.42412e-161	B_cell_TNF	BIRC3	B_plasma
HSPA8	1.59716e-164	0.53944	0.894	0.761	5.94526e-160	B_cell_TNF	HSPA8	B_plasma
UBE2S1	9.10919e-162	1.29136	0.561	0.334	3.3908e-157	B_cell_TNF	UBE2S	B_plasma
TUBB4B1	5.82442e-157	1.03413	0.639	0.427	2.16808e-152	B_cell_TNF	TUBB4B	B_plasma
PRDM21	2.49243e-155	0.903406	0.703	0.466	9.27783e-151	B_cell_TNF	PRDM2	B_plasma
FUS	9.12114e-152	0.711964	0.813	0.623	3.39525e-147	B_cell_TNF	FUS	B_plasma
AMD11	1.18019e-151	1.04852	0.628	0.407	4.39312e-147	B_cell_TNF	AMD1	B_plasma
SRSF3	1.66282e-151	0.66182	0.814	0.657	6.18967e-147	B_cell_TNF	SRSF3	B_plasma
CKS21	2.63372e-151	1.22348	0.525	0.285	9.80377e-147	B_cell_TNF	CKS2	B_plasma
SAT1	2.59051e-150	0.606142	0.872	0.709	9.64292e-146	B_cell_TNF	SAT1	B_plasma
CD551	2.27173e-149	0.846412	0.726	0.508	8.4563e-145	B_cell_TNF	CD55	B_plasma
MIDN1	1.35342e-147	1.16885	0.559	0.331	5.03796e-143	B_cell_TNF	MIDN	B_plasma
NCL1	6.9107e-146	0.581307	0.836	0.691	2.57244e-141	B_cell_TNF	NCL	B_plasma
TRA2B	6.80023e-145	0.786196	0.767	0.559	2.53132e-140	B_cell_TNF	TRA2B	B_plasma
HLA-DQA11	2.5013e-144	0.562161	0.924	0.701	9.31083e-140	B_cell_TNF	HLA-DQA1	B_plasma
PMAIP1	6.93318e-143	0.9851	0.635	0.395	2.58081e-138	B_cell_TNF	PMAIP1	B_plasma
TUBA1A1	5.10108e-139	1.11662	0.54	0.292	1.89883e-134	B_cell_TNF	TUBA1A	B_plasma
KLF10	1.41682e-137	1.87919	0.307	0.123	5.27397e-133	B_cell_TNF	KLF10	B_plasma
GRASP2	5.14059e-137	1.29727	0.416	0.189	1.91353e-132	B_cell_TNF	GRASP	B_plasma
WSB1	4.92708e-135	0.863639	0.678	0.47	1.83406e-130	B_cell_TNF	WSB1	B_plasma
SRSF2	7.17734e-135	0.68469	0.763	0.609	2.67169e-130	B_cell_TNF	SRSF2	B_plasma
TSC22D21	5.24888e-134	1.55654	0.374	0.172	1.95384e-129	B_cell_TNF	TSC22D2	B_plasma
DDX3Y	1.75036e-133	1.36992	0.436	0.224	6.51556e-129	B_cell_TNF	DDX3Y	B_plasma
YPEL51	1.22733e-131	0.694877	0.765	0.593	4.56861e-127	B_cell_TNF	YPEL5	B_plasma
TOB21	3.22976e-131	1.27068	0.46	0.243	1.20225e-126	B_cell_TNF	TOB2	B_plasma
SLC38A2	7.12307e-130	0.951816	0.621	0.436	2.65149e-125	B_cell_TNF	SLC38A2	B_plasma
ZNF3311	8.56435e-130	0.961519	0.613	0.383	3.18799e-125	B_cell_TNF	ZNF331	B_plasma
GPBP11	3.50386e-128	0.733832	0.725	0.55	1.30428e-123	B_cell_TNF	GPBP1	B_plasma
CD70	8.82542e-128	1.71087	0.297	0.117	3.28517e-123	B_cell_TNF	CD70	B_plasma
ZBTB101	2.06078e-127	1.43629	0.381	0.177	7.67104e-123	B_cell_TNF	ZBTB10	B_plasma
BCL2	2.94503e-127	1.11787	0.53	0.318	1.09626e-122	B_cell_TNF	BCL2	B_plasma
SON	5.93656e-127	0.548089	0.85	0.7	2.20983e-122	B_cell_TNF	SON	B_plasma
GPR1831	1.40233e-126	0.843278	0.692	0.498	5.22005e-122	B_cell_TNF	GPR183	B_plasma
BANK12	4.18994e-126	0.662104	0.832	0.559	1.55966e-121	B_cell_TNF	BANK1	B_plasma
SKIL1	6.47952e-126	0.911597	0.639	0.446	2.41194e-121	B_cell_TNF	SKIL	B_plasma
ZC3H12A	5.686e-124	1.80268	0.288	0.115	2.11656e-119	B_cell_TNF	ZC3H12A	B_plasma
RAB11FIP1	3.15868e-122	0.974345	0.589	0.382	1.17579e-117	B_cell_TNF	RAB11FIP1	B_plasma
CHD21	4.78076e-121	0.892464	0.628	0.44	1.77959e-116	B_cell_TNF	CHD2	B_plasma
CMTM62	3.78276e-120	0.920909	0.606	0.397	1.40809e-115	B_cell_TNF	CMTM6	B_plasma
NASP1	5.01532e-119	0.859586	0.643	0.448	1.8669e-114	B_cell_TNF	NASP	B_plasma
RAB8B1	1.1184e-118	1.06964	0.518	0.303	4.16314e-114	B_cell_TNF	RAB8B	B_plasma
MAP3K81	1.65904e-117	1.30091	0.444	0.247	6.17561e-113	B_cell_TNF	MAP3K8	B_plasma
MT-ND4L	5.01282e-115	0.598519	0.781	0.637	1.86597e-110	B_cell_TNF	MT-ND4L	B_plasma
LDLRAD41	6.13598e-115	1.17407	0.422	0.211	2.28406e-110	B_cell_TNF	LDLRAD4	B_plasma
YME1L11	1.94666e-113	1.04454	0.553	0.369	7.24626e-109	B_cell_TNF	YME1L1	B_plasma
TRAF4	1.24582e-112	1.38711	0.365	0.176	4.63743e-108	B_cell_TNF	TRAF4	B_plasma
TNFAIP3	3.83798e-112	1.42102	0.402	0.215	1.42865e-107	B_cell_TNF	TNFAIP3	B_plasma
PRRC2C1	4.30386e-112	0.639333	0.754	0.598	1.60207e-107	B_cell_TNF	PRRC2C	B_plasma
UBALD21	3.11136e-110	0.813327	0.626	0.467	1.15817e-105	B_cell_TNF	UBALD2	B_plasma
HCG181	2.82619e-109	1.20766	0.454	0.258	1.05202e-104	B_cell_TNF	HCG18	B_plasma
TCOF1	3.92595e-109	1.33714	0.396	0.205	1.4614e-104	B_cell_TNF	TCOF1	B_plasma
SPIB1	1.71912e-107	0.946523	0.529	0.31	6.39923e-103	B_cell_TNF	SPIB	B_plasma
HSPH11	1.55692e-106	0.815093	0.641	0.437	5.79548e-102	B_cell_TNF	HSPH1	B_plasma
CHD41	3.97641e-105	0.987366	0.54	0.351	1.48018e-100	B_cell_TNF	CHD4	B_plasma
RSRC21	7.36455e-105	0.735562	0.686	0.519	2.74138e-100	B_cell_TNF	RSRC2	B_plasma
DNAJB61	2.0425e-104	0.75242	0.672	0.499	7.60301e-100	B_cell_TNF	DNAJB6	B_plasma
CYCS	1.6407e-103	0.713539	0.68	0.539	6.10735e-99	B_cell_TNF	CYCS	B_plasma
GAS52	1.03353e-102	0.65716	0.759	0.542	3.84722e-98	B_cell_TNF	GAS5	B_plasma
SDCBP1	3.77051e-102	1.102	0.463	0.269	1.40353e-97	B_cell_TNF	SDCBP	B_plasma
ARL5B	6.1386e-102	1.88306	0.271	0.119	2.28503e-97	B_cell_TNF	ARL5B	B_plasma
HEXIM11	1.01233e-101	1.4586	0.356	0.183	3.76831e-97	B_cell_TNF	HEXIM1	B_plasma
CXCR51	5.37246e-100	1.14294	0.39	0.197	1.99984e-95	B_cell_TNF	CXCR5	B_plasma
ATP6V0C1	8.92982e-100	0.847119	0.6	0.447	3.32404e-95	B_cell_TNF	ATP6V0C	B_plasma
EIF5	1.37399e-99	0.565589	0.775	0.612	5.11454e-95	B_cell_TNF	EIF5	B_plasma
TUBA1B1	7.95924e-99	0.575508	0.753	0.609	2.96275e-94	B_cell_TNF	TUBA1B	B_plasma
HNRNPAB1	5.79832e-98	0.876696	0.579	0.411	2.15837e-93	B_cell_TNF	HNRNPAB	B_plasma
PIM31	1.39406e-96	1.11453	0.487	0.324	5.18927e-92	B_cell_TNF	PIM3	B_plasma
FOS	1.89021e-96	0.82392	0.655	0.515	7.03613e-92	B_cell_TNF	FOS	B_plasma
RBM8A1	9.81491e-96	0.648417	0.698	0.557	3.6535e-91	B_cell_TNF	RBM8A	B_plasma
LYN1	1.33646e-95	0.781562	0.613	0.411	4.97483e-91	B_cell_TNF	LYN	B_plasma
BZW11	1.10764e-93	0.774474	0.619	0.455	4.12307e-89	B_cell_TNF	BZW1	B_plasma
MARCKS1	1.59374e-93	0.986056	0.543	0.385	5.93253e-89	B_cell_TNF	MARCKS	B_plasma
KMT2E1	1.69257e-93	0.627259	0.719	0.571	6.30042e-89	B_cell_TNF	KMT2E	B_plasma
CDKN2D1	2.49213e-91	1.21301	0.345	0.17	9.27672e-87	B_cell_TNF	CDKN2D	B_plasma
ELF11	2.53926e-91	0.638504	0.705	0.551	9.45213e-87	B_cell_TNF	ELF1	B_plasma
NFKBIZ1	4.16772e-90	1.25566	0.404	0.237	1.55139e-85	B_cell_TNF	NFKBIZ	B_plasma
H2AFZ1	1.67453e-88	0.591802	0.71	0.609	6.23328e-84	B_cell_TNF	H2AFZ	B_plasma
EIF4G2	1.17573e-87	0.569636	0.722	0.606	4.37654e-83	B_cell_TNF	EIF4G2	B_plasma
CSRNP11	5.10969e-87	1.25624	0.386	0.224	1.90203e-82	B_cell_TNF	CSRNP1	B_plasma
RBMX	1.3618e-86	0.693268	0.653	0.504	5.06917e-82	B_cell_TNF	RBMX	B_plasma
DUSP10	4.84122e-86	1.36211	0.292	0.138	1.8021e-81	B_cell_TNF	DUSP10	B_plasma
SF11	4.84424e-86	0.554651	0.77	0.622	1.80322e-81	B_cell_TNF	SF1	B_plasma
DDIT31	7.60703e-86	1.2021	0.417	0.254	2.83164e-81	B_cell_TNF	DDIT3	B_plasma
STK41	1.43464e-85	0.540691	0.753	0.632	5.34029e-81	B_cell_TNF	STK4	B_plasma
TFRC	8.74742e-85	1.31934	0.355	0.196	3.25614e-80	B_cell_TNF	TFRC	B_plasma
SNHG51	1.71613e-84	0.602116	0.729	0.55	6.38811e-80	B_cell_TNF	SNHG5	B_plasma
ATP1A1	4.22784e-84	1.20097	0.375	0.21	1.57377e-79	B_cell_TNF	ATP1A1	B_plasma
HNRNPU1	1.03703e-83	0.546189	0.752	0.627	3.86024e-79	B_cell_TNF	HNRNPU	B_plasma
PHACTR11	1.18993e-83	0.888117	0.512	0.329	4.42941e-79	B_cell_TNF	PHACTR1	B_plasma
DNAJB1	1.55974e-83	0.778731	0.601	0.431	5.80599e-79	B_cell_TNF	DNAJB1	B_plasma
NABP1	2.51458e-82	1.13241	0.408	0.241	9.36027e-78	B_cell_TNF	NABP1	B_plasma
CREM1	5.01046e-82	0.875374	0.547	0.382	1.86509e-77	B_cell_TNF	CREM	B_plasma
NUFIP21	9.44952e-82	0.904198	0.509	0.345	3.51749e-77	B_cell_TNF	NUFIP2	B_plasma
SNHG61	1.36408e-81	0.625187	0.7	0.526	5.07764e-77	B_cell_TNF	SNHG6	B_plasma
LY91	7.78674e-81	0.796997	0.568	0.402	2.89853e-76	B_cell_TNF	LY9	B_plasma
NFE2L21	9.32833e-81	0.843104	0.55	0.402	3.47238e-76	B_cell_TNF	NFE2L2	B_plasma
HNRNPH1	4.13637e-79	0.613105	0.68	0.539	1.53972e-74	B_cell_TNF	HNRNPH1	B_plasma
AC020916.1	5.15624e-79	1.26097	0.381	0.227	1.91936e-74	B_cell_TNF	AC020916.1	B_plasma
PIKFYVE	3.37623e-78	1.19517	0.32	0.162	1.25677e-73	B_cell_TNF	PIKFYVE	B_plasma
EIF4A31	5.18434e-78	1.0824	0.44	0.288	1.92982e-73	B_cell_TNF	EIF4A3	B_plasma
RALGPS21	5.56732e-78	0.616886	0.682	0.536	2.07238e-73	B_cell_TNF	RALGPS2	B_plasma
TIPARP1	6.74362e-78	1.34662	0.342	0.193	2.51024e-73	B_cell_TNF	TIPARP	B_plasma
PARP15	9.72102e-78	1.00783	0.383	0.209	3.61855e-73	B_cell_TNF	PARP15	B_plasma
ARHGAP241	1.04055e-77	0.74344	0.545	0.339	3.87333e-73	B_cell_TNF	ARHGAP24	B_plasma
SMCHD11	1.74706e-77	0.715103	0.612	0.467	6.50327e-73	B_cell_TNF	SMCHD1	B_plasma
CHORDC1	4.26949e-76	0.802199	0.533	0.359	1.58927e-71	B_cell_TNF	CHORDC1	B_plasma
GTF2B1	6.51866e-76	0.947867	0.486	0.335	2.42651e-71	B_cell_TNF	GTF2B	B_plasma
LINC015781	1.67311e-75	0.84381	0.534	0.388	6.228e-71	B_cell_TNF	LINC01578	B_plasma
RESF1	3.66162e-75	0.801591	0.545	0.377	1.363e-70	B_cell_TNF	RESF1	B_plasma
SWAP701	7.48799e-75	0.664879	0.619	0.418	2.78733e-70	B_cell_TNF	SWAP70	B_plasma
DYNLL1	9.74149e-75	0.517963	0.733	0.635	3.62617e-70	B_cell_TNF	DYNLL1	B_plasma
FOXP11	8.71182e-74	0.732931	0.571	0.391	3.24289e-69	B_cell_TNF	FOXP1	B_plasma
SH2B3	1.62878e-73	1.33873	0.251	0.115	6.06296e-69	B_cell_TNF	SH2B3	B_plasma
ERF	2.04122e-73	1.42708	0.263	0.127	7.59824e-69	B_cell_TNF	ERF	B_plasma
SEPTIN71	9.15147e-73	0.581355	0.711	0.541	3.40654e-68	B_cell_TNF	SEPTIN7	B_plasma
LINC-PINT1	1.26513e-72	0.616865	0.643	0.498	4.70931e-68	B_cell_TNF	LINC-PINT	B_plasma
VPS13C1	3.53707e-72	0.790821	0.531	0.368	1.31664e-67	B_cell_TNF	VPS13C	B_plasma
SQSTM1	2.26542e-71	0.67556	0.605	0.474	8.43279e-67	B_cell_TNF	SQSTM1	B_plasma
CREBRF1	2.48665e-71	0.840267	0.522	0.375	9.25632e-67	B_cell_TNF	CREBRF	B_plasma
PCF11	6.90805e-71	0.870497	0.491	0.342	2.57145e-66	B_cell_TNF	PCF11	B_plasma
IRF8	1.43263e-70	0.657634	0.6	0.401	5.33282e-66	B_cell_TNF	IRF8	B_plasma
HSPD11	1.91657e-70	0.568138	0.697	0.565	7.13426e-66	B_cell_TNF	HSPD1	B_plasma
ARL6IP11	2.36039e-70	0.832412	0.511	0.364	8.78632e-66	B_cell_TNF	ARL6IP1	B_plasma
IRF4	9.94117e-69	1.45992	0.293	0.161	3.7005e-64	B_cell_TNF	IRF4	B_plasma
DENND4A1	1.77535e-68	1.02225	0.392	0.238	6.60855e-64	B_cell_TNF	DENND4A	B_plasma
RUNX3	3.15588e-68	0.860287	0.478	0.315	1.17474e-63	B_cell_TNF	RUNX3	B_plasma
CHMP1B1	5.48158e-68	0.98912	0.424	0.268	2.04046e-63	B_cell_TNF	CHMP1B	B_plasma
MKNK21	1.43982e-67	0.804984	0.518	0.374	5.35958e-63	B_cell_TNF	MKNK2	B_plasma
SF3B1	1.54547e-67	0.618567	0.634	0.509	5.75286e-63	B_cell_TNF	SF3B1	B_plasma
JOSD11	2.58321e-67	0.875497	0.469	0.318	9.61574e-63	B_cell_TNF	JOSD1	B_plasma
PARP141	1.36657e-66	0.716272	0.561	0.397	5.08691e-62	B_cell_TNF	PARP14	B_plasma
NFKB21	2.16721e-66	1.10595	0.357	0.211	8.06721e-62	B_cell_TNF	NFKB2	B_plasma
TRA2A1	3.49071e-66	0.794284	0.522	0.378	1.29938e-61	B_cell_TNF	TRA2A	B_plasma
ZFAND51	7.26933e-66	0.859042	0.484	0.35	2.70594e-61	B_cell_TNF	ZFAND5	B_plasma
SRRM2	1.73943e-65	0.517892	0.692	0.587	6.47487e-61	B_cell_TNF	SRRM2	B_plasma
SRRM11	2.17268e-65	0.551	0.68	0.562	8.08757e-61	B_cell_TNF	SRRM1	B_plasma
AREG1	2.37587e-65	1.02142	0.381	0.228	8.84395e-61	B_cell_TNF	AREG	B_plasma
MCL1	3.30486e-65	0.585156	0.641	0.496	1.2302e-60	B_cell_TNF	MCL1	B_plasma
ARIH11	2.41024e-64	1.0859	0.378	0.239	8.97189e-60	B_cell_TNF	ARIH1	B_plasma
MEPCE1	2.52722e-64	1.15006	0.319	0.179	9.40731e-60	B_cell_TNF	MEPCE	B_plasma
RBM25	4.43544e-64	0.553388	0.667	0.557	1.65105e-59	B_cell_TNF	RBM25	B_plasma
FAM133B1	5.84453e-64	0.696649	0.578	0.446	2.17557e-59	B_cell_TNF	FAM133B	B_plasma
FCMR1	3.31416e-63	0.607275	0.6	0.398	1.23366e-58	B_cell_TNF	FCMR	B_plasma
AC007384.1	3.57619e-63	1.44649	0.272	0.147	1.3312e-58	B_cell_TNF	AC007384.1	B_plasma
CHD11	5.41127e-63	0.743426	0.517	0.359	2.01429e-58	B_cell_TNF	CHD1	B_plasma
NAMPT1	9.52406e-63	0.97866	0.416	0.278	3.54524e-58	B_cell_TNF	NAMPT	B_plasma
BAZ1A1	1.35246e-62	0.828329	0.478	0.334	5.03439e-58	B_cell_TNF	BAZ1A	B_plasma
SNHG81	1.76442e-62	0.514832	0.706	0.595	6.56788e-58	B_cell_TNF	SNHG8	B_plasma
GLS	4.39169e-62	0.733528	0.541	0.416	1.63476e-57	B_cell_TNF	GLS	B_plasma
SRGN	1.28652e-60	0.597222	0.622	0.545	4.78893e-56	B_cell_TNF	SRGN	B_plasma
MAP4K41	1.56584e-60	0.732979	0.491	0.329	5.8287e-56	B_cell_TNF	MAP4K4	B_plasma
ATP2B1	2.99342e-60	0.678437	0.574	0.441	1.11427e-55	B_cell_TNF	ATP2B1	B_plasma
IVNS1ABP	5.51375e-60	1.09372	0.337	0.2	2.05244e-55	B_cell_TNF	IVNS1ABP	B_plasma
IDI11	6.03405e-60	0.768169	0.527	0.402	2.24611e-55	B_cell_TNF	IDI1	B_plasma
VPS37B1	1.2822e-59	0.946008	0.395	0.248	4.77288e-55	B_cell_TNF	VPS37B	B_plasma
SCAF111	2.96687e-59	0.549301	0.661	0.536	1.10439e-54	B_cell_TNF	SCAF11	B_plasma
RAB211	2.71412e-58	0.902794	0.436	0.307	1.0103e-53	B_cell_TNF	RAB21	B_plasma
ATP1B31	3.37073e-58	0.974	0.436	0.311	1.25472e-53	B_cell_TNF	ATP1B3	B_plasma
ARL4A1	1.10405e-57	0.996645	0.346	0.205	4.10973e-53	B_cell_TNF	ARL4A	B_plasma
ZBTB7A1	1.63821e-57	0.844958	0.455	0.321	6.09808e-53	B_cell_TNF	ZBTB7A	B_plasma
H2AFX	2.8026e-57	1.26207	0.299	0.176	1.04324e-52	B_cell_TNF	H2AFX	B_plasma
MIR29B2CHG	3.32051e-57	0.791007	0.488	0.355	1.23603e-52	B_cell_TNF	MIR29B2CHG	B_plasma
NFKB11	5.35523e-57	0.943371	0.415	0.283	1.99343e-52	B_cell_TNF	NFKB1	B_plasma
NFATC1	6.20534e-57	1.13589	0.258	0.132	2.30988e-52	B_cell_TNF	NFATC1	B_plasma
PPP1R15B	6.79782e-57	1.18451	0.338	0.216	2.53042e-52	B_cell_TNF	PPP1R15B	B_plasma
PAX51	1.31001e-54	0.704871	0.463	0.3	4.87638e-50	B_cell_TNF	PAX5	B_plasma
EIF1B1	1.73032e-54	0.632107	0.578	0.455	6.44095e-50	B_cell_TNF	EIF1B	B_plasma
TAGLN2	4.25602e-54	0.514382	0.667	0.562	1.58426e-49	B_cell_TNF	TAGLN2	B_plasma
TCF4	7.81296e-54	0.61864	0.594	0.49	2.9083e-49	B_cell_TNF	TCF4	B_plasma
TSPYL21	2.16621e-53	0.993857	0.368	0.238	8.0635e-49	B_cell_TNF	TSPYL2	B_plasma
KLF6	5.33205e-53	0.501164	0.711	0.613	1.9848e-48	B_cell_TNF	KLF6	B_plasma
ALG131	8.65512e-53	0.900645	0.42	0.292	3.22178e-48	B_cell_TNF	ALG13	B_plasma
IDS	1.45092e-52	0.659838	0.551	0.434	5.40091e-48	B_cell_TNF	IDS	B_plasma
IFI30	2.59279e-52	0.773069	0.483	0.356	9.6514e-48	B_cell_TNF	IFI30	B_plasma
SNHG322	9.75766e-52	0.752784	0.446	0.305	3.63219e-47	B_cell_TNF	SNHG32	B_plasma
FAM53C	1.6182e-51	1.19271	0.292	0.175	6.02359e-47	B_cell_TNF	FAM53C	B_plasma
POLR2A	3.93521e-51	1.03499	0.35	0.23	1.46484e-46	B_cell_TNF	POLR2A	B_plasma
HSPA9	6.59154e-50	0.716643	0.491	0.377	2.45364e-45	B_cell_TNF	HSPA9	B_plasma
TANK	6.97595e-50	0.805767	0.439	0.311	2.59673e-45	B_cell_TNF	TANK	B_plasma
TAF1D1	1.01821e-49	0.531647	0.629	0.519	3.79017e-45	B_cell_TNF	TAF1D	B_plasma
PLEKHG11	1.86968e-49	0.952499	0.286	0.16	6.95968e-45	B_cell_TNF	PLEKHG1	B_plasma
MAT2A1	9.98159e-49	0.89266	0.381	0.254	3.71555e-44	B_cell_TNF	MAT2A	B_plasma
SESN32	2.60876e-48	0.695714	0.43	0.278	9.71083e-44	B_cell_TNF	SESN3	B_plasma
SOCS3	3.04308e-48	0.989274	0.364	0.248	1.13276e-43	B_cell_TNF	SOCS3	B_plasma
DEK1	8.77515e-48	0.545712	0.556	0.392	3.26646e-43	B_cell_TNF	DEK	B_plasma
MAP1LC3B1	9.09768e-47	0.557581	0.585	0.498	3.38652e-42	B_cell_TNF	MAP1LC3B	B_plasma
BCL11A1	1.26201e-46	0.548081	0.563	0.401	4.69769e-42	B_cell_TNF	BCL11A	B_plasma
SERPINB9	2.32018e-46	0.94023	0.388	0.279	8.63664e-42	B_cell_TNF	SERPINB9	B_plasma
RIPOR21	5.27789e-46	0.560361	0.538	0.375	1.96464e-41	B_cell_TNF	RIPOR2	B_plasma
PDCD4	1.15989e-45	0.577729	0.569	0.467	4.31759e-41	B_cell_TNF	PDCD4	B_plasma
SNHG12	4.5729e-45	1.01263	0.333	0.219	1.70222e-40	B_cell_TNF	SNHG12	B_plasma
CYLD	1.30881e-44	0.792775	0.426	0.313	4.87193e-40	B_cell_TNF	CYLD	B_plasma
PNRC21	2.95547e-44	0.645662	0.486	0.36	1.10014e-39	B_cell_TNF	PNRC2	B_plasma
HECA1	4.98053e-44	0.993832	0.319	0.206	1.85395e-39	B_cell_TNF	HECA	B_plasma
LRRFIP11	5.43625e-44	0.540712	0.584	0.451	2.02359e-39	B_cell_TNF	LRRFIP1	B_plasma
BCLAF1	7.1435e-44	0.576098	0.557	0.457	2.6591e-39	B_cell_TNF	BCLAF1	B_plasma
STAT31	1.90203e-43	0.678557	0.477	0.362	7.08011e-39	B_cell_TNF	STAT3	B_plasma
G3BP21	6.30587e-43	0.666288	0.487	0.377	2.3473e-38	B_cell_TNF	G3BP2	B_plasma
USP151	7.15511e-43	0.629997	0.512	0.403	2.66342e-38	B_cell_TNF	USP15	B_plasma
AFF31	1.1861e-42	0.622743	0.432	0.282	4.41515e-38	B_cell_TNF	AFF3	B_plasma
HIVEP1	3.99155e-42	1.14113	0.268	0.165	1.48581e-37	B_cell_TNF	HIVEP1	B_plasma
DAZAP2	4.24004e-42	0.545741	0.575	0.458	1.57831e-37	B_cell_TNF	DAZAP2	B_plasma
NXT11	8.92284e-42	0.924144	0.343	0.231	3.32144e-37	B_cell_TNF	NXT1	B_plasma
RBM381	1.04436e-41	0.644013	0.467	0.339	3.88752e-37	B_cell_TNF	RBM38	B_plasma
STX4	1.13649e-41	1.1058	0.253	0.149	4.23045e-37	B_cell_TNF	STX4	B_plasma
CLK1	4.3534e-41	0.52726	0.579	0.491	1.62051e-36	B_cell_TNF	CLK1	B_plasma
MT-ATP81	5.06631e-41	0.841368	0.385	0.277	1.88589e-36	B_cell_TNF	MT-ATP8	B_plasma
AL121944.1	5.63108e-41	1.02848	0.3	0.192	2.09611e-36	B_cell_TNF	AL121944.1	B_plasma
EML41	6.06914e-41	0.649858	0.454	0.325	2.25918e-36	B_cell_TNF	EML4	B_plasma
BOD1L11	1.44684e-40	0.543944	0.56	0.449	5.38572e-36	B_cell_TNF	BOD1L1	B_plasma
ARID4B1	2.79284e-40	0.54327	0.562	0.457	1.03961e-35	B_cell_TNF	ARID4B	B_plasma
TGIF11	3.85648e-40	0.862866	0.3	0.183	1.43554e-35	B_cell_TNF	TGIF1	B_plasma
SMARCA51	5.53686e-40	0.670862	0.47	0.37	2.06104e-35	B_cell_TNF	SMARCA5	B_plasma
YY11	7.32354e-40	0.599856	0.522	0.43	2.72612e-35	B_cell_TNF	YY1	B_plasma
LINC01857	1.14686e-39	0.694432	0.325	0.196	4.26909e-35	B_cell_TNF	LINC01857	B_plasma
CSNK1D1	1.55706e-39	0.821762	0.366	0.254	5.79602e-35	B_cell_TNF	CSNK1D	B_plasma
ID3	2.32094e-39	0.815235	0.341	0.222	8.63946e-35	B_cell_TNF	ID3	B_plasma
TTN	7.93644e-39	0.933118	0.255	0.148	2.95426e-34	B_cell_TNF	TTN	B_plasma
CD40	7.97271e-39	0.631183	0.475	0.354	2.96776e-34	B_cell_TNF	CD40	B_plasma
NCOA3	1.02393e-38	0.575984	0.529	0.425	3.81149e-34	B_cell_TNF	NCOA3	B_plasma
GNA131	1.87178e-38	0.810081	0.36	0.25	6.96751e-34	B_cell_TNF	GNA13	B_plasma
SLC38A11	2.36358e-38	0.657221	0.468	0.36	8.79819e-34	B_cell_TNF	SLC38A1	B_plasma
AHNAK	5.73425e-38	0.763449	0.427	0.326	2.13452e-33	B_cell_TNF	AHNAK	B_plasma
SPAG91	2.31684e-37	0.97526	0.323	0.225	8.62422e-33	B_cell_TNF	SPAG9	B_plasma
MAP3K21	3.53623e-37	0.768338	0.396	0.293	1.31633e-32	B_cell_TNF	MAP3K2	B_plasma
NIN1	4.16714e-37	0.774424	0.342	0.227	1.55118e-32	B_cell_TNF	NIN	B_plasma
BPTF1	5.09395e-37	0.564718	0.524	0.418	1.89617e-32	B_cell_TNF	BPTF	B_plasma
ARID1B1	5.96156e-37	0.5517	0.525	0.409	2.21913e-32	B_cell_TNF	ARID1B	B_plasma
ELMSAN1	2.94397e-36	0.859132	0.286	0.179	1.09586e-31	B_cell_TNF	ELMSAN1	B_plasma
FLNA	2.97089e-36	0.833499	0.313	0.204	1.10588e-31	B_cell_TNF	FLNA	B_plasma
MYCBP21	3.34068e-36	0.50348	0.572	0.479	1.24353e-31	B_cell_TNF	MYCBP2	B_plasma
UTRN1	4.29177e-36	0.774264	0.357	0.248	1.59757e-31	B_cell_TNF	UTRN	B_plasma
HNRNPH3	5.35477e-36	0.614613	0.467	0.359	1.99326e-31	B_cell_TNF	HNRNPH3	B_plasma
NSD31	5.52584e-36	0.54365	0.539	0.458	2.05694e-31	B_cell_TNF	NSD3	B_plasma
ARID5B	1.11615e-35	0.538613	0.546	0.464	4.15476e-31	B_cell_TNF	ARID5B	B_plasma
SIAH2	1.50912e-35	0.991938	0.329	0.237	5.61755e-31	B_cell_TNF	SIAH2	B_plasma
ABCF11	8.0274e-35	0.758305	0.4	0.308	2.98812e-30	B_cell_TNF	ABCF1	B_plasma
AKIRIN11	8.65532e-35	0.736596	0.4	0.301	3.22186e-30	B_cell_TNF	AKIRIN1	B_plasma
SBDS	1.88705e-34	0.636461	0.462	0.383	7.02435e-30	B_cell_TNF	SBDS	B_plasma
RNMT1	2.17895e-34	0.607651	0.463	0.358	8.11094e-30	B_cell_TNF	RNMT	B_plasma
DHX361	4.88721e-34	0.601347	0.476	0.378	1.81921e-29	B_cell_TNF	DHX36	B_plasma
MAPRE2	8.82679e-34	0.905588	0.259	0.161	3.28568e-29	B_cell_TNF	MAPRE2	B_plasma
CDC42SE22	2.89994e-33	0.54338	0.506	0.403	1.07947e-28	B_cell_TNF	CDC42SE2	B_plasma
SRSF11	4.68564e-33	0.523965	0.533	0.444	1.74418e-28	B_cell_TNF	SRSF11	B_plasma
DHX91	6.21344e-33	0.777548	0.354	0.256	2.31289e-28	B_cell_TNF	DHX9	B_plasma
AC058791.11	6.87587e-33	0.666999	0.428	0.338	2.55947e-28	B_cell_TNF	AC058791.1	B_plasma
RUBCNL1	7.52579e-33	0.780029	0.278	0.174	2.8014e-28	B_cell_TNF	RUBCNL	B_plasma
PRPF38B1	1.38391e-32	0.506935	0.546	0.464	5.15147e-28	B_cell_TNF	PRPF38B	B_plasma
CYTH11	1.48824e-32	0.639757	0.426	0.323	5.53981e-28	B_cell_TNF	CYTH1	B_plasma
CYBB	1.53558e-32	0.642067	0.363	0.249	5.71606e-28	B_cell_TNF	CYBB	B_plasma
USP361	1.56385e-32	1.0229	0.26	0.169	5.82126e-28	B_cell_TNF	USP36	B_plasma
TWISTNB	2.16481e-32	1.04374	0.259	0.169	8.05831e-28	B_cell_TNF	TWISTNB	B_plasma
CCDC50	2.22324e-32	0.571412	0.482	0.384	8.2758e-28	B_cell_TNF	CCDC50	B_plasma
TAGAP	2.95781e-32	0.646499	0.457	0.375	1.10101e-27	B_cell_TNF	TAGAP	B_plasma
RNF19A	9.84743e-32	0.709517	0.387	0.29	3.66561e-27	B_cell_TNF	RNF19A	B_plasma
ZFP911	1.64517e-31	0.827729	0.336	0.244	6.12399e-27	B_cell_TNF	ZFP91	B_plasma
SDE21	2.52471e-31	0.967986	0.263	0.173	9.39796e-27	B_cell_TNF	SDE2	B_plasma
SMG1	3.20924e-31	0.74361	0.353	0.253	1.19461e-26	B_cell_TNF	SMG1	B_plasma
PAK21	3.31275e-31	0.541074	0.493	0.4	1.23314e-26	B_cell_TNF	PAK2	B_plasma
PDE7A1	1.13489e-30	0.675967	0.324	0.216	4.22451e-26	B_cell_TNF	PDE7A	B_plasma
FNBP4	1.15813e-30	0.639934	0.414	0.322	4.31104e-26	B_cell_TNF	FNBP4	B_plasma
MBP2	1.53154e-30	0.564427	0.456	0.349	5.70101e-26	B_cell_TNF	MBP	B_plasma
TLE51	1.75859e-30	0.587819	0.447	0.346	6.54618e-26	B_cell_TNF	TLE5	B_plasma
KDM4B1	3.32107e-30	0.746691	0.318	0.218	1.23623e-25	B_cell_TNF	KDM4B	B_plasma
DOCK10	3.59575e-30	0.798096	0.279	0.182	1.33848e-25	B_cell_TNF	DOCK10	B_plasma
LINC005131	3.77934e-30	0.804435	0.342	0.254	1.40682e-25	B_cell_TNF	LINC00513	B_plasma
PRPF4B1	5.00677e-30	0.524369	0.513	0.426	1.86372e-25	B_cell_TNF	PRPF4B	B_plasma
SPEN1	7.00686e-30	0.810174	0.337	0.248	2.60823e-25	B_cell_TNF	SPEN	B_plasma
ETF11	9.94199e-30	0.846091	0.317	0.228	3.70081e-25	B_cell_TNF	ETF1	B_plasma
RASSF51	1.71175e-29	0.739501	0.33	0.232	6.37183e-25	B_cell_TNF	RASSF5	B_plasma
IQGAP1	4.0502e-29	0.512802	0.51	0.426	1.50765e-24	B_cell_TNF	IQGAP1	B_plasma
TUT41	1.15537e-28	0.54356	0.485	0.406	4.30076e-24	B_cell_TNF	TUT4	B_plasma
PCM11	1.70545e-28	0.615199	0.41	0.317	6.34837e-24	B_cell_TNF	PCM1	B_plasma
ZBTB11	2.12241e-28	0.683825	0.375	0.285	7.90046e-24	B_cell_TNF	ZBTB1	B_plasma
PAWR	2.14098e-28	0.813903	0.253	0.161	7.96958e-24	B_cell_TNF	PAWR	B_plasma
B4GALT11	3.57945e-28	0.673978	0.338	0.239	1.33241e-23	B_cell_TNF	B4GALT1	B_plasma
ANKRD111	5.80458e-28	0.511727	0.5	0.419	2.1607e-23	B_cell_TNF	ANKRD11	B_plasma
SNHG11	5.93383e-28	0.922797	0.292	0.21	2.20881e-23	B_cell_TNF	SNHG1	B_plasma
SNHG151	6.36774e-28	0.830059	0.316	0.231	2.37033e-23	B_cell_TNF	SNHG15	B_plasma
TRIM221	6.79122e-28	0.575119	0.359	0.248	2.52796e-23	B_cell_TNF	TRIM22	B_plasma
TCP1	8.23934e-28	0.579084	0.452	0.37	3.06701e-23	B_cell_TNF	TCP1	B_plasma
CD821	9.3601e-28	0.565549	0.38	0.268	3.4842e-23	B_cell_TNF	CD82	B_plasma
ATF7IP	1.13898e-27	0.710154	0.38	0.297	4.23975e-23	B_cell_TNF	ATF7IP	B_plasma
IRF2BP21	2.12636e-27	0.627318	0.424	0.346	7.91515e-23	B_cell_TNF	IRF2BP2	B_plasma
FAM76B1	2.28019e-27	0.693006	0.325	0.23	8.48779e-23	B_cell_TNF	FAM76B	B_plasma
NEU1	7.15231e-27	1.15889	0.262	0.19	2.66237e-22	B_cell_TNF	NEU1	B_plasma
DDX39B1	1.06259e-26	0.688726	0.372	0.286	3.95538e-22	B_cell_TNF	DDX39B	B_plasma
WDFY4	1.15037e-26	0.737196	0.257	0.165	4.28215e-22	B_cell_TNF	WDFY4	B_plasma
VASP1	1.19926e-26	0.511548	0.457	0.355	4.46413e-22	B_cell_TNF	VASP	B_plasma
GNG21	1.5007e-26	0.834895	0.277	0.191	5.58622e-22	B_cell_TNF	GNG2	B_plasma
NFAT5	1.81014e-26	0.908609	0.252	0.17	6.73808e-22	B_cell_TNF	NFAT5	B_plasma
ZC3HAV11	2.03785e-26	0.644582	0.379	0.29	7.58568e-22	B_cell_TNF	ZC3HAV1	B_plasma
WAC	2.07018e-26	0.583148	0.442	0.364	7.70605e-22	B_cell_TNF	WAC	B_plasma
FCRL11	2.63785e-26	0.706157	0.26	0.168	9.81915e-22	B_cell_TNF	FCRL1	B_plasma
ARHGAP25	4.13664e-26	0.66884	0.344	0.253	1.53982e-21	B_cell_TNF	ARHGAP25	B_plasma
LBH1	4.47007e-26	0.537211	0.392	0.285	1.66394e-21	B_cell_TNF	LBH	B_plasma
CDC371	1.5718e-25	0.564673	0.447	0.37	5.85086e-21	B_cell_TNF	CDC37	B_plasma
CNOT11	3.39827e-25	0.729429	0.32	0.236	1.26497e-20	B_cell_TNF	CNOT1	B_plasma
JMJD1C	6.3654e-25	0.527888	0.47	0.395	2.36946e-20	B_cell_TNF	JMJD1C	B_plasma
AC103591.3	1.51335e-24	0.710217	0.333	0.247	5.6333e-20	B_cell_TNF	AC103591.3	B_plasma
RC3H1	1.54394e-24	0.829555	0.252	0.171	5.74718e-20	B_cell_TNF	RC3H1	B_plasma
PPP4R3A1	2.09274e-24	0.561222	0.414	0.326	7.79002e-20	B_cell_TNF	PPP4R3A	B_plasma
KPNA41	2.56846e-24	0.702226	0.346	0.267	9.56084e-20	B_cell_TNF	KPNA4	B_plasma
HBP11	3.07388e-24	0.758386	0.346	0.274	1.14422e-19	B_cell_TNF	HBP1	B_plasma
DDAH2	3.9667e-24	0.714175	0.299	0.212	1.47656e-19	B_cell_TNF	DDAH2	B_plasma
LITAF	4.05086e-24	0.575884	0.439	0.364	1.50789e-19	B_cell_TNF	LITAF	B_plasma
BACH11	5.05894e-24	0.646633	0.385	0.315	1.88314e-19	B_cell_TNF	BACH1	B_plasma
UBE2A	5.39981e-24	0.644162	0.387	0.313	2.01002e-19	B_cell_TNF	UBE2A	B_plasma
OSBPL10	5.88534e-24	0.834376	0.255	0.176	2.19076e-19	B_cell_TNF	OSBPL10	B_plasma
IFRD11	9.15855e-24	0.727715	0.346	0.272	3.40918e-19	B_cell_TNF	IFRD1	B_plasma
DYNC1LI11	9.49989e-24	0.771858	0.288	0.208	3.53624e-19	B_cell_TNF	DYNC1LI1	B_plasma
WDR26	1.2374e-23	0.859115	0.256	0.178	4.60609e-19	B_cell_TNF	WDR26	B_plasma
ITPR11	1.40394e-23	0.601922	0.315	0.221	5.22602e-19	B_cell_TNF	ITPR1	B_plasma
PLEKHO11	1.41317e-23	0.513631	0.416	0.321	5.2604e-19	B_cell_TNF	PLEKHO1	B_plasma
TGFBR21	1.4379e-23	0.618859	0.322	0.231	5.35245e-19	B_cell_TNF	TGFBR2	B_plasma
LUC7L1	2.18804e-23	0.79756	0.278	0.2	8.14475e-19	B_cell_TNF	LUC7L	B_plasma
SOD21	2.27123e-23	0.766163	0.331	0.256	8.45443e-19	B_cell_TNF	SOD2	B_plasma
CCDC1071	2.53512e-23	0.732156	0.349	0.279	9.43674e-19	B_cell_TNF	CCDC107	B_plasma
SETX1	2.94227e-23	0.559216	0.39	0.3	1.09523e-18	B_cell_TNF	SETX	B_plasma
AC245297.32	3.08993e-23	0.604414	0.34	0.247	1.15019e-18	B_cell_TNF	AC245297.3	B_plasma
ACIN11	3.56772e-23	0.672882	0.339	0.258	1.32805e-18	B_cell_TNF	ACIN1	B_plasma
ERVK3-1	3.65516e-23	0.855007	0.266	0.192	1.3606e-18	B_cell_TNF	ERVK3-1	B_plasma
STAG21	3.68585e-23	0.59706	0.393	0.314	1.37202e-18	B_cell_TNF	STAG2	B_plasma
ATP6V0D11	3.94371e-23	0.674821	0.343	0.266	1.46801e-18	B_cell_TNF	ATP6V0D1	B_plasma
UGCG	4.46608e-23	0.711194	0.303	0.22	1.66245e-18	B_cell_TNF	UGCG	B_plasma
AFTPH	1.09952e-22	0.693937	0.323	0.244	4.09287e-18	B_cell_TNF	AFTPH	B_plasma
RERE1	1.14986e-22	0.673165	0.319	0.237	4.28026e-18	B_cell_TNF	RERE	B_plasma
PRRC2B	1.25993e-22	0.753742	0.279	0.201	4.68995e-18	B_cell_TNF	PRRC2B	B_plasma
MGAT51	1.46315e-22	0.624141	0.281	0.193	5.44642e-18	B_cell_TNF	MGAT5	B_plasma
ASXL1	1.69024e-22	0.735159	0.335	0.264	6.29176e-18	B_cell_TNF	ASXL1	B_plasma
APBB1IP	1.76987e-22	0.524427	0.401	0.311	6.58815e-18	B_cell_TNF	APBB1IP	B_plasma
UVRAG1	1.98043e-22	0.620629	0.306	0.219	7.37193e-18	B_cell_TNF	UVRAG	B_plasma
PPP1R12A1	2.41724e-22	0.531968	0.42	0.338	8.99794e-18	B_cell_TNF	PPP1R12A	B_plasma
MALT11	4.43319e-22	0.589909	0.346	0.259	1.65021e-17	B_cell_TNF	MALT1	B_plasma
CWF19L21	8.74734e-22	0.681735	0.327	0.249	3.25611e-17	B_cell_TNF	CWF19L2	B_plasma
SAMSN11	1.10888e-21	0.592295	0.432	0.374	4.12771e-17	B_cell_TNF	SAMSN1	B_plasma
TUT7	1.37089e-21	0.780925	0.286	0.214	5.103e-17	B_cell_TNF	TUT7	B_plasma
CEMIP21	1.69718e-21	0.666429	0.253	0.171	6.3176e-17	B_cell_TNF	CEMIP2	B_plasma
PRNP1	2.18784e-21	0.837558	0.253	0.181	8.14401e-17	B_cell_TNF	PRNP	B_plasma
FXR1	2.66067e-21	0.510284	0.445	0.379	9.90407e-17	B_cell_TNF	FXR1	B_plasma
SBNO11	4.02196e-21	0.723062	0.274	0.197	1.49713e-16	B_cell_TNF	SBNO1	B_plasma
MED13	5.63932e-21	0.789202	0.266	0.194	2.09918e-16	B_cell_TNF	MED13	B_plasma
PAFAH1B11	1.1273e-20	0.547545	0.414	0.35	4.19625e-16	B_cell_TNF	PAFAH1B1	B_plasma
MAP3K1	1.8402e-20	0.65617	0.325	0.251	6.84995e-16	B_cell_TNF	MAP3K1	B_plasma
WDR821	2.16675e-20	0.683744	0.297	0.222	8.06552e-16	B_cell_TNF	WDR82	B_plasma
SMC51	2.32939e-20	0.73286	0.273	0.199	8.67093e-16	B_cell_TNF	SMC5	B_plasma
BCL10	2.80896e-20	0.706261	0.295	0.222	1.04561e-15	B_cell_TNF	BCL10	B_plasma
BCAS21	3.47324e-20	0.578727	0.405	0.344	1.29288e-15	B_cell_TNF	BCAS2	B_plasma
CUL31	3.69574e-20	0.58523	0.359	0.281	1.3757e-15	B_cell_TNF	CUL3	B_plasma
COQ10B	4.20485e-20	0.73436	0.313	0.248	1.56521e-15	B_cell_TNF	COQ10B	B_plasma
EPB41	4.23008e-20	0.687878	0.306	0.233	1.5746e-15	B_cell_TNF	EPB41	B_plasma
SAFB21	5.27992e-20	0.66292	0.326	0.256	1.9654e-15	B_cell_TNF	SAFB2	B_plasma
PTBP31	8.51712e-20	0.592014	0.334	0.256	3.17041e-15	B_cell_TNF	PTBP3	B_plasma
OSBPL81	9.14156e-20	0.531441	0.388	0.31	3.40286e-15	B_cell_TNF	OSBPL8	B_plasma
ANKLE2	1.24383e-19	0.743246	0.262	0.191	4.63003e-15	B_cell_TNF	ANKLE2	B_plasma
THUMPD3-AS11	1.77521e-19	0.611464	0.355	0.285	6.60803e-15	B_cell_TNF	THUMPD3-AS1	B_plasma
ANP32E	1.89439e-19	0.545422	0.388	0.316	7.05168e-15	B_cell_TNF	ANP32E	B_plasma
BRAF1	1.94305e-19	0.650523	0.299	0.223	7.23279e-15	B_cell_TNF	BRAF	B_plasma
MECP22	2.10865e-19	0.613426	0.322	0.247	7.84923e-15	B_cell_TNF	MECP2	B_plasma
VMP1	2.95238e-19	0.784572	0.301	0.237	1.09899e-14	B_cell_TNF	VMP1	B_plasma
ADGRE5	3.16107e-19	0.733421	0.309	0.243	1.17668e-14	B_cell_TNF	ADGRE5	B_plasma
DDX271	5.16706e-19	0.528041	0.383	0.308	1.92339e-14	B_cell_TNF	DDX27	B_plasma
ETV6	9.15171e-19	0.763896	0.255	0.187	3.40663e-14	B_cell_TNF	ETV6	B_plasma
ATXN2L	1.2972e-18	0.719184	0.272	0.205	4.82868e-14	B_cell_TNF	ATXN2L	B_plasma
CEBPZ1	3.50533e-18	0.541609	0.387	0.322	1.30482e-13	B_cell_TNF	CEBPZ	B_plasma
SYNCRIP1	3.65264e-18	0.545416	0.386	0.326	1.35966e-13	B_cell_TNF	SYNCRIP	B_plasma
RANBP21	5.10426e-18	0.61288	0.336	0.27	1.90001e-13	B_cell_TNF	RANBP2	B_plasma
SINHCAF1	6.53412e-18	0.565521	0.349	0.28	2.43226e-13	B_cell_TNF	SINHCAF	B_plasma
PPP4R21	6.97363e-18	0.668166	0.306	0.24	2.59586e-13	B_cell_TNF	PPP4R2	B_plasma
USP16	6.97552e-18	0.546709	0.408	0.359	2.59657e-13	B_cell_TNF	USP16	B_plasma
TRIM28	7.99904e-18	0.795358	0.25	0.188	2.97756e-13	B_cell_TNF	TRIM28	B_plasma
RBBP6	1.08258e-17	0.578525	0.384	0.327	4.02981e-13	B_cell_TNF	RBBP6	B_plasma
ANKRD13A	1.55003e-17	0.516701	0.363	0.29	5.76982e-13	B_cell_TNF	ANKRD13A	B_plasma
BRD4	2.37847e-17	0.526911	0.382	0.318	8.85364e-13	B_cell_TNF	BRD4	B_plasma
RBM22	3.26955e-17	0.726304	0.272	0.208	1.21706e-12	B_cell_TNF	RBM22	B_plasma
G3BP11	3.29583e-17	0.609481	0.339	0.278	1.22684e-12	B_cell_TNF	G3BP1	B_plasma
BBX1	3.89091e-17	0.514677	0.4	0.338	1.44835e-12	B_cell_TNF	BBX	B_plasma
KAT6A1	5.7486e-17	0.62333	0.304	0.236	2.13986e-12	B_cell_TNF	KAT6A	B_plasma
APPL11	6.21042e-17	0.540025	0.341	0.272	2.31177e-12	B_cell_TNF	APPL1	B_plasma
SHOC2	7.06703e-17	0.501843	0.378	0.309	2.63063e-12	B_cell_TNF	SHOC2	B_plasma
WNK1	8.18002e-17	0.569466	0.347	0.281	3.04493e-12	B_cell_TNF	WNK1	B_plasma
CCNH1	8.25947e-17	0.702495	0.287	0.226	3.07451e-12	B_cell_TNF	CCNH	B_plasma
LUC7L21	1.21384e-16	0.547491	0.361	0.3	4.5184e-12	B_cell_TNF	LUC7L2	B_plasma
CCND2	1.6922e-16	0.693298	0.277	0.216	6.29906e-12	B_cell_TNF	CCND2	B_plasma
AFF4	2.44976e-16	0.617602	0.316	0.253	9.119e-12	B_cell_TNF	AFF4	B_plasma
HNRNPL1	2.704e-16	0.612968	0.322	0.26	1.00654e-11	B_cell_TNF	HNRNPL	B_plasma
FCHSD21	3.06807e-16	0.549043	0.357	0.295	1.14206e-11	B_cell_TNF	FCHSD2	B_plasma
SAFB1	4.38545e-16	0.575657	0.328	0.266	1.63244e-11	B_cell_TNF	SAFB	B_plasma
FABP5	6.94868e-16	0.606633	0.268	0.202	2.58658e-11	B_cell_TNF	FABP5	B_plasma
USP341	9.61185e-16	0.529992	0.356	0.292	3.57791e-11	B_cell_TNF	USP34	B_plasma
KDM5A1	9.91682e-16	0.52576	0.366	0.306	3.69144e-11	B_cell_TNF	KDM5A	B_plasma
CHRAC11	1.10375e-15	0.610459	0.297	0.235	4.1086e-11	B_cell_TNF	CHRAC1	B_plasma
ZNRD11	1.28977e-15	0.682657	0.269	0.208	4.80103e-11	B_cell_TNF	ZNRD1	B_plasma
CDK121	1.5026e-15	0.616992	0.312	0.249	5.59328e-11	B_cell_TNF	CDK12	B_plasma
MORC3	1.51645e-15	0.644806	0.252	0.188	5.64485e-11	B_cell_TNF	MORC3	B_plasma
ILF3	1.65571e-15	0.543669	0.335	0.273	6.16323e-11	B_cell_TNF	ILF3	B_plasma
LPXN	1.66943e-15	0.549157	0.336	0.274	6.21427e-11	B_cell_TNF	LPXN	B_plasma
DNTTIP21	2.27327e-15	0.603887	0.313	0.254	8.46202e-11	B_cell_TNF	DNTTIP2	B_plasma
HIST2H2AC	2.67419e-15	0.593016	0.307	0.246	9.95442e-11	B_cell_TNF	HIST2H2AC	B_plasma
KCNQ1OT1	3.29773e-15	0.817101	0.252	0.196	1.22755e-10	B_cell_TNF	KCNQ1OT1	B_plasma
PPP3CA	4.34952e-15	0.50707	0.36	0.298	1.61907e-10	B_cell_TNF	PPP3CA	B_plasma
SPTAN1	7.46914e-15	0.61427	0.292	0.231	2.78031e-10	B_cell_TNF	SPTAN1	B_plasma
RTN4	7.88295e-15	0.520262	0.358	0.301	2.93435e-10	B_cell_TNF	RTN4	B_plasma
ZEB21	1.01229e-14	0.534336	0.251	0.182	3.76813e-10	B_cell_TNF	ZEB2	B_plasma
ZBTB201	1.65465e-14	0.52222	0.345	0.282	6.15928e-10	B_cell_TNF	ZBTB20	B_plasma
CHD71	2.0232e-14	0.629763	0.269	0.209	7.53118e-10	B_cell_TNF	CHD7	B_plasma
NIPBL1	2.03225e-14	0.55166	0.333	0.28	7.56483e-10	B_cell_TNF	NIPBL	B_plasma
SP140L1	2.06328e-14	0.604743	0.286	0.226	7.68034e-10	B_cell_TNF	SP140L	B_plasma
CHMP2B1	2.88308e-14	0.570315	0.288	0.226	1.0732e-09	B_cell_TNF	CHMP2B	B_plasma
ANKRD37	4.00363e-14	0.636495	0.279	0.223	1.49031e-09	B_cell_TNF	ANKRD37	B_plasma
BDP11	4.39474e-14	0.529739	0.34	0.284	1.6359e-09	B_cell_TNF	BDP1	B_plasma
RYBP1	4.68795e-14	0.662021	0.3	0.252	1.74504e-09	B_cell_TNF	RYBP	B_plasma
ZNF6441	8.11623e-14	0.582945	0.327	0.276	3.02118e-09	B_cell_TNF	ZNF644	B_plasma
KRAS	8.3332e-14	0.553793	0.349	0.301	3.10195e-09	B_cell_TNF	KRAS	B_plasma
SENP61	1.43576e-13	0.583077	0.299	0.244	5.34448e-09	B_cell_TNF	SENP6	B_plasma
ARHGAP9	3.80592e-13	0.511102	0.297	0.234	1.41671e-08	B_cell_TNF	ARHGAP9	B_plasma
KMT2C	3.99464e-13	0.589665	0.314	0.265	1.48696e-08	B_cell_TNF	KMT2C	B_plasma
TRAPPC101	4.05613e-13	0.701517	0.253	0.202	1.50985e-08	B_cell_TNF	TRAPPC10	B_plasma
RBM271	4.14152e-13	0.587924	0.294	0.241	1.54164e-08	B_cell_TNF	RBM27	B_plasma
ATG1011	5.03468e-13	0.701689	0.272	0.226	1.87411e-08	B_cell_TNF	ATG101	B_plasma
EP3001	5.83328e-13	0.563198	0.313	0.261	2.17138e-08	B_cell_TNF	EP300	B_plasma
MICAL3	5.84888e-13	0.535432	0.251	0.19	2.17719e-08	B_cell_TNF	MICAL3	B_plasma
RPP211	6.0937e-13	0.655654	0.282	0.233	2.26832e-08	B_cell_TNF	RPP21	B_plasma
TRIM441	1.05818e-12	0.511166	0.334	0.281	3.93896e-08	B_cell_TNF	TRIM44	B_plasma
SETD21	1.06543e-12	0.578361	0.275	0.218	3.96597e-08	B_cell_TNF	SETD2	B_plasma
PUM11	1.74971e-12	0.604062	0.276	0.224	6.51312e-08	B_cell_TNF	PUM1	B_plasma
ASH1L	2.2649e-12	0.504065	0.357	0.312	8.43086e-08	B_cell_TNF	ASH1L	B_plasma
PPIL41	2.77224e-12	0.651171	0.25	0.198	1.03194e-07	B_cell_TNF	PPIL4	B_plasma
ZMYM21	3.75221e-12	0.543707	0.277	0.221	1.39672e-07	B_cell_TNF	ZMYM2	B_plasma
TLE4	4.94732e-12	0.597901	0.318	0.275	1.84159e-07	B_cell_TNF	TLE4	B_plasma
ANKHD1	6.70492e-12	0.595976	0.312	0.271	2.49584e-07	B_cell_TNF	ANKHD1	B_plasma
R3HDM21	8.27444e-12	0.555806	0.255	0.202	3.08008e-07	B_cell_TNF	R3HDM2	B_plasma
PHF1	8.77764e-12	0.602001	0.271	0.221	3.26739e-07	B_cell_TNF	PHF1	B_plasma
POLE31	9.26798e-12	0.533777	0.3	0.249	3.44991e-07	B_cell_TNF	POLE3	B_plasma
NOP56	9.54072e-12	0.531208	0.341	0.3	3.55144e-07	B_cell_TNF	NOP56	B_plasma
CREB1	1.17421e-11	0.598103	0.251	0.2	4.37089e-07	B_cell_TNF	CREB1	B_plasma
ARID1A	1.86289e-11	0.527693	0.286	0.234	6.93442e-07	B_cell_TNF	ARID1A	B_plasma
GNAI3	2.48077e-11	0.529044	0.322	0.277	9.23443e-07	B_cell_TNF	GNAI3	B_plasma
MRPL18	2.67016e-11	0.523795	0.349	0.31	9.93939e-07	B_cell_TNF	MRPL18	B_plasma
RSBN11	2.70901e-11	0.546496	0.278	0.227	1.0084e-06	B_cell_TNF	RSBN1	B_plasma
C6orf62	2.78661e-11	0.515024	0.319	0.271	1.03729e-06	B_cell_TNF	C6orf62	B_plasma
TOPORS1	5.69155e-11	0.637905	0.251	0.204	2.11862e-06	B_cell_TNF	TOPORS	B_plasma
QKI1	5.99126e-11	0.647115	0.268	0.227	2.23019e-06	B_cell_TNF	QKI	B_plasma
ABI1	1.4471e-10	0.504362	0.295	0.247	5.3867e-06	B_cell_TNF	ABI1	B_plasma
MAX	1.50893e-10	0.525226	0.27	0.219	5.61685e-06	B_cell_TNF	MAX	B_plasma
RHOQ	1.84215e-10	0.53361	0.291	0.245	6.85723e-06	B_cell_TNF	RHOQ	B_plasma
CAND1	2.32772e-10	0.552303	0.276	0.229	8.6647e-06	B_cell_TNF	CAND1	B_plasma
EVI2A	3.89459e-10	0.55251	0.277	0.232	1.44972e-05	B_cell_TNF	EVI2A	B_plasma
CMC21	4.14122e-10	0.598343	0.265	0.224	1.54153e-05	B_cell_TNF	CMC2	B_plasma
OTUD11	4.26159e-10	0.504641	0.327	0.287	1.58633e-05	B_cell_TNF	OTUD1	B_plasma
PNPLA81	5.12941e-10	0.510753	0.327	0.291	1.90937e-05	B_cell_TNF	PNPLA8	B_plasma
BAZ2A1	6.39271e-10	0.545226	0.296	0.255	2.37962e-05	B_cell_TNF	BAZ2A	B_plasma
CDC5L1	1.0225e-09	0.550214	0.279	0.237	3.80614e-05	B_cell_TNF	CDC5L	B_plasma
TMEM131	1.0593e-09	0.508675	0.272	0.226	3.94313e-05	B_cell_TNF	TMEM131	B_plasma
BIRC6	1.13471e-09	0.533395	0.28	0.236	4.22386e-05	B_cell_TNF	BIRC6	B_plasma
RECQL	1.52261e-09	0.522067	0.256	0.21	5.66775e-05	B_cell_TNF	RECQL	B_plasma
THUMPD11	2.62977e-09	0.512904	0.284	0.241	9.78907e-05	B_cell_TNF	THUMPD1	B_plasma
FCRL2	4.08157e-09	0.509758	0.267	0.222	0.000151932	B_cell_TNF	FCRL2	B_plasma
ZNF24	1.56953e-08	0.511614	0.28	0.242	0.000584242	B_cell_TNF	ZNF24	B_plasma
NUDT41	1.58136e-08	0.525033	0.285	0.248	0.000588644	B_cell_TNF	NUDT4	B_plasma
PPP4R3B1	3.11063e-08	0.529362	0.261	0.224	0.0011579	B_cell_TNF	PPP4R3B	B_plasma
SREK1	4.01572e-08	0.528385	0.267	0.232	0.00149481	B_cell_TNF	SREK1	B_plasma
SPTY2D1	2.25533e-07	0.613777	0.26	0.236	0.00839524	B_cell_TNF	SPTY2D1	B_plasma
RGCC	2.36387e-07	0.623866	0.279	0.254	0.00879926	B_cell_TNF	RGCC	B_plasma
LMNA	0.000374646	0.603271	0.26	0.253	1	B_cell_TNF	LMNA	B_plasma
IGHA2	0	3.1714	0.735	0.169	0	IgA_plasma_cell	IGHA2	B_plasma
JCHAIN	0	3.04839	0.96	0.274	0	IgA_plasma_cell	JCHAIN	B_plasma
IGHA1	0	2.79224	0.98	0.568	0	IgA_plasma_cell	IGHA1	B_plasma
CHPF	0	2.29823	0.429	0.091	0	IgA_plasma_cell	CHPF	B_plasma
DERL3	0	2.28901	0.893	0.24	0	IgA_plasma_cell	DERL3	B_plasma
PRDM1	0	2.22562	0.612	0.14	0	IgA_plasma_cell	PRDM1	B_plasma
LINC02362	0	2.21412	0.385	0.083	0	IgA_plasma_cell	LINC02362	B_plasma
TNFRSF17	0	2.15578	0.651	0.166	0	IgA_plasma_cell	TNFRSF17	B_plasma
PDIA4	0	2.01978	0.667	0.189	0	IgA_plasma_cell	PDIA4	B_plasma
FKBP11	0	2.01001	0.889	0.267	0	IgA_plasma_cell	FKBP11	B_plasma
JSRP1	0	1.976	0.377	0.096	0	IgA_plasma_cell	JSRP1	B_plasma
SDF2L1	0	1.94081	0.798	0.256	0	IgA_plasma_cell	SDF2L1	B_plasma
NUCB2	0	1.93933	0.614	0.161	0	IgA_plasma_cell	NUCB2	B_plasma
TRIB1	0	1.90489	0.496	0.129	0	IgA_plasma_cell	TRIB1	B_plasma
MEI1	0	1.89416	0.452	0.113	0	IgA_plasma_cell	MEI1	B_plasma
MZB1	0	1.88975	0.934	0.304	0	IgA_plasma_cell	MZB1	B_plasma
TXNDC5	0	1.86374	0.708	0.236	0	IgA_plasma_cell	TXNDC5	B_plasma
TIMP1	0	1.85338	0.459	0.139	0	IgA_plasma_cell	TIMP1	B_plasma
FNDC3B	0	1.84064	0.419	0.107	0	IgA_plasma_cell	FNDC3B	B_plasma
LIME1	0	1.82171	0.563	0.168	0	IgA_plasma_cell	LIME1	B_plasma
SPAG4	0	1.80498	0.41	0.105	0	IgA_plasma_cell	SPAG4	B_plasma
ANKRD28	0	1.78849	0.63	0.197	0	IgA_plasma_cell	ANKRD28	B_plasma
ERN1	0	1.77336	0.367	0.099	0	IgA_plasma_cell	ERN1	B_plasma
CYTOR	0	1.72275	0.615	0.199	0	IgA_plasma_cell	CYTOR	B_plasma
FKBP2	0	1.69942	0.544	0.161	0	IgA_plasma_cell	FKBP2	B_plasma
CRELD2	0	1.68414	0.663	0.223	0	IgA_plasma_cell	CRELD2	B_plasma
RRBP1	0	1.6562	0.646	0.21	0	IgA_plasma_cell	RRBP1	B_plasma
SLAMF7	0	1.65275	0.576	0.177	0	IgA_plasma_cell	SLAMF7	B_plasma
MANF	0	1.62331	0.762	0.301	0	IgA_plasma_cell	MANF	B_plasma
PRDX4	0	1.59777	0.76	0.25	0	IgA_plasma_cell	PRDX4	B_plasma
XBP1	0	1.58029	0.869	0.312	0	IgA_plasma_cell	XBP1	B_plasma
LGALS3	0	1.55105	0.428	0.12	0	IgA_plasma_cell	LGALS3	B_plasma
SRPRB	0	1.52129	0.493	0.152	0	IgA_plasma_cell	SRPRB	B_plasma
SELENOS	0	1.51824	0.76	0.307	0	IgA_plasma_cell	SELENOS	B_plasma
SEC11C	0	1.49833	0.87	0.408	0	IgA_plasma_cell	SEC11C	B_plasma
HM13	0	1.49807	0.653	0.225	0	IgA_plasma_cell	HM13	B_plasma
SIL1	0	1.47682	0.459	0.143	0	IgA_plasma_cell	SIL1	B_plasma
SSR3	0	1.47533	0.809	0.342	0	IgA_plasma_cell	SSR3	B_plasma
DNAJC1	0	1.41289	0.56	0.189	0	IgA_plasma_cell	DNAJC1	B_plasma
HDLBP	0	1.41242	0.573	0.201	0	IgA_plasma_cell	HDLBP	B_plasma
MYDGF	0	1.39887	0.747	0.315	0	IgA_plasma_cell	MYDGF	B_plasma
SSR4	0	1.36721	0.987	0.66	0	IgA_plasma_cell	SSR4	B_plasma
ITM2C	0	1.34565	0.613	0.215	0	IgA_plasma_cell	ITM2C	B_plasma
ERLEC1	0	1.33433	0.686	0.274	0	IgA_plasma_cell	ERLEC1	B_plasma
SELENOM	0	1.32243	0.663	0.264	0	IgA_plasma_cell	SELENOM	B_plasma
LMAN1	0	1.27177	0.683	0.295	0	IgA_plasma_cell	LMAN1	B_plasma
HSP90B1	0	1.21722	0.893	0.541	0	IgA_plasma_cell	HSP90B1	B_plasma
CD63	0	1.05726	0.772	0.42	0	IgA_plasma_cell	CD63	B_plasma
KRTCAP2	0	1.02579	0.802	0.484	0	IgA_plasma_cell	KRTCAP2	B_plasma
PPIB	0	0.943603	0.829	0.536	0	IgA_plasma_cell	PPIB	B_plasma
SEC61B	0	0.893875	0.835	0.542	0	IgA_plasma_cell	SEC61B	B_plasma
SPCS2	0	0.759093	0.848	0.609	0	IgA_plasma_cell	SPCS2	B_plasma
MANEA	2.79551e-307	1.7915	0.341	0.089	1.0406e-302	IgA_plasma_cell	MANEA	B_plasma
LGALS1	4.55397e-305	1.10558	0.747	0.367	1.69517e-300	IgA_plasma_cell	LGALS1	B_plasma
SDC1	1.4195e-304	1.65693	0.374	0.105	5.28393e-300	IgA_plasma_cell	SDC1	B_plasma
RPN1	2.05292e-302	1.38234	0.518	0.183	7.64178e-298	IgA_plasma_cell	RPN1	B_plasma
SPCS1	2.01122e-297	0.86409	0.833	0.55	7.48657e-293	IgA_plasma_cell	SPCS1	B_plasma
HSPA5	2.36374e-290	1.04472	0.782	0.441	8.7988e-286	IgA_plasma_cell	HSPA5	B_plasma
CCPG1	5.1229e-290	1.28812	0.54	0.197	1.90695e-285	IgA_plasma_cell	CCPG1	B_plasma
DNAJB9	1.40484e-289	1.18273	0.666	0.297	5.22938e-285	IgA_plasma_cell	DNAJB9	B_plasma
TXNDC15	7.27917e-289	1.32415	0.525	0.19	2.7096e-284	IgA_plasma_cell	TXNDC15	B_plasma
CADM1	1.39566e-288	2.25083	0.278	0.066	5.19522e-284	IgA_plasma_cell	CADM1	B_plasma
ALG5	3.01435e-288	1.27647	0.524	0.188	1.12206e-283	IgA_plasma_cell	ALG5	B_plasma
GMPPB	2.54887e-284	1.62678	0.357	0.101	9.48791e-280	IgA_plasma_cell	GMPPB	B_plasma
SPCS3	7.33508e-278	1.03483	0.739	0.395	2.73041e-273	IgA_plasma_cell	SPCS3	B_plasma
TXNDC11	9.14987e-277	1.39834	0.438	0.144	3.40595e-272	IgA_plasma_cell	TXNDC11	B_plasma
CREB3L2	5.53932e-275	1.39071	0.436	0.144	2.06196e-270	IgA_plasma_cell	CREB3L2	B_plasma
ITGA6	9.95731e-274	1.93259	0.288	0.072	3.70651e-269	IgA_plasma_cell	ITGA6	B_plasma
KDELR2	3.06996e-269	1.19077	0.613	0.259	1.14276e-264	IgA_plasma_cell	KDELR2	B_plasma
DSTN	1.39175e-268	1.14355	0.532	0.197	5.18066e-264	IgA_plasma_cell	DSTN	B_plasma
SEC61A1	1.70819e-267	1.28801	0.462	0.158	6.35857e-263	IgA_plasma_cell	SEC61A1	B_plasma
KCNN3	2.79157e-267	2.04274	0.252	0.057	1.03913e-262	IgA_plasma_cell	KCNN3	B_plasma
DNAJC3	1.94952e-266	1.20085	0.575	0.231	7.25691e-262	IgA_plasma_cell	DNAJC3	B_plasma
DUSP5	3.32245e-263	1.28747	0.52	0.201	1.23675e-258	IgA_plasma_cell	DUSP5	B_plasma
TMEM208	2.68207e-262	1.1549	0.597	0.249	9.98374e-258	IgA_plasma_cell	TMEM208	B_plasma
SLC35B1	6.8108e-259	1.39124	0.397	0.128	2.53525e-254	IgA_plasma_cell	SLC35B1	B_plasma
RABAC1	1.76601e-254	0.935141	0.766	0.447	6.57379e-250	IgA_plasma_cell	RABAC1	B_plasma
LARP1B	3.69505e-252	1.28005	0.414	0.137	1.37544e-247	IgA_plasma_cell	LARP1B	B_plasma
PDXK	1.06618e-251	1.20218	0.471	0.168	3.96875e-247	IgA_plasma_cell	PDXK	B_plasma
GLRX	3.85335e-250	1.10547	0.63	0.279	1.43437e-245	IgA_plasma_cell	GLRX	B_plasma
RPN2	3.91839e-250	1.08692	0.664	0.307	1.45858e-245	IgA_plasma_cell	RPN2	B_plasma
SEL1L	1.5096e-247	1.20402	0.515	0.198	5.61932e-243	IgA_plasma_cell	SEL1L	B_plasma
PLPP5	2.13273e-247	1.03438	0.615	0.256	7.93887e-243	IgA_plasma_cell	PLPP5	B_plasma
IFI27L1	1.43486e-245	1.7884	0.259	0.064	5.34111e-241	IgA_plasma_cell	IFI27L1	B_plasma
SPATS2	2.74702e-244	1.17203	0.487	0.181	1.02255e-239	IgA_plasma_cell	SPATS2	B_plasma
FNDC3A	6.43127e-242	1.19938	0.501	0.192	2.39398e-237	IgA_plasma_cell	FNDC3A	B_plasma
KDELR1	2.03121e-239	1.06219	0.644	0.289	7.56099e-235	IgA_plasma_cell	KDELR1	B_plasma
PDIA6	6.3883e-239	0.929952	0.758	0.425	2.37798e-234	IgA_plasma_cell	PDIA6	B_plasma
PHPT1	6.50781e-236	1.06546	0.602	0.262	2.42247e-231	IgA_plasma_cell	PHPT1	B_plasma
P4HB	1.79695e-233	1.01428	0.653	0.297	6.68896e-229	IgA_plasma_cell	P4HB	B_plasma
CLPTM1L	4.52542e-228	1.10234	0.538	0.219	1.68454e-223	IgA_plasma_cell	CLPTM1L	B_plasma
CALU	1.32125e-220	1.15216	0.432	0.157	4.91824e-216	IgA_plasma_cell	CALU	B_plasma
BSCL2	1.39954e-219	1.39627	0.322	0.099	5.20966e-215	IgA_plasma_cell	BSCL2	B_plasma
HYOU1	8.59597e-219	1.45664	0.329	0.104	3.19976e-214	IgA_plasma_cell	HYOU1	B_plasma
HERPUD1	1.84254e-216	0.509142	0.899	0.756	6.85868e-212	IgA_plasma_cell	HERPUD1	B_plasma
ARSA	3.9563e-216	1.40759	0.314	0.097	1.47269e-211	IgA_plasma_cell	ARSA	B_plasma
GADD45A	1.14811e-215	1.3601	0.435	0.169	4.27374e-211	IgA_plasma_cell	GADD45A	B_plasma
PIM1	4.60119e-210	1.21702	0.379	0.133	1.71275e-205	IgA_plasma_cell	PIM1	B_plasma
SEC24D	1.22889e-209	1.43681	0.3	0.091	4.57441e-205	IgA_plasma_cell	SEC24D	B_plasma
HSD17B8	7.29926e-207	1.45319	0.284	0.084	2.71708e-202	IgA_plasma_cell	HSD17B8	B_plasma
SLC44A1	2.3386e-202	1.32753	0.313	0.099	8.7052e-198	IgA_plasma_cell	SLC44A1	B_plasma
AQP3	2.53371e-201	1.55119	0.263	0.075	9.43147e-197	IgA_plasma_cell	AQP3	B_plasma
ZBTB38	2.80748e-201	1.08122	0.512	0.219	1.04506e-196	IgA_plasma_cell	ZBTB38	B_plasma
ZBP1	3.5281e-201	1.1592	0.375	0.132	1.3133e-196	IgA_plasma_cell	ZBP1	B_plasma
EIF2AK4	4.12372e-201	1.14788	0.397	0.144	1.53501e-196	IgA_plasma_cell	EIF2AK4	B_plasma
IGLC1	1.10873e-199	1.2042	0.613	0.308	4.12714e-195	IgA_plasma_cell	IGLC1	B_plasma
CITED2	7.15949e-199	1.15639	0.473	0.198	2.66505e-194	IgA_plasma_cell	CITED2	B_plasma
ADA2	2.08591e-198	1.12939	0.395	0.144	7.7646e-194	IgA_plasma_cell	ADA2	B_plasma
Z93930.2	2.75968e-198	1.58021	0.254	0.072	1.02726e-193	IgA_plasma_cell	Z93930.2	B_plasma
HSPA13	9.29908e-197	1.11243	0.402	0.148	3.46149e-192	IgA_plasma_cell	HSPA13	B_plasma
GLT8D1	1.00343e-190	1.3923	0.255	0.073	3.73516e-186	IgA_plasma_cell	GLT8D1	B_plasma
TMEM59	1.62432e-189	0.776767	0.768	0.482	6.04637e-185	IgA_plasma_cell	TMEM59	B_plasma
LMNA1	1.31914e-186	0.915869	0.518	0.225	4.91037e-182	IgA_plasma_cell	LMNA	B_plasma
AIG1	6.28141e-186	1.14398	0.33	0.112	2.33819e-181	IgA_plasma_cell	AIG1	B_plasma
NANS	2.33702e-184	0.867721	0.542	0.234	8.69931e-180	IgA_plasma_cell	NANS	B_plasma
SEC61G	3.43934e-179	0.796519	0.753	0.458	1.28026e-174	IgA_plasma_cell	SEC61G	B_plasma
LY96	3.36527e-177	0.964874	0.459	0.189	1.25269e-172	IgA_plasma_cell	LY96	B_plasma
LMAN2	3.83332e-176	0.875061	0.661	0.34	1.42692e-171	IgA_plasma_cell	LMAN2	B_plasma
DNAJB11	4.14818e-176	0.930131	0.535	0.241	1.54412e-171	IgA_plasma_cell	DNAJB11	B_plasma
TMEM205	2.9656e-172	0.999599	0.414	0.165	1.10391e-167	IgA_plasma_cell	TMEM205	B_plasma
SEC24A	1.95138e-169	1.2206	0.299	0.102	7.26382e-165	IgA_plasma_cell	SEC24A	B_plasma
OSTC	2.98318e-168	0.863253	0.626	0.31	1.11046e-163	IgA_plasma_cell	OSTC	B_plasma
TRAM1	1.49689e-165	0.798157	0.716	0.404	5.57202e-161	IgA_plasma_cell	TRAM1	B_plasma
TMED9	7.28783e-165	0.836514	0.672	0.353	2.71282e-160	IgA_plasma_cell	TMED9	B_plasma
PDK1	1.48351e-161	1.0211	0.375	0.147	5.5222e-157	IgA_plasma_cell	PDK1	B_plasma
SLC39A7	7.98594e-159	1.03669	0.353	0.136	2.97269e-154	IgA_plasma_cell	SLC39A7	B_plasma
ELL2	9.00063e-158	0.892606	0.517	0.24	3.3504e-153	IgA_plasma_cell	ELL2	B_plasma
ST6GALNAC4	1.69073e-157	0.991985	0.359	0.139	6.29356e-153	IgA_plasma_cell	ST6GALNAC4	B_plasma
CD27	1.7148e-157	0.796123	0.678	0.38	6.38318e-153	IgA_plasma_cell	CD27	B_plasma
UAP1	9.33722e-157	1.00626	0.335	0.124	3.47569e-152	IgA_plasma_cell	UAP1	B_plasma
MAN1A1	7.51097e-156	1.12005	0.315	0.115	2.79588e-151	IgA_plasma_cell	MAN1A1	B_plasma
PGM3	9.60086e-156	1.18741	0.287	0.1	3.57383e-151	IgA_plasma_cell	PGM3	B_plasma
ARFGAP3	1.64232e-154	0.850321	0.484	0.214	6.11335e-150	IgA_plasma_cell	ARFGAP3	B_plasma
UBE2J1	1.93707e-154	0.799196	0.674	0.379	7.21056e-150	IgA_plasma_cell	UBE2J1	B_plasma
MLEC	2.22364e-152	0.874474	0.439	0.187	8.27727e-148	IgA_plasma_cell	MLEC	B_plasma
AC007952.4	6.90809e-151	0.875584	0.497	0.229	2.57147e-146	IgA_plasma_cell	AC007952.4	B_plasma
TMEM258	6.04096e-150	0.662354	0.79	0.533	2.24869e-145	IgA_plasma_cell	TMEM258	B_plasma
IGKC	5.25338e-149	0.667318	0.941	0.905	1.95552e-144	IgA_plasma_cell	IGKC	B_plasma
TM9SF1	1.40261e-148	1.03521	0.308	0.113	5.22108e-144	IgA_plasma_cell	TM9SF1	B_plasma
CHST2	1.41953e-148	1.01113	0.344	0.134	5.28407e-144	IgA_plasma_cell	CHST2	B_plasma
CHID1	2.04303e-148	1.01903	0.32	0.121	7.60498e-144	IgA_plasma_cell	CHID1	B_plasma
VIM	6.44037e-148	0.538322	0.838	0.687	2.39736e-143	IgA_plasma_cell	VIM	B_plasma
ICAM2	2.55071e-147	0.844654	0.381	0.154	9.49478e-143	IgA_plasma_cell	ICAM2	B_plasma
TPST2	4.99644e-147	0.933451	0.373	0.151	1.85988e-142	IgA_plasma_cell	TPST2	B_plasma
DDOST	1.98575e-146	0.834446	0.558	0.274	7.39175e-142	IgA_plasma_cell	DDOST	B_plasma
CISD2	4.30601e-146	0.770631	0.505	0.231	1.60287e-141	IgA_plasma_cell	CISD2	B_plasma
U62317.4	9.80031e-146	1.25451	0.261	0.09	3.64807e-141	IgA_plasma_cell	U62317.4	B_plasma
VKORC1	1.72546e-145	0.837525	0.4	0.165	6.42284e-141	IgA_plasma_cell	VKORC1	B_plasma
LAMP2	3.58675e-145	0.870045	0.392	0.162	1.33513e-140	IgA_plasma_cell	LAMP2	B_plasma
ECI1	4.59117e-140	0.823759	0.352	0.14	1.70902e-135	IgA_plasma_cell	ECI1	B_plasma
CD59	7.77506e-139	0.831614	0.404	0.172	2.89419e-134	IgA_plasma_cell	CD59	B_plasma
RTN3	3.26037e-137	0.808405	0.379	0.157	1.21364e-132	IgA_plasma_cell	RTN3	B_plasma
H1FX	3.82968e-137	0.834478	0.47	0.221	1.42556e-132	IgA_plasma_cell	H1FX	B_plasma
CCDC167	2.50627e-134	0.789868	0.392	0.167	9.32935e-130	IgA_plasma_cell	CCDC167	B_plasma
TECR	2.72298e-134	0.727974	0.49	0.228	1.0136e-129	IgA_plasma_cell	TECR	B_plasma
CASP10	1.14777e-133	1.0688	0.257	0.091	4.27245e-129	IgA_plasma_cell	CASP10	B_plasma
CDK2AP2	1.15013e-133	0.745592	0.556	0.277	4.28123e-129	IgA_plasma_cell	CDK2AP2	B_plasma
SAR1B	1.66429e-133	0.766087	0.427	0.188	6.19515e-129	IgA_plasma_cell	SAR1B	B_plasma
SLC1A5	1.58091e-131	0.891412	0.333	0.134	5.88476e-127	IgA_plasma_cell	SLC1A5	B_plasma
LRRC59	2.35568e-131	0.782088	0.43	0.192	8.76879e-127	IgA_plasma_cell	LRRC59	B_plasma
SLC3A2	5.79549e-130	0.777015	0.601	0.325	2.15731e-125	IgA_plasma_cell	SLC3A2	B_plasma
SURF4	3.20811e-128	0.852212	0.343	0.141	1.19419e-123	IgA_plasma_cell	SURF4	B_plasma
STX11	3.27939e-127	1.01049	0.274	0.102	1.22072e-122	IgA_plasma_cell	STX11	B_plasma
ISOC2	3.43878e-127	0.904731	0.291	0.112	1.28005e-122	IgA_plasma_cell	ISOC2	B_plasma
IFI6	1.01057e-125	0.864917	0.352	0.151	3.76176e-121	IgA_plasma_cell	IFI6	B_plasma
ATF3	1.43998e-124	1.26312	0.267	0.103	5.36017e-120	IgA_plasma_cell	ATF3	B_plasma
IER3IP1	2.07102e-123	0.683845	0.469	0.219	7.70915e-119	IgA_plasma_cell	IER3IP1	B_plasma
GLCCI1	8.68238e-120	0.850338	0.325	0.135	3.23193e-115	IgA_plasma_cell	GLCCI1	B_plasma
ARL1	1.53717e-119	0.706159	0.421	0.191	5.72198e-115	IgA_plasma_cell	ARL1	B_plasma
UBA5	1.62806e-119	0.831822	0.304	0.122	6.06031e-115	IgA_plasma_cell	UBA5	B_plasma
ARF4	6.56033e-119	0.707743	0.637	0.356	2.44202e-114	IgA_plasma_cell	ARF4	B_plasma
SELENOK1	7.02635e-119	0.513899	0.816	0.615	2.61549e-114	IgA_plasma_cell	SELENOK	B_plasma
FUCA2	2.24757e-118	0.996786	0.25	0.092	8.36637e-114	IgA_plasma_cell	FUCA2	B_plasma
COMMD3	3.815e-118	0.656299	0.475	0.227	1.4201e-113	IgA_plasma_cell	COMMD3	B_plasma
TMEM238	1.31969e-115	0.85689	0.331	0.14	4.91241e-111	IgA_plasma_cell	TMEM238	B_plasma
NDUFV3	2.31e-115	0.717145	0.345	0.148	8.59873e-111	IgA_plasma_cell	NDUFV3	B_plasma
SLC1A4	1.33616e-114	0.917604	0.266	0.103	4.97374e-110	IgA_plasma_cell	SLC1A4	B_plasma
GUSB	1.237e-113	0.757833	0.314	0.131	4.60463e-109	IgA_plasma_cell	GUSB	B_plasma
GORASP2	1.24522e-112	0.708411	0.354	0.155	4.63521e-108	IgA_plasma_cell	GORASP2	B_plasma
IFNAR2	2.50302e-112	0.731691	0.406	0.187	9.31723e-108	IgA_plasma_cell	IFNAR2	B_plasma
CKAP4	1.83961e-111	0.826831	0.279	0.112	6.84775e-107	IgA_plasma_cell	CKAP4	B_plasma
YIF1A	6.51071e-111	0.728422	0.351	0.154	2.42355e-106	IgA_plasma_cell	YIF1A	B_plasma
TAPBPL	1.24985e-110	0.885278	0.255	0.098	4.65245e-106	IgA_plasma_cell	TAPBPL	B_plasma
SEC13	1.65054e-109	0.723089	0.355	0.157	6.14397e-105	IgA_plasma_cell	SEC13	B_plasma
RASSF6	1.91827e-109	0.851409	0.261	0.102	7.14056e-105	IgA_plasma_cell	RASSF6	B_plasma
VSIR	1.37222e-108	0.670805	0.331	0.142	5.10793e-104	IgA_plasma_cell	VSIR	B_plasma
TP53INP1	6.24554e-107	0.708807	0.4	0.188	2.32484e-102	IgA_plasma_cell	TP53INP1	B_plasma
FBXW7	2.35753e-101	0.66552	0.465	0.235	8.77566e-97	IgA_plasma_cell	FBXW7	B_plasma
PGRMC2	3.12926e-101	0.660021	0.356	0.162	1.16483e-96	IgA_plasma_cell	PGRMC2	B_plasma
ACADVL	3.76857e-101	0.638638	0.359	0.165	1.40281e-96	IgA_plasma_cell	ACADVL	B_plasma
SRM	6.87333e-101	0.654702	0.451	0.226	2.55853e-96	IgA_plasma_cell	SRM	B_plasma
GFPT1	2.97063e-100	0.709802	0.305	0.132	1.10579e-95	IgA_plasma_cell	GFPT1	B_plasma
USO1	1.76774e-99	0.606621	0.379	0.177	6.58025e-95	IgA_plasma_cell	USO1	B_plasma
NPC2	3.52612e-99	0.625829	0.665	0.4	1.31256e-94	IgA_plasma_cell	NPC2	B_plasma
PLD3	5.49198e-99	0.851992	0.26	0.107	2.04433e-94	IgA_plasma_cell	PLD3	B_plasma
CALR	2.8723e-98	0.524347	0.791	0.567	1.06918e-93	IgA_plasma_cell	CALR	B_plasma
WDR45	1.32013e-97	0.811636	0.276	0.117	4.91407e-93	IgA_plasma_cell	WDR45	B_plasma
IKBIP	2.00747e-97	0.60969	0.346	0.158	7.47259e-93	IgA_plasma_cell	IKBIP	B_plasma
PABPC4	1.4191e-96	0.633923	0.567	0.315	5.28245e-92	IgA_plasma_cell	PABPC4	B_plasma
RGS1	2.51422e-96	0.59822	0.678	0.456	9.35895e-92	IgA_plasma_cell	RGS1	B_plasma
SRPRA	1.44033e-95	0.577137	0.558	0.299	5.3615e-91	IgA_plasma_cell	SRPRA	B_plasma
LAX1	5.5288e-95	0.792452	0.27	0.114	2.05804e-90	IgA_plasma_cell	LAX1	B_plasma
SLC7A5	1.11119e-94	0.850907	0.25	0.102	4.13631e-90	IgA_plasma_cell	SLC7A5	B_plasma
TMEM107	3.15182e-94	0.671125	0.417	0.21	1.17323e-89	IgA_plasma_cell	TMEM107	B_plasma
TMED10	3.27056e-94	0.595636	0.658	0.38	1.21743e-89	IgA_plasma_cell	TMED10	B_plasma
BLVRB	3.39191e-94	0.744737	0.253	0.104	1.2626e-89	IgA_plasma_cell	BLVRB	B_plasma
ATF5	6.88488e-94	0.951549	0.282	0.125	2.56283e-89	IgA_plasma_cell	ATF5	B_plasma
BHLHE41	1.39591e-93	0.559256	0.422	0.208	5.19613e-89	IgA_plasma_cell	BHLHE41	B_plasma
MGAT2	1.98576e-93	0.683944	0.301	0.133	7.39181e-89	IgA_plasma_cell	MGAT2	B_plasma
TRADD	7.36476e-93	0.559293	0.368	0.173	2.74146e-88	IgA_plasma_cell	TRADD	B_plasma
NMRK1	2.51286e-92	0.781151	0.263	0.112	9.35387e-88	IgA_plasma_cell	NMRK1	B_plasma
MRPL40	2.24514e-91	0.533684	0.402	0.196	8.35733e-87	IgA_plasma_cell	MRPL40	B_plasma
CNPY2	1.0929e-90	0.574779	0.56	0.309	4.0682e-86	IgA_plasma_cell	CNPY2	B_plasma
MPC1	3.69771e-90	0.547151	0.347	0.161	1.37643e-85	IgA_plasma_cell	MPC1	B_plasma
A1BG	1.84551e-87	0.511854	0.425	0.213	6.86971e-83	IgA_plasma_cell	A1BG	B_plasma
TENT5C1	3.8723e-86	0.572609	0.628	0.375	1.44142e-81	IgA_plasma_cell	TENT5C	B_plasma
MCUR1	5.80087e-85	0.511361	0.305	0.138	2.15932e-80	IgA_plasma_cell	MCUR1	B_plasma
MRPS24	1.19261e-84	0.582363	0.518	0.282	4.43935e-80	IgA_plasma_cell	MRPS24	B_plasma
RDX	3.95661e-84	0.539113	0.301	0.137	1.47281e-79	IgA_plasma_cell	RDX	B_plasma
MGAT1	4.54237e-83	0.525965	0.391	0.195	1.69085e-78	IgA_plasma_cell	MGAT1	B_plasma
YIPF3	1.3176e-82	0.504707	0.352	0.169	4.90465e-78	IgA_plasma_cell	YIPF3	B_plasma
TMED2	2.25687e-82	0.533832	0.581	0.327	8.40096e-78	IgA_plasma_cell	TMED2	B_plasma
DERL1	1.49195e-81	0.555308	0.522	0.287	5.55364e-77	IgA_plasma_cell	DERL1	B_plasma
ERGIC3	1.50392e-81	0.519102	0.492	0.265	5.59817e-77	IgA_plasma_cell	ERGIC3	B_plasma
ZNRD2	1.97518e-81	0.628105	0.265	0.117	7.35242e-77	IgA_plasma_cell	ZNRD2	B_plasma
NEU11	3.0146e-81	0.524109	0.36	0.177	1.12216e-76	IgA_plasma_cell	NEU1	B_plasma
CREB3	6.97579e-81	0.567763	0.267	0.119	2.59667e-76	IgA_plasma_cell	CREB3	B_plasma
CANX	3.03339e-80	0.530926	0.55	0.308	1.12915e-75	IgA_plasma_cell	CANX	B_plasma
CUTA	8.88867e-79	0.528176	0.683	0.425	3.30872e-74	IgA_plasma_cell	CUTA	B_plasma
AC020916.11	9.30125e-78	0.583985	0.413	0.219	3.4623e-73	IgA_plasma_cell	AC020916.1	B_plasma
MRPS31	2.79823e-77	0.50223	0.407	0.21	1.04161e-72	IgA_plasma_cell	MRPS31	B_plasma
PIM2	3.97766e-77	0.544399	0.57	0.336	1.48064e-72	IgA_plasma_cell	PIM2	B_plasma
PMM2	4.11528e-76	0.512062	0.295	0.138	1.53187e-71	IgA_plasma_cell	PMM2	B_plasma
DAD1	5.42845e-76	0.518742	0.695	0.459	2.02069e-71	IgA_plasma_cell	DAD1	B_plasma
SLC38A10	2.90051e-75	0.633163	0.265	0.122	1.07969e-70	IgA_plasma_cell	SLC38A10	B_plasma
CEBPB	8.27273e-75	0.63544	0.359	0.186	3.07944e-70	IgA_plasma_cell	CEBPB	B_plasma
MAGT1	1.83485e-74	0.529238	0.291	0.137	6.83006e-70	IgA_plasma_cell	MAGT1	B_plasma
CPEB4	3.51391e-72	0.533902	0.4	0.213	1.30802e-67	IgA_plasma_cell	CPEB4	B_plasma
EDEM2	3.78818e-70	0.530822	0.263	0.123	1.41011e-65	IgA_plasma_cell	EDEM2	B_plasma
FOXO3	7.29549e-68	0.524069	0.276	0.132	2.71567e-63	IgA_plasma_cell	FOXO3	B_plasma
GLA	6.29186e-65	0.730971	0.256	0.125	2.34208e-60	IgA_plasma_cell	GLA	B_plasma
HIPK2	9.54453e-65	0.547794	0.251	0.12	3.55286e-60	IgA_plasma_cell	HIPK2	B_plasma
HSPA1B	9.16923e-54	0.587804	0.483	0.321	3.41315e-49	IgA_plasma_cell	HSPA1B	B_plasma
IGLC3	1.84193e-52	0.914164	0.505	0.362	6.85639e-48	IgA_plasma_cell	IGLC3	B_plasma
IGLC2	6.3272e-52	0.913582	0.721	0.584	2.35524e-47	IgA_plasma_cell	IGLC2	B_plasma
TCL1A1	0	2.36032	0.611	0.13	0	Naive_B_cell_IGKC_high	TCL1A	B_plasma
IGHD1	0	1.86512	0.723	0.211	0	Naive_B_cell_IGKC_high	IGHD	B_plasma
IL4R1	0	1.79192	0.363	0.125	0	Naive_B_cell_IGKC_high	IL4R	B_plasma
FCER21	0	1.64029	0.459	0.164	0	Naive_B_cell_IGKC_high	FCER2	B_plasma
CD721	0	1.63402	0.468	0.165	0	Naive_B_cell_IGKC_high	CD72	B_plasma
LINC018571	0	1.56507	0.437	0.168	0	Naive_B_cell_IGKC_high	LINC01857	B_plasma
LINC00926	0	1.56435	0.515	0.193	0	Naive_B_cell_IGKC_high	LINC00926	B_plasma
IGHM1	0	1.55479	0.98	0.423	0	Naive_B_cell_IGKC_high	IGHM	B_plasma
RCSD1	0	1.20308	0.603	0.319	0	Naive_B_cell_IGKC_high	RCSD1	B_plasma
TRBC21	0	1.17692	0.594	0.303	0	Naive_B_cell_IGKC_high	TRBC2	B_plasma
CD79B	0	1.17263	0.913	0.589	0	Naive_B_cell_IGKC_high	CD79B	B_plasma
HVCN11	0	1.15087	0.648	0.337	0	Naive_B_cell_IGKC_high	HVCN1	B_plasma
FOXP12	0	1.11199	0.665	0.362	0	Naive_B_cell_IGKC_high	FOXP1	B_plasma
FCMR2	0	1.10098	0.688	0.369	0	Naive_B_cell_IGKC_high	FCMR	B_plasma
NCF1	0	1.09435	0.723	0.442	0	Naive_B_cell_IGKC_high	NCF1	B_plasma
VPREB3	0	1.08173	0.679	0.36	0	Naive_B_cell_IGKC_high	VPREB3	B_plasma
CD692	0	0.935912	0.822	0.487	0	Naive_B_cell_IGKC_high	CD69	B_plasma
LIMD2	0	0.899631	0.832	0.521	0	Naive_B_cell_IGKC_high	LIMD2	B_plasma
CD521	0	0.805585	0.985	0.707	0	Naive_B_cell_IGKC_high	CD52	B_plasma
CD372	0	0.732296	0.98	0.723	0	Naive_B_cell_IGKC_high	CD37	B_plasma
CXCR41	0	0.57409	0.941	0.758	0	Naive_B_cell_IGKC_high	CXCR4	B_plasma
ARPC3	0	0.560128	0.912	0.782	0	Naive_B_cell_IGKC_high	ARPC3	B_plasma
BTG11	0	0.513798	0.989	0.869	0	Naive_B_cell_IGKC_high	BTG1	B_plasma
ARHGDIB	1.46873e-280	0.644095	0.88	0.671	5.46721e-276	Naive_B_cell_IGKC_high	ARHGDIB	B_plasma
STX7	1.56996e-280	1.17635	0.562	0.294	5.84401e-276	Naive_B_cell_IGKC_high	STX7	B_plasma
AFF32	1.93567e-274	1.17631	0.527	0.255	7.20533e-270	Naive_B_cell_IGKC_high	AFF3	B_plasma
C1orf162	5.23707e-274	1.7703	0.292	0.09	1.94945e-269	Naive_B_cell_IGKC_high	C1orf162	B_plasma
LTB1	2.68186e-270	0.710358	0.851	0.56	9.98295e-266	Naive_B_cell_IGKC_high	LTB	B_plasma
CYB561A3	6.01758e-266	1.23237	0.495	0.231	2.23998e-261	Naive_B_cell_IGKC_high	CYB561A3	B_plasma
2011-03-01	2.90678e-263	1.19798	0.494	0.226	1.08202e-258	Naive_B_cell_IGKC_high	2001-03-01	B_plasma
LINC023971	1.21385e-262	1.35049	0.439	0.192	4.51845e-258	Naive_B_cell_IGKC_high	LINC02397	B_plasma
RPS4Y1	1.2444e-252	0.810008	0.745	0.48	4.63214e-248	Naive_B_cell_IGKC_high	RPS4Y1	B_plasma
SRSF5	3.80543e-252	0.651754	0.818	0.647	1.41653e-247	Naive_B_cell_IGKC_high	SRSF5	B_plasma
YBX31	1.04327e-250	1.43265	0.398	0.165	3.88347e-246	Naive_B_cell_IGKC_high	YBX3	B_plasma
SELL1	4.57697e-250	1.04233	0.578	0.301	1.70373e-245	Naive_B_cell_IGKC_high	SELL	B_plasma
NOP53	4.33211e-244	0.522445	0.906	0.767	1.61258e-239	Naive_B_cell_IGKC_high	NOP53	B_plasma
HLA-DMB	2.99098e-237	0.795197	0.727	0.441	1.11336e-232	Naive_B_cell_IGKC_high	HLA-DMB	B_plasma
QRSL1	6.84635e-233	1.49815	0.35	0.14	2.54848e-228	Naive_B_cell_IGKC_high	QRSL1	B_plasma
ERP29	2.08256e-227	0.619982	0.764	0.643	7.75211e-223	Naive_B_cell_IGKC_high	ERP29	B_plasma
EVL	3.30172e-220	1.00562	0.557	0.304	1.22903e-215	Naive_B_cell_IGKC_high	EVL	B_plasma
PTPRC1	5.20759e-220	0.66435	0.794	0.585	1.93847e-215	Naive_B_cell_IGKC_high	PTPRC	B_plasma
TXNIP1	1.02864e-219	0.693003	0.791	0.575	3.82901e-215	Naive_B_cell_IGKC_high	TXNIP	B_plasma
CD241	1.17719e-210	1.09152	0.485	0.25	4.38198e-206	Naive_B_cell_IGKC_high	CD24	B_plasma
HLA-DMA	1.0411e-206	0.609275	0.813	0.635	3.87539e-202	Naive_B_cell_IGKC_high	HLA-DMA	B_plasma
BCL11A2	1.66978e-203	0.817632	0.644	0.376	6.21561e-199	Naive_B_cell_IGKC_high	BCL11A	B_plasma
FCRL3	4.55358e-202	1.46192	0.305	0.117	1.69502e-197	Naive_B_cell_IGKC_high	FCRL3	B_plasma
STK17A	6.16818e-202	0.688938	0.757	0.544	2.29604e-197	Naive_B_cell_IGKC_high	STK17A	B_plasma
HLA-DRB11	2.18424e-198	0.50312	0.977	0.76	8.1306e-194	Naive_B_cell_IGKC_high	HLA-DRB1	B_plasma
GABPB1-AS1	4.58126e-194	1.14266	0.477	0.267	1.70533e-189	Naive_B_cell_IGKC_high	GABPB1-AS1	B_plasma
CD221	6.35356e-194	0.896377	0.569	0.322	2.36505e-189	Naive_B_cell_IGKC_high	CD22	B_plasma
KLF2	4.71704e-190	0.764433	0.686	0.485	1.75587e-185	Naive_B_cell_IGKC_high	KLF2	B_plasma
SMIM141	4.42545e-188	0.794756	0.654	0.424	1.64733e-183	Naive_B_cell_IGKC_high	SMIM14	B_plasma
MS4A11	1.40622e-186	0.551068	0.95	0.653	5.23453e-182	Naive_B_cell_IGKC_high	MS4A1	B_plasma
HLA-DPB12	4.71702e-184	0.50633	0.977	0.719	1.75586e-179	Naive_B_cell_IGKC_high	HLA-DPB1	B_plasma
CAMK2D1	6.88336e-181	1.44219	0.312	0.133	2.56226e-176	Naive_B_cell_IGKC_high	CAMK2D	B_plasma
TNFRSF13C1	4.28571e-179	0.69095	0.722	0.51	1.59531e-174	Naive_B_cell_IGKC_high	TNFRSF13C	B_plasma
TRAF3IP3	6.42117e-177	1.13577	0.428	0.223	2.39021e-172	Naive_B_cell_IGKC_high	TRAF3IP3	B_plasma
NIBAN3	3.34847e-176	1.45846	0.255	0.093	1.24643e-171	Naive_B_cell_IGKC_high	NIBAN3	B_plasma
AC025164.11	9.58781e-176	1.13928	0.403	0.201	3.56897e-171	Naive_B_cell_IGKC_high	AC025164.1	B_plasma
ARHGAP242	2.28728e-174	0.860346	0.556	0.322	8.51417e-170	Naive_B_cell_IGKC_high	ARHGAP24	B_plasma
UCP2	1.06199e-171	0.941826	0.524	0.316	3.95317e-167	Naive_B_cell_IGKC_high	UCP2	B_plasma
CHI3L2	7.77048e-165	1.48833	0.271	0.11	2.89248e-160	Naive_B_cell_IGKC_high	CHI3L2	B_plasma
CORO1A	1.86561e-162	0.5446	0.842	0.621	6.94453e-158	Naive_B_cell_IGKC_high	CORO1A	B_plasma
TNFAIP8	2.31456e-162	0.814216	0.593	0.397	8.61573e-158	Naive_B_cell_IGKC_high	TNFAIP8	B_plasma
RASGRP21	3.96041e-160	1.03766	0.418	0.217	1.47422e-155	Naive_B_cell_IGKC_high	RASGRP2	B_plasma
SP110	2.73665e-159	0.795215	0.591	0.373	1.01869e-154	Naive_B_cell_IGKC_high	SP110	B_plasma
LYL11	8.64835e-158	1.04997	0.424	0.227	3.21926e-153	Naive_B_cell_IGKC_high	LYL1	B_plasma
PAX52	3.90301e-157	0.909792	0.491	0.283	1.45286e-152	Naive_B_cell_IGKC_high	PAX5	B_plasma
IKZF3	6.71508e-157	0.927929	0.526	0.343	2.49962e-152	Naive_B_cell_IGKC_high	IKZF3	B_plasma
TRAF5	5.41314e-156	1.05132	0.399	0.204	2.01499e-151	Naive_B_cell_IGKC_high	TRAF5	B_plasma
FCRL21	4.7968e-149	1.23294	0.373	0.202	1.78556e-144	Naive_B_cell_IGKC_high	FCRL2	B_plasma
LGALS9	2.15161e-146	1.31351	0.273	0.116	8.00914e-142	Naive_B_cell_IGKC_high	LGALS9	B_plasma
PRKCB	4.70114e-145	0.894446	0.494	0.3	1.74995e-140	Naive_B_cell_IGKC_high	PRKCB	B_plasma
EBLN3P	8.08274e-145	1.0522	0.437	0.26	3.00872e-140	Naive_B_cell_IGKC_high	EBLN3P	B_plasma
ZFP36L11	2.03558e-142	0.575821	0.74	0.546	7.57723e-138	Naive_B_cell_IGKC_high	ZFP36L1	B_plasma
ZCCHC71	2.91714e-142	1.0582	0.414	0.235	1.08588e-137	Naive_B_cell_IGKC_high	ZCCHC7	B_plasma
SYPL11	3.3225e-141	0.781698	0.547	0.34	1.23677e-136	Naive_B_cell_IGKC_high	SYPL1	B_plasma
CALHM6	2.79324e-140	1.29455	0.274	0.12	1.03976e-135	Naive_B_cell_IGKC_high	CALHM6	B_plasma
ETS11	5.49739e-140	0.870096	0.494	0.303	2.04635e-135	Naive_B_cell_IGKC_high	ETS1	B_plasma
PNISR	6.50821e-140	0.585063	0.721	0.565	2.42262e-135	Naive_B_cell_IGKC_high	PNISR	B_plasma
GAPT	2.50538e-139	1.16034	0.309	0.143	9.32602e-135	Naive_B_cell_IGKC_high	GAPT	B_plasma
DRAM21	1.24574e-138	0.916849	0.481	0.296	4.63716e-134	Naive_B_cell_IGKC_high	DRAM2	B_plasma
CEMIP22	2.24243e-138	1.16312	0.321	0.154	8.34722e-134	Naive_B_cell_IGKC_high	CEMIP2	B_plasma
RAC2	2.9639e-138	0.55957	0.729	0.588	1.10328e-133	Naive_B_cell_IGKC_high	RAC2	B_plasma
LBH2	3.93438e-138	0.884821	0.46	0.266	1.46453e-133	Naive_B_cell_IGKC_high	LBH	B_plasma
HMGN2	3.31318e-137	0.536942	0.726	0.568	1.2333e-132	Naive_B_cell_IGKC_high	HMGN2	B_plasma
ALOX5AP	6.96162e-137	0.961161	0.403	0.216	2.59139e-132	Naive_B_cell_IGKC_high	ALOX5AP	B_plasma
GMFG	2.64173e-136	0.70605	0.613	0.468	9.83359e-132	Naive_B_cell_IGKC_high	GMFG	B_plasma
IRF81	1.48304e-133	0.661853	0.612	0.384	5.52048e-129	Naive_B_cell_IGKC_high	IRF8	B_plasma
PHACTR12	4.753e-132	0.79469	0.515	0.315	1.76926e-127	Naive_B_cell_IGKC_high	PHACTR1	B_plasma
PLEKHA21	5.47248e-132	0.949907	0.416	0.233	2.03708e-127	Naive_B_cell_IGKC_high	PLEKHA2	B_plasma
ARPC1B	1.17991e-131	0.563663	0.731	0.553	4.39208e-127	Naive_B_cell_IGKC_high	ARPC1B	B_plasma
BACH21	9.0204e-127	1.17345	0.263	0.116	3.35775e-122	Naive_B_cell_IGKC_high	BACH2	B_plasma
IFI16	1.97048e-126	0.646942	0.634	0.488	7.33493e-122	Naive_B_cell_IGKC_high	IFI16	B_plasma
PLEKHF2	3.43405e-126	1.07239	0.362	0.197	1.27829e-121	Naive_B_cell_IGKC_high	PLEKHF2	B_plasma
PIK3IP1	9.21199e-126	1.21254	0.291	0.139	3.42907e-121	Naive_B_cell_IGKC_high	PIK3IP1	B_plasma
ADAM282	5.94352e-124	0.736009	0.558	0.372	2.21241e-119	Naive_B_cell_IGKC_high	ADAM28	B_plasma
BLOC1S21	9.33666e-124	1.00533	0.401	0.235	3.47548e-119	Naive_B_cell_IGKC_high	BLOC1S2	B_plasma
SP1001	1.01273e-123	0.630309	0.648	0.501	3.76978e-119	Naive_B_cell_IGKC_high	SP100	B_plasma
CLEC2D1	4.61482e-123	0.871968	0.44	0.258	1.71782e-118	Naive_B_cell_IGKC_high	CLEC2D	B_plasma
BLK1	2.46072e-122	0.811587	0.475	0.289	9.15978e-118	Naive_B_cell_IGKC_high	BLK	B_plasma
LTA4H	3.12033e-121	1.20456	0.322	0.171	1.16151e-116	Naive_B_cell_IGKC_high	LTA4H	B_plasma
SNRPD2	1.14524e-120	0.505612	0.731	0.608	4.26306e-116	Naive_B_cell_IGKC_high	SNRPD2	B_plasma
ANAPC16	1.63421e-120	0.527889	0.708	0.593	6.08319e-116	Naive_B_cell_IGKC_high	ANAPC16	B_plasma
CD19	3.77211e-120	0.777615	0.51	0.325	1.40413e-115	Naive_B_cell_IGKC_high	CD19	B_plasma
TCF41	2.85485e-119	0.733898	0.592	0.482	1.06269e-114	Naive_B_cell_IGKC_high	TCF4	B_plasma
SELENOH	1.77615e-118	0.553684	0.692	0.576	6.61155e-114	Naive_B_cell_IGKC_high	SELENOH	B_plasma
SNX3	1.23447e-117	0.607294	0.664	0.518	4.59518e-113	Naive_B_cell_IGKC_high	SNX3	B_plasma
CXXC5	1.15385e-116	0.97853	0.442	0.298	4.2951e-112	Naive_B_cell_IGKC_high	CXXC5	B_plasma
DCK	1.26132e-116	0.948622	0.339	0.174	4.69513e-112	Naive_B_cell_IGKC_high	DCK	B_plasma
CLEC2B1	8.52338e-116	1.04869	0.307	0.155	3.17274e-111	Naive_B_cell_IGKC_high	CLEC2B	B_plasma
PCBP2	3.12441e-113	0.532314	0.685	0.574	1.16303e-108	Naive_B_cell_IGKC_high	PCBP2	B_plasma
RALGPS22	1.33321e-111	0.577641	0.657	0.528	4.96274e-107	Naive_B_cell_IGKC_high	RALGPS2	B_plasma
PRR13	3.33066e-111	0.6609	0.592	0.436	1.23981e-106	Naive_B_cell_IGKC_high	PRR13	B_plasma
CTSS	9.42271e-111	0.505696	0.687	0.592	3.50751e-106	Naive_B_cell_IGKC_high	CTSS	B_plasma
DAZAP21	1.66524e-110	0.650996	0.598	0.445	6.19868e-106	Naive_B_cell_IGKC_high	DAZAP2	B_plasma
ORAI2	7.42231e-110	0.833361	0.487	0.338	2.76288e-105	Naive_B_cell_IGKC_high	ORAI2	B_plasma
CIITA	1.44055e-109	0.940242	0.347	0.188	5.36229e-105	Naive_B_cell_IGKC_high	CIITA	B_plasma
HHEX	1.45945e-106	0.957767	0.324	0.171	5.43266e-102	Naive_B_cell_IGKC_high	HHEX	B_plasma
UGCG1	1.94813e-105	0.993733	0.356	0.206	7.25172e-101	Naive_B_cell_IGKC_high	UGCG	B_plasma
SNX10	1.4191e-104	0.964268	0.331	0.179	5.28246e-100	Naive_B_cell_IGKC_high	SNX10	B_plasma
GPR181	2.15466e-104	1.03563	0.28	0.139	8.02049e-100	Naive_B_cell_IGKC_high	GPR18	B_plasma
RUBCNL2	1.6723e-103	0.95438	0.31	0.161	6.22496e-99	Naive_B_cell_IGKC_high	RUBCNL	B_plasma
TSTD1	8.25468e-103	0.750975	0.527	0.403	3.07272e-98	Naive_B_cell_IGKC_high	TSTD1	B_plasma
TGFBR22	8.25731e-103	0.891493	0.373	0.215	3.0737e-98	Naive_B_cell_IGKC_high	TGFBR2	B_plasma
TGIF12	2.18939e-101	0.980809	0.318	0.172	8.1498e-97	Naive_B_cell_IGKC_high	TGIF1	B_plasma
FCRL12	2.95726e-99	0.988742	0.296	0.155	1.10081e-94	Naive_B_cell_IGKC_high	FCRL1	B_plasma
PKIG	1.17579e-98	0.732536	0.475	0.309	4.37677e-94	Naive_B_cell_IGKC_high	PKIG	B_plasma
TMEM243	4.71488e-97	0.634704	0.574	0.454	1.75507e-92	Naive_B_cell_IGKC_high	TMEM243	B_plasma
POU2F2	5.35452e-97	0.523872	0.668	0.538	1.99317e-92	Naive_B_cell_IGKC_high	POU2F2	B_plasma
CSK	1.28859e-94	0.723789	0.468	0.306	4.79666e-90	Naive_B_cell_IGKC_high	CSK	B_plasma
GPSM31	2.35525e-94	0.558853	0.636	0.487	8.76719e-90	Naive_B_cell_IGKC_high	GPSM3	B_plasma
TMEM1541	1.1353e-93	0.782402	0.419	0.261	4.22604e-89	Naive_B_cell_IGKC_high	TMEM154	B_plasma
FXYD5	1.47154e-93	0.522463	0.661	0.532	5.47767e-89	Naive_B_cell_IGKC_high	FXYD5	B_plasma
PPDPF	1.80324e-93	0.531974	0.653	0.533	6.71239e-89	Naive_B_cell_IGKC_high	PPDPF	B_plasma
SNHG71	5.12244e-93	0.636787	0.568	0.434	1.90678e-88	Naive_B_cell_IGKC_high	SNHG7	B_plasma
BIN11	9.34068e-93	0.872658	0.355	0.208	3.47697e-88	Naive_B_cell_IGKC_high	BIN1	B_plasma
SLC38A12	1.05617e-92	0.726641	0.489	0.348	3.93147e-88	Naive_B_cell_IGKC_high	SLC38A1	B_plasma
ARL6IP51	2.48439e-92	0.613765	0.571	0.421	9.24789e-88	Naive_B_cell_IGKC_high	ARL6IP5	B_plasma
GGA21	2.85932e-92	0.717105	0.474	0.317	1.06435e-87	Naive_B_cell_IGKC_high	GGA2	B_plasma
SNX21	4.2735e-92	0.572489	0.607	0.449	1.59077e-87	Naive_B_cell_IGKC_high	SNX2	B_plasma
PTPN6	6.24094e-92	0.693173	0.507	0.358	2.32313e-87	Naive_B_cell_IGKC_high	PTPN6	B_plasma
PDLIM11	5.50687e-91	0.806791	0.428	0.281	2.04988e-86	Naive_B_cell_IGKC_high	PDLIM1	B_plasma
EIF3D	6.75496e-91	0.658235	0.545	0.413	2.51447e-86	Naive_B_cell_IGKC_high	EIF3D	B_plasma
PPM1K	1.37324e-89	0.721853	0.507	0.382	5.11174e-85	Naive_B_cell_IGKC_high	PPM1K	B_plasma
HLA-DOA	1.73719e-89	0.951115	0.285	0.151	6.4665e-85	Naive_B_cell_IGKC_high	HLA-DOA	B_plasma
CCND3	3.0698e-88	0.883959	0.335	0.194	1.1427e-83	Naive_B_cell_IGKC_high	CCND3	B_plasma
SYK	5.76236e-88	0.945052	0.358	0.226	2.14498e-83	Naive_B_cell_IGKC_high	SYK	B_plasma
NT5C1	7.0898e-88	0.816856	0.394	0.249	2.63911e-83	Naive_B_cell_IGKC_high	NT5C	B_plasma
LSM71	1.04837e-87	0.502901	0.662	0.547	3.90247e-83	Naive_B_cell_IGKC_high	LSM7	B_plasma
PLAC81	1.28151e-87	0.771279	0.422	0.274	4.77028e-83	Naive_B_cell_IGKC_high	PLAC8	B_plasma
MDM4	1.32721e-87	0.704253	0.486	0.344	4.9404e-83	Naive_B_cell_IGKC_high	MDM4	B_plasma
VAMP2	2.92365e-87	0.675983	0.537	0.413	1.0883e-82	Naive_B_cell_IGKC_high	VAMP2	B_plasma
BTK1	5.83605e-87	0.790193	0.432	0.292	2.17241e-82	Naive_B_cell_IGKC_high	BTK	B_plasma
IL16	1.01378e-86	0.767786	0.445	0.307	3.77369e-82	Naive_B_cell_IGKC_high	IL16	B_plasma
TMBIM4	2.35322e-86	0.588386	0.575	0.474	8.75962e-82	Naive_B_cell_IGKC_high	TMBIM4	B_plasma
SCAF112	3.98067e-86	0.513218	0.642	0.53	1.48176e-81	Naive_B_cell_IGKC_high	SCAF11	B_plasma
ARID1B2	8.41005e-86	0.640488	0.533	0.398	3.13056e-81	Naive_B_cell_IGKC_high	ARID1B	B_plasma
RBM382	1.66257e-85	0.662421	0.481	0.327	6.18876e-81	Naive_B_cell_IGKC_high	RBM38	B_plasma
N4BP2L2	1.89784e-85	0.514324	0.639	0.528	7.06453e-81	Naive_B_cell_IGKC_high	N4BP2L2	B_plasma
ZEB22	5.71062e-85	0.834474	0.307	0.168	2.12572e-80	Naive_B_cell_IGKC_high	ZEB2	B_plasma
SWAP702	4.2429e-84	0.536289	0.585	0.408	1.57938e-79	Naive_B_cell_IGKC_high	SWAP70	B_plasma
INPP5D1	8.59743e-84	0.673819	0.454	0.296	3.20031e-79	Naive_B_cell_IGKC_high	INPP5D	B_plasma
SMARCB1	1.10428e-83	0.770444	0.451	0.326	4.11058e-79	Naive_B_cell_IGKC_high	SMARCB1	B_plasma
PMAIP11	1.34052e-83	0.688045	0.52	0.395	4.98995e-79	Naive_B_cell_IGKC_high	PMAIP1	B_plasma
ANKRD44	2.67749e-83	0.67511	0.49	0.347	9.96669e-79	Naive_B_cell_IGKC_high	ANKRD44	B_plasma
EIF3L	3.40895e-83	0.613431	0.556	0.426	1.26895e-78	Naive_B_cell_IGKC_high	EIF3L	B_plasma
IFITM2	4.10858e-83	0.556723	0.605	0.464	1.52938e-78	Naive_B_cell_IGKC_high	IFITM2	B_plasma
SH3BGRL	1.44367e-82	0.586166	0.573	0.449	5.37393e-78	Naive_B_cell_IGKC_high	SH3BGRL	B_plasma
APPL12	2.52854e-82	0.829165	0.392	0.258	9.41222e-78	Naive_B_cell_IGKC_high	APPL1	B_plasma
FOXO1	3.80644e-80	1.0913	0.27	0.152	1.41691e-75	Naive_B_cell_IGKC_high	FOXO1	B_plasma
BCAS41	4.4295e-80	0.713786	0.402	0.256	1.64884e-75	Naive_B_cell_IGKC_high	BCAS4	B_plasma
POLD4	6.4807e-80	0.620338	0.546	0.455	2.41237e-75	Naive_B_cell_IGKC_high	POLD4	B_plasma
KIAA0040	5.32319e-79	1.11206	0.289	0.173	1.9815e-74	Naive_B_cell_IGKC_high	KIAA0040	B_plasma
MARCKSL11	2.32999e-78	0.667998	0.452	0.309	8.67315e-74	Naive_B_cell_IGKC_high	MARCKSL1	B_plasma
RIPOR22	4.52621e-78	0.564052	0.528	0.364	1.68484e-73	Naive_B_cell_IGKC_high	RIPOR2	B_plasma
PEBP1	2.07973e-77	0.632946	0.549	0.479	7.74157e-73	Naive_B_cell_IGKC_high	PEBP1	B_plasma
BLNK	2.53468e-77	0.791802	0.429	0.314	9.43509e-73	Naive_B_cell_IGKC_high	BLNK	B_plasma
MORC31	1.03559e-76	0.940986	0.298	0.175	3.85487e-72	Naive_B_cell_IGKC_high	MORC3	B_plasma
TSPAN33	2.00091e-75	0.86066	0.297	0.171	7.44819e-71	Naive_B_cell_IGKC_high	TSPAN33	B_plasma
GDI2	4.24438e-75	0.594771	0.54	0.418	1.57993e-70	Naive_B_cell_IGKC_high	GDI2	B_plasma
CD47	1.02114e-73	0.56487	0.559	0.439	3.8011e-69	Naive_B_cell_IGKC_high	CD47	B_plasma
LY6E	1.60515e-73	0.75907	0.411	0.285	5.975e-69	Naive_B_cell_IGKC_high	LY6E	B_plasma
PAWR1	5.53331e-73	0.908465	0.27	0.151	2.05972e-68	Naive_B_cell_IGKC_high	PAWR	B_plasma
TRIM222	2.67972e-72	0.678489	0.381	0.236	9.97497e-68	Naive_B_cell_IGKC_high	TRIM22	B_plasma
MBD4	8.54095e-72	0.663104	0.476	0.354	3.17928e-67	Naive_B_cell_IGKC_high	MBD4	B_plasma
BRK1	1.04643e-71	0.597631	0.522	0.406	3.89524e-67	Naive_B_cell_IGKC_high	BRK1	B_plasma
STRBP1	7.1043e-71	0.700192	0.436	0.31	2.6445e-66	Naive_B_cell_IGKC_high	STRBP	B_plasma
PLEKHG12	8.53136e-71	0.863778	0.272	0.153	3.17571e-66	Naive_B_cell_IGKC_high	PLEKHG1	B_plasma
SHISA5	1.43145e-70	1.09382	0.255	0.148	5.32843e-66	Naive_B_cell_IGKC_high	SHISA5	B_plasma
SPOCK2	7.8457e-70	0.868595	0.253	0.139	2.92048e-65	Naive_B_cell_IGKC_high	SPOCK2	B_plasma
IKZF1	8.26928e-70	0.702055	0.432	0.31	3.07816e-65	Naive_B_cell_IGKC_high	IKZF1	B_plasma
LNPEP1	8.71335e-70	0.755522	0.374	0.247	3.24346e-65	Naive_B_cell_IGKC_high	LNPEP	B_plasma
LY861	2.08268e-69	0.560122	0.481	0.331	7.75257e-65	Naive_B_cell_IGKC_high	LY86	B_plasma
ARHGAP91	9.82959e-69	0.799847	0.346	0.222	3.65897e-64	Naive_B_cell_IGKC_high	ARHGAP9	B_plasma
RGS191	7.53118e-68	0.646884	0.443	0.311	2.80341e-63	Naive_B_cell_IGKC_high	RGS19	B_plasma
WASF2	1.44165e-67	0.650108	0.465	0.347	5.3664e-63	Naive_B_cell_IGKC_high	WASF2	B_plasma
OCIAD2	6.44596e-67	0.732256	0.412	0.293	2.39944e-62	Naive_B_cell_IGKC_high	OCIAD2	B_plasma
TBC1D10C	7.38364e-67	0.718688	0.39	0.262	2.74848e-62	Naive_B_cell_IGKC_high	TBC1D10C	B_plasma
IFNGR2	1.55345e-66	0.947171	0.298	0.188	5.78255e-62	Naive_B_cell_IGKC_high	IFNGR2	B_plasma
DBNL	7.50942e-66	0.68094	0.4	0.271	2.79531e-61	Naive_B_cell_IGKC_high	DBNL	B_plasma
ARHGAP15	1.78354e-65	0.738268	0.37	0.247	6.63906e-61	Naive_B_cell_IGKC_high	ARHGAP15	B_plasma
TSPAN131	7.18861e-65	1.04491	0.3	0.198	2.67589e-60	Naive_B_cell_IGKC_high	TSPAN13	B_plasma
BLOC1S1	1.27279e-62	0.646699	0.464	0.364	4.73783e-58	Naive_B_cell_IGKC_high	BLOC1S1	B_plasma
NT5C3A	4.99033e-62	0.888603	0.328	0.223	1.8576e-57	Naive_B_cell_IGKC_high	NT5C3A	B_plasma
SIT1	6.9322e-62	0.846041	0.265	0.157	2.58044e-57	Naive_B_cell_IGKC_high	SIT1	B_plasma
TNRC6B	7.03513e-62	0.504027	0.57	0.47	2.61876e-57	Naive_B_cell_IGKC_high	TNRC6B	B_plasma
FCRLA	9.31136e-62	0.729297	0.394	0.283	3.46606e-57	Naive_B_cell_IGKC_high	FCRLA	B_plasma
LYSMD21	1.01991e-61	0.746004	0.3	0.182	3.79651e-57	Naive_B_cell_IGKC_high	LYSMD2	B_plasma
PARVG1	1.97142e-60	0.748692	0.326	0.209	7.33842e-56	Naive_B_cell_IGKC_high	PARVG	B_plasma
NCKAP1L	5.56949e-60	0.782194	0.336	0.226	2.07319e-55	Naive_B_cell_IGKC_high	NCKAP1L	B_plasma
CD401	1.51287e-59	0.577925	0.472	0.346	5.63151e-55	Naive_B_cell_IGKC_high	CD40	B_plasma
CNPY31	2.95592e-59	0.667365	0.395	0.276	1.10031e-54	Naive_B_cell_IGKC_high	CNPY3	B_plasma
APOBEC3G	2.87323e-58	0.85695	0.324	0.221	1.06953e-53	Naive_B_cell_IGKC_high	APOBEC3G	B_plasma
AP1B1	1.10232e-57	0.870474	0.261	0.158	4.10328e-53	Naive_B_cell_IGKC_high	AP1B1	B_plasma
RIC3	7.25111e-57	0.809934	0.271	0.165	2.69915e-52	Naive_B_cell_IGKC_high	RIC3	B_plasma
APOBEC3C	1.49392e-56	0.873767	0.294	0.193	5.56096e-52	Naive_B_cell_IGKC_high	APOBEC3C	B_plasma
PSMB8-AS11	4.62699e-56	0.859053	0.297	0.195	1.72235e-51	Naive_B_cell_IGKC_high	PSMB8-AS1	B_plasma
RABEP2	3.94709e-55	0.887041	0.261	0.161	1.46926e-50	Naive_B_cell_IGKC_high	RABEP2	B_plasma
MGAT52	1.56502e-54	0.676754	0.297	0.184	5.82562e-50	Naive_B_cell_IGKC_high	MGAT5	B_plasma
TLE52	3.52789e-54	0.663732	0.432	0.34	1.31322e-49	Naive_B_cell_IGKC_high	TLE5	B_plasma
MCM5	4.06755e-54	0.795763	0.264	0.162	1.51411e-49	Naive_B_cell_IGKC_high	MCM5	B_plasma
APEX1	1.70143e-53	0.69592	0.392	0.293	6.33342e-49	Naive_B_cell_IGKC_high	APEX1	B_plasma
SH3BP51	2.21405e-53	0.6174	0.435	0.335	8.24158e-49	Naive_B_cell_IGKC_high	SH3BP5	B_plasma
TLR101	4.4339e-53	0.732978	0.29	0.184	1.65047e-48	Naive_B_cell_IGKC_high	TLR10	B_plasma
STAT6	4.58144e-53	0.77419	0.265	0.162	1.70539e-48	Naive_B_cell_IGKC_high	STAT6	B_plasma
APBB1IP1	4.98836e-53	0.575418	0.42	0.301	1.85687e-48	Naive_B_cell_IGKC_high	APBB1IP	B_plasma
GPCPD1	6.10661e-53	0.859546	0.283	0.185	2.27312e-48	Naive_B_cell_IGKC_high	GPCPD1	B_plasma
PPP1CC	2.7813e-52	0.580111	0.474	0.393	1.03531e-47	Naive_B_cell_IGKC_high	PPP1CC	B_plasma
DRAP1	3.67008e-52	0.609173	0.46	0.377	1.36615e-47	Naive_B_cell_IGKC_high	DRAP1	B_plasma
HLA-DOB	5.05121e-52	0.70186	0.399	0.305	1.88026e-47	Naive_B_cell_IGKC_high	HLA-DOB	B_plasma
TMPO1	9.61102e-52	0.660616	0.374	0.269	3.5776e-47	Naive_B_cell_IGKC_high	TMPO	B_plasma
SIPA11	1.13174e-51	0.711045	0.323	0.215	4.21277e-47	Naive_B_cell_IGKC_high	SIPA1	B_plasma
MAP3K11	1.99288e-51	0.697662	0.346	0.242	7.4183e-47	Naive_B_cell_IGKC_high	MAP3K1	B_plasma
CYFIP21	3.07835e-51	0.724565	0.289	0.185	1.14588e-46	Naive_B_cell_IGKC_high	CYFIP2	B_plasma
AP3B1	1.22287e-50	0.951084	0.264	0.174	4.55201e-46	Naive_B_cell_IGKC_high	AP3B1	B_plasma
SPINT2	1.30156e-50	0.829008	0.328	0.237	4.84493e-46	Naive_B_cell_IGKC_high	SPINT2	B_plasma
PHKB	2.44057e-50	0.827569	0.261	0.165	9.08477e-46	Naive_B_cell_IGKC_high	PHKB	B_plasma
ARPC4	1.19767e-49	0.518072	0.461	0.345	4.45822e-45	Naive_B_cell_IGKC_high	ARPC4	B_plasma
GTF2I1	2.77546e-49	0.637883	0.424	0.342	1.03314e-44	Naive_B_cell_IGKC_high	GTF2I	B_plasma
CDC40	3.71275e-49	0.628892	0.367	0.258	1.38203e-44	Naive_B_cell_IGKC_high	CDC40	B_plasma
RHOF	3.8491e-49	0.777183	0.281	0.183	1.43279e-44	Naive_B_cell_IGKC_high	RHOF	B_plasma
EIF1AY	5.49775e-49	0.680717	0.347	0.246	2.04648e-44	Naive_B_cell_IGKC_high	EIF1AY	B_plasma
LAMTOR4	6.41892e-49	0.50901	0.515	0.44	2.38938e-44	Naive_B_cell_IGKC_high	LAMTOR4	B_plasma
LSM2	7.3434e-49	0.706462	0.354	0.257	2.73351e-44	Naive_B_cell_IGKC_high	LSM2	B_plasma
SEPTIN91	3.80853e-48	0.65026	0.361	0.259	1.41769e-43	Naive_B_cell_IGKC_high	SEPTIN9	B_plasma
TRAPPC1	1.19783e-47	0.603386	0.422	0.326	4.45881e-43	Naive_B_cell_IGKC_high	TRAPPC1	B_plasma
ZNF92	2.48104e-47	0.873069	0.254	0.164	9.23542e-43	Naive_B_cell_IGKC_high	ZNF92	B_plasma
CCR6	1.95778e-46	0.627055	0.299	0.194	7.28764e-42	Naive_B_cell_IGKC_high	CCR6	B_plasma
ANXA11	2.50513e-46	0.694884	0.353	0.26	9.32509e-42	Naive_B_cell_IGKC_high	ANXA11	B_plasma
HDAC1	1.04532e-45	0.603916	0.334	0.229	3.89111e-41	Naive_B_cell_IGKC_high	HDAC1	B_plasma
BCL21	1.06049e-45	0.558527	0.422	0.319	3.94758e-41	Naive_B_cell_IGKC_high	BCL2	B_plasma
RESF11	1.55382e-45	0.538144	0.466	0.378	5.78395e-41	Naive_B_cell_IGKC_high	RESF1	B_plasma
BAX	1.6097e-45	0.64572	0.359	0.259	5.99194e-41	Naive_B_cell_IGKC_high	BAX	B_plasma
P2RY101	3.12328e-45	0.597842	0.367	0.263	1.16261e-40	Naive_B_cell_IGKC_high	P2RY10	B_plasma
CELF21	1.07363e-44	0.552516	0.4	0.294	3.99648e-40	Naive_B_cell_IGKC_high	CELF2	B_plasma
TLK1	1.2291e-44	0.696441	0.357	0.269	4.57521e-40	Naive_B_cell_IGKC_high	TLK1	B_plasma
CHURC1	2.64806e-44	0.568373	0.44	0.353	9.85715e-40	Naive_B_cell_IGKC_high	CHURC1	B_plasma
ANP32A	3.54103e-44	0.608535	0.389	0.293	1.31811e-39	Naive_B_cell_IGKC_high	ANP32A	B_plasma
ARHGAP45	7.68829e-44	0.644474	0.33	0.231	2.86189e-39	Naive_B_cell_IGKC_high	ARHGAP45	B_plasma
YPEL3	9.31927e-44	0.587961	0.434	0.355	3.469e-39	Naive_B_cell_IGKC_high	YPEL3	B_plasma
STAP11	4.44013e-43	0.689794	0.299	0.205	1.65279e-38	Naive_B_cell_IGKC_high	STAP1	B_plasma
PPP1R18	6.38464e-43	0.619532	0.347	0.248	2.37662e-38	Naive_B_cell_IGKC_high	PPP1R18	B_plasma
AIDA	1.23316e-42	0.77271	0.289	0.201	4.5903e-38	Naive_B_cell_IGKC_high	AIDA	B_plasma
CHMP4A	5.01922e-42	0.614647	0.401	0.317	1.86836e-37	Naive_B_cell_IGKC_high	CHMP4A	B_plasma
PHB2	8.87407e-42	0.551177	0.436	0.355	3.30329e-37	Naive_B_cell_IGKC_high	PHB2	B_plasma
CYBB1	1.61986e-41	0.569206	0.343	0.243	6.02978e-37	Naive_B_cell_IGKC_high	CYBB	B_plasma
FKBP1A	4.10176e-41	0.626515	0.363	0.273	1.52684e-36	Naive_B_cell_IGKC_high	FKBP1A	B_plasma
TNFRSF14	9.60342e-41	0.656132	0.369	0.285	3.57478e-36	Naive_B_cell_IGKC_high	TNFRSF14	B_plasma
DENR	1.73559e-40	0.666727	0.33	0.242	6.46057e-36	Naive_B_cell_IGKC_high	DENR	B_plasma
PPHLN1	2.59649e-40	0.594312	0.387	0.301	9.66517e-36	Naive_B_cell_IGKC_high	PPHLN1	B_plasma
TAOK3	1.3146e-39	0.582596	0.391	0.305	4.89346e-35	Naive_B_cell_IGKC_high	TAOK3	B_plasma
IFNGR1	1.77377e-39	0.770946	0.25	0.166	6.60266e-35	Naive_B_cell_IGKC_high	IFNGR1	B_plasma
ANXA6	3.56594e-39	0.573307	0.418	0.335	1.32739e-34	Naive_B_cell_IGKC_high	ANXA6	B_plasma
SP140L2	4.06621e-39	0.674205	0.306	0.218	1.5136e-34	Naive_B_cell_IGKC_high	SP140L	B_plasma
ADD3	7.08539e-39	0.701192	0.26	0.175	2.63747e-34	Naive_B_cell_IGKC_high	ADD3	B_plasma
CKLF	8.91236e-39	0.776725	0.301	0.224	3.31754e-34	Naive_B_cell_IGKC_high	CKLF	B_plasma
RNF145	1.83701e-38	0.686468	0.295	0.208	6.83809e-34	Naive_B_cell_IGKC_high	RNF145	B_plasma
RERE2	2.37345e-38	0.610006	0.322	0.23	8.83492e-34	Naive_B_cell_IGKC_high	RERE	B_plasma
SETX2	3.13571e-38	0.543709	0.387	0.294	1.16724e-33	Naive_B_cell_IGKC_high	SETX	B_plasma
WASHC41	7.92388e-38	0.630081	0.318	0.23	2.94958e-33	Naive_B_cell_IGKC_high	WASHC4	B_plasma
CELF1	9.42136e-38	0.649405	0.308	0.221	3.50701e-33	Naive_B_cell_IGKC_high	CELF1	B_plasma
ELOVL51	1.21453e-37	0.553756	0.344	0.248	4.52097e-33	Naive_B_cell_IGKC_high	ELOVL5	B_plasma
ZNF791	1.7276e-37	0.672762	0.345	0.267	6.43084e-33	Naive_B_cell_IGKC_high	ZNF791	B_plasma
ITPR12	1.82317e-37	0.54049	0.312	0.214	6.78656e-33	Naive_B_cell_IGKC_high	ITPR1	B_plasma
ARHGEF1	1.9905e-37	0.563768	0.351	0.258	7.40943e-33	Naive_B_cell_IGKC_high	ARHGEF1	B_plasma
UPF3A	2.13425e-37	0.713107	0.311	0.232	7.94452e-33	Naive_B_cell_IGKC_high	UPF3A	B_plasma
RNASEH2B	1.11412e-36	0.640033	0.343	0.262	4.14721e-32	Naive_B_cell_IGKC_high	RNASEH2B	B_plasma
WAS	1.36717e-36	0.656496	0.305	0.22	5.08915e-32	Naive_B_cell_IGKC_high	WAS	B_plasma
CXCR52	2.3984e-36	0.519408	0.293	0.198	8.92779e-32	Naive_B_cell_IGKC_high	CXCR5	B_plasma
PIK3AP11	2.84726e-36	0.579227	0.285	0.194	1.05986e-31	Naive_B_cell_IGKC_high	PIK3AP1	B_plasma
SRP9	3.53135e-36	0.527297	0.423	0.347	1.31451e-31	Naive_B_cell_IGKC_high	SRP9	B_plasma
RGS10	3.75654e-36	0.679882	0.311	0.231	1.39834e-31	Naive_B_cell_IGKC_high	RGS10	B_plasma
USF2	1.50709e-35	0.587381	0.389	0.314	5.60998e-31	Naive_B_cell_IGKC_high	USF2	B_plasma
IFT57	2.88174e-35	0.60264	0.361	0.282	1.0727e-30	Naive_B_cell_IGKC_high	IFT57	B_plasma
CHPT11	5.8846e-35	0.581739	0.315	0.226	2.19048e-30	Naive_B_cell_IGKC_high	CHPT1	B_plasma
TRAC	1.15381e-34	0.510888	0.261	0.173	4.29493e-30	Naive_B_cell_IGKC_high	TRAC	B_plasma
ORMDL1	2.28974e-34	0.562	0.406	0.343	8.52335e-30	Naive_B_cell_IGKC_high	ORMDL1	B_plasma
ESD	2.38835e-34	0.693904	0.25	0.171	8.89039e-30	Naive_B_cell_IGKC_high	ESD	B_plasma
CLNS1A	3.34011e-34	0.68578	0.294	0.216	1.24332e-29	Naive_B_cell_IGKC_high	CLNS1A	B_plasma
TSPYL1	3.66098e-34	0.654763	0.288	0.207	1.36276e-29	Naive_B_cell_IGKC_high	TSPYL1	B_plasma
SP140	7.26087e-34	0.517814	0.39	0.305	2.70279e-29	Naive_B_cell_IGKC_high	SP140	B_plasma
CHD9	1.94911e-33	0.640292	0.342	0.269	7.25538e-29	Naive_B_cell_IGKC_high	CHD9	B_plasma
PDE7A2	1.00184e-32	0.510718	0.302	0.211	3.72923e-28	Naive_B_cell_IGKC_high	PDE7A	B_plasma
RB11	1.07747e-32	0.55288	0.352	0.27	4.01078e-28	Naive_B_cell_IGKC_high	RB1	B_plasma
CASP4	1.42968e-32	0.548405	0.387	0.314	5.32183e-28	Naive_B_cell_IGKC_high	CASP4	B_plasma
CNOT7	1.71718e-32	0.622195	0.32	0.242	6.39204e-28	Naive_B_cell_IGKC_high	CNOT7	B_plasma
MEAF61	2.01609e-32	0.62259	0.315	0.237	7.50469e-28	Naive_B_cell_IGKC_high	MEAF6	B_plasma
PSMA3-AS1	5.79506e-32	0.555885	0.332	0.249	2.15715e-27	Naive_B_cell_IGKC_high	PSMA3-AS1	B_plasma
JPX	5.57015e-31	0.648416	0.274	0.199	2.07343e-26	Naive_B_cell_IGKC_high	JPX	B_plasma
HLA-DRB51	5.68893e-31	0.587436	0.281	0.2	2.11765e-26	Naive_B_cell_IGKC_high	HLA-DRB5	B_plasma
PSMB10	6.47014e-31	0.544224	0.388	0.322	2.40844e-26	Naive_B_cell_IGKC_high	PSMB10	B_plasma
DTNBP11	1.39279e-30	0.640174	0.251	0.175	5.18453e-26	Naive_B_cell_IGKC_high	DTNBP1	B_plasma
LAMTOR1	1.73352e-30	0.546943	0.378	0.309	6.45287e-26	Naive_B_cell_IGKC_high	LAMTOR1	B_plasma
MICAL31	5.51108e-30	0.583596	0.261	0.184	2.05145e-25	Naive_B_cell_IGKC_high	MICAL3	B_plasma
SYNRG	6.51591e-30	0.565669	0.35	0.28	2.42548e-25	Naive_B_cell_IGKC_high	SYNRG	B_plasma
LMBRD1	1.33653e-29	0.643035	0.313	0.245	4.97509e-25	Naive_B_cell_IGKC_high	LMBRD1	B_plasma
XPO1	2.71713e-29	0.589423	0.286	0.211	1.01143e-24	Naive_B_cell_IGKC_high	XPO1	B_plasma
PTRHD1	2.88728e-29	0.67284	0.254	0.184	1.07476e-24	Naive_B_cell_IGKC_high	PTRHD1	B_plasma
APH1A	3.39484e-29	0.654525	0.276	0.205	1.2637e-24	Naive_B_cell_IGKC_high	APH1A	B_plasma
PXK1	4.50773e-29	0.535884	0.292	0.212	1.67796e-24	Naive_B_cell_IGKC_high	PXK	B_plasma
STIM21	5.14725e-29	0.618744	0.269	0.195	1.91601e-24	Naive_B_cell_IGKC_high	STIM2	B_plasma
EPB41L4A-AS11	5.74115e-29	0.516211	0.365	0.29	2.13708e-24	Naive_B_cell_IGKC_high	EPB41L4A-AS1	B_plasma
HCST	6.249e-29	0.508532	0.32	0.241	2.32613e-24	Naive_B_cell_IGKC_high	HCST	B_plasma
ERICH1	8.874e-29	0.549305	0.311	0.235	3.30326e-24	Naive_B_cell_IGKC_high	ERICH1	B_plasma
PHF11	1.22604e-28	0.688044	0.251	0.181	4.56382e-24	Naive_B_cell_IGKC_high	PHF11	B_plasma
ITGA41	3.22682e-28	0.601973	0.29	0.218	1.20115e-23	Naive_B_cell_IGKC_high	ITGA4	B_plasma
SYS1	5.44875e-28	0.598982	0.29	0.218	2.02824e-23	Naive_B_cell_IGKC_high	SYS1	B_plasma
NUB1	5.8143e-28	0.564488	0.277	0.202	2.16431e-23	Naive_B_cell_IGKC_high	NUB1	B_plasma
MAT2B	7.03038e-28	0.646916	0.292	0.224	2.61699e-23	Naive_B_cell_IGKC_high	MAT2B	B_plasma
CYBC1	1.42782e-27	0.584584	0.347	0.285	5.3149e-23	Naive_B_cell_IGKC_high	CYBC1	B_plasma
BAZ2A2	2.30337e-27	0.637347	0.312	0.249	8.57406e-23	Naive_B_cell_IGKC_high	BAZ2A	B_plasma
LSM6	3.16772e-27	0.523042	0.31	0.233	1.17915e-22	Naive_B_cell_IGKC_high	LSM6	B_plasma
POLR2G	4.09516e-27	0.60955	0.256	0.186	1.52438e-22	Naive_B_cell_IGKC_high	POLR2G	B_plasma
UNC93B1	6.09833e-27	0.711207	0.262	0.198	2.27004e-22	Naive_B_cell_IGKC_high	UNC93B1	B_plasma
POLR2J31	8.8578e-27	0.56804	0.3	0.229	3.29723e-22	Naive_B_cell_IGKC_high	POLR2J3	B_plasma
KDM5A2	1.01317e-26	0.502219	0.369	0.301	3.77141e-22	Naive_B_cell_IGKC_high	KDM5A	B_plasma
R3HDM22	1.42496e-26	0.551068	0.269	0.195	5.30425e-22	Naive_B_cell_IGKC_high	R3HDM2	B_plasma
UBTF1	2.35319e-26	0.547284	0.3	0.228	8.7595e-22	Naive_B_cell_IGKC_high	UBTF	B_plasma
GRK2	3.01226e-26	0.552034	0.289	0.217	1.12129e-21	Naive_B_cell_IGKC_high	GRK2	B_plasma
RAB5C	3.02734e-26	0.604946	0.307	0.24	1.1269e-21	Naive_B_cell_IGKC_high	RAB5C	B_plasma
IRF2	4.47388e-26	0.579505	0.327	0.264	1.66536e-21	Naive_B_cell_IGKC_high	IRF2	B_plasma
NEMF	5.55175e-26	0.578065	0.295	0.226	2.06658e-21	Naive_B_cell_IGKC_high	NEMF	B_plasma
SMARCE11	1.45757e-25	0.522693	0.326	0.256	5.42564e-21	Naive_B_cell_IGKC_high	SMARCE1	B_plasma
AIMP1	3.43459e-25	0.555303	0.313	0.247	1.27849e-20	Naive_B_cell_IGKC_high	AIMP1	B_plasma
STAT1	3.51389e-25	0.661417	0.273	0.211	1.30801e-20	Naive_B_cell_IGKC_high	STAT1	B_plasma
M6PR	1.16546e-24	0.527161	0.315	0.247	4.3383e-20	Naive_B_cell_IGKC_high	M6PR	B_plasma
RBCK1	1.2582e-24	0.614324	0.274	0.211	4.68353e-20	Naive_B_cell_IGKC_high	RBCK1	B_plasma
TMEM134	5.56245e-24	0.590842	0.326	0.272	2.07057e-19	Naive_B_cell_IGKC_high	TMEM134	B_plasma
PHF14	9.32191e-24	0.583006	0.256	0.191	3.46999e-19	Naive_B_cell_IGKC_high	PHF14	B_plasma
CHST11	9.98447e-24	0.675948	0.262	0.204	3.71662e-19	Naive_B_cell_IGKC_high	CHST11	B_plasma
AKNA	1.16823e-23	0.513419	0.291	0.222	4.34862e-19	Naive_B_cell_IGKC_high	AKNA	B_plasma
ATP2A3	1.70669e-23	0.559476	0.314	0.253	6.35298e-19	Naive_B_cell_IGKC_high	ATP2A3	B_plasma
ADK1	2.41749e-23	0.576687	0.253	0.188	8.99887e-19	Naive_B_cell_IGKC_high	ADK	B_plasma
KANSL1	7.11581e-23	0.521981	0.316	0.252	2.64879e-18	Naive_B_cell_IGKC_high	KANSL1	B_plasma
MAF1	9.80425e-23	0.516866	0.345	0.288	3.64954e-18	Naive_B_cell_IGKC_high	MAF1	B_plasma
CSNK2A1	1.0201e-22	0.615979	0.272	0.213	3.79724e-18	Naive_B_cell_IGKC_high	CSNK2A1	B_plasma
MAX1	2.11577e-22	0.559048	0.276	0.214	7.87573e-18	Naive_B_cell_IGKC_high	MAX	B_plasma
CCNDBP1	3.76442e-22	0.567577	0.288	0.228	1.40127e-17	Naive_B_cell_IGKC_high	CCNDBP1	B_plasma
PGLS	6.42973e-22	0.513219	0.308	0.247	2.3934e-17	Naive_B_cell_IGKC_high	PGLS	B_plasma
DNAJC19	9.5119e-22	0.571361	0.294	0.236	3.54071e-17	Naive_B_cell_IGKC_high	DNAJC19	B_plasma
ZNF1481	1.15557e-21	0.539264	0.274	0.212	4.30151e-17	Naive_B_cell_IGKC_high	ZNF148	B_plasma
EAPP	1.67816e-21	0.598849	0.286	0.231	6.24677e-17	Naive_B_cell_IGKC_high	EAPP	B_plasma
AIP	1.84522e-21	0.542611	0.324	0.269	6.86864e-17	Naive_B_cell_IGKC_high	AIP	B_plasma
TNRC6A	4.75288e-21	0.547153	0.284	0.225	1.76921e-16	Naive_B_cell_IGKC_high	TNRC6A	B_plasma
NHP2	5.48533e-21	0.512345	0.323	0.267	2.04186e-16	Naive_B_cell_IGKC_high	NHP2	B_plasma
GNB51	7.15423e-21	0.504604	0.255	0.191	2.66309e-16	Naive_B_cell_IGKC_high	GNB5	B_plasma
LSM10	8.96662e-21	0.570029	0.325	0.278	3.33773e-16	Naive_B_cell_IGKC_high	LSM10	B_plasma
RPA2	1.84047e-20	0.563609	0.252	0.195	6.85095e-16	Naive_B_cell_IGKC_high	RPA2	B_plasma
ECH1	2.09923e-20	0.517399	0.346	0.298	7.81416e-16	Naive_B_cell_IGKC_high	ECH1	B_plasma
AC103591.31	3.44756e-20	0.529869	0.303	0.246	1.28332e-15	Naive_B_cell_IGKC_high	AC103591.3	B_plasma
RFC1	4.7303e-20	0.59388	0.283	0.231	1.76081e-15	Naive_B_cell_IGKC_high	RFC1	B_plasma
BNIP3L1	5.94857e-20	0.588527	0.27	0.216	2.21429e-15	Naive_B_cell_IGKC_high	BNIP3L	B_plasma
ZNF638	1.03674e-19	0.536855	0.26	0.202	3.85915e-15	Naive_B_cell_IGKC_high	ZNF638	B_plasma
POLR3GL	1.24171e-19	0.575572	0.268	0.214	4.62213e-15	Naive_B_cell_IGKC_high	POLR3GL	B_plasma
SMIM7	1.76295e-19	0.632546	0.279	0.231	6.56241e-15	Naive_B_cell_IGKC_high	SMIM7	B_plasma
TRAPPC2L	1.95858e-19	0.681943	0.273	0.23	7.29064e-15	Naive_B_cell_IGKC_high	TRAPPC2L	B_plasma
ADD1	2.73412e-19	0.545281	0.266	0.21	1.01775e-14	Naive_B_cell_IGKC_high	ADD1	B_plasma
EPB411	3.11637e-19	0.508565	0.288	0.23	1.16004e-14	Naive_B_cell_IGKC_high	EPB41	B_plasma
SNX5	4.60466e-19	0.534542	0.282	0.228	1.71404e-14	Naive_B_cell_IGKC_high	SNX5	B_plasma
PTEN	8.47757e-19	0.51298	0.273	0.217	3.15569e-14	Naive_B_cell_IGKC_high	PTEN	B_plasma
POLE4	3.79177e-18	0.527585	0.272	0.218	1.41145e-13	Naive_B_cell_IGKC_high	POLE4	B_plasma
ABRACL1	4.51882e-18	0.561757	0.282	0.233	1.68208e-13	Naive_B_cell_IGKC_high	ABRACL	B_plasma
OIP5-AS11	5.18143e-18	0.54064	0.255	0.202	1.92873e-13	Naive_B_cell_IGKC_high	OIP5-AS1	B_plasma
ZMAT2	2.62025e-17	0.52281	0.273	0.222	9.75362e-13	Naive_B_cell_IGKC_high	ZMAT2	B_plasma
URI1	1.42311e-16	0.534709	0.275	0.227	5.29739e-12	Naive_B_cell_IGKC_high	URI1	B_plasma
TTC19	2.72509e-16	0.531572	0.254	0.204	1.01439e-11	Naive_B_cell_IGKC_high	TTC19	B_plasma
SYTL1	4.43556e-16	0.530229	0.282	0.236	1.65109e-11	Naive_B_cell_IGKC_high	SYTL1	B_plasma
DNPH1	3.24909e-15	0.591482	0.277	0.24	1.20944e-10	Naive_B_cell_IGKC_high	DNPH1	B_plasma
IMP3	4.59439e-15	0.575563	0.257	0.214	1.71022e-10	Naive_B_cell_IGKC_high	IMP3	B_plasma
RTF2	4.81569e-15	0.50399	0.286	0.242	1.79259e-10	Naive_B_cell_IGKC_high	RTF2	B_plasma
FAAP20	7.01715e-14	0.540664	0.262	0.221	2.61206e-09	Naive_B_cell_IGKC_high	FAAP20	B_plasma
VPS51	1.04044e-13	0.515274	0.257	0.214	3.87295e-09	Naive_B_cell_IGKC_high	VPS51	B_plasma
TMEM248	8.97624e-13	0.509611	0.264	0.225	3.34132e-08	Naive_B_cell_IGKC_high	TMEM248	B_plasma
FCRL4	0	4.84426	0.409	0.018	0	B_cell_FCRL4	FCRL4	B_plasma
GPRIN3	0	3.01258	0.254	0.044	0	B_cell_FCRL4	GPRIN3	B_plasma
BAG3	0	2.80608	0.319	0.063	0	B_cell_FCRL4	BAG3	B_plasma
GSN	0	2.79175	0.279	0.045	0	B_cell_FCRL4	GSN	B_plasma
DUSP4	0	2.51765	0.613	0.153	0	B_cell_FCRL4	DUSP4	B_plasma
CD86	0	2.23891	0.395	0.102	0	B_cell_FCRL4	CD86	B_plasma
PRKX	0	2.22488	0.375	0.091	0	B_cell_FCRL4	PRKX	B_plasma
RAB31	0	2.07348	0.391	0.101	0	B_cell_FCRL4	RAB31	B_plasma
DUSP101	0	2.06361	0.448	0.123	0	B_cell_FCRL4	DUSP10	B_plasma
PIKFYVE1	0	1.92767	0.49	0.146	0	B_cell_FCRL4	PIKFYVE	B_plasma
PREX1	0	1.92486	0.448	0.13	0	B_cell_FCRL4	PREX1	B_plasma
ACP5	0	1.79472	0.482	0.149	0	B_cell_FCRL4	ACP5	B_plasma
CCR61	0	1.77246	0.544	0.178	0	B_cell_FCRL4	CCR6	B_plasma
ZEB23	0	1.7445	0.494	0.16	0	B_cell_FCRL4	ZEB2	B_plasma
HSPH12	0	1.70812	0.821	0.42	0	B_cell_FCRL4	HSPH1	B_plasma
RUNX31	0	1.7025	0.694	0.295	0	B_cell_FCRL4	RUNX3	B_plasma
CHORDC11	0	1.68885	0.755	0.337	0	B_cell_FCRL4	CHORDC1	B_plasma
PARP151	0	1.68638	0.575	0.191	0	B_cell_FCRL4	PARP15	B_plasma
AHSA1	0	1.63201	0.649	0.28	0	B_cell_FCRL4	AHSA1	B_plasma
TNFRSF13B1	0	1.58426	0.676	0.265	0	B_cell_FCRL4	TNFRSF13B	B_plasma
IFI301	0	1.52405	0.682	0.337	0	B_cell_FCRL4	IFI30	B_plasma
RAB11FIP11	0	1.49988	0.771	0.365	0	B_cell_FCRL4	RAB11FIP1	B_plasma
CACYBP	0	1.44823	0.68	0.343	0	B_cell_FCRL4	CACYBP	B_plasma
DNAJB12	0	1.41689	0.768	0.415	0	B_cell_FCRL4	DNAJB1	B_plasma
HSPA1A	0	1.41073	0.764	0.361	0	B_cell_FCRL4	HSPA1A	B_plasma
IER51	0	1.39441	0.737	0.378	0	B_cell_FCRL4	IER5	B_plasma
PTPN1	0	1.37642	0.715	0.382	0	B_cell_FCRL4	PTPN1	B_plasma
DNAJB62	0	1.34063	0.82	0.484	0	B_cell_FCRL4	DNAJB6	B_plasma
HSPD12	0	1.18796	0.827	0.552	0	B_cell_FCRL4	HSPD1	B_plasma
DNAJA12	0	1.05483	0.883	0.653	0	B_cell_FCRL4	DNAJA1	B_plasma
HSPE1	0	0.990541	0.891	0.653	0	B_cell_FCRL4	HSPE1	B_plasma
MS4A12	0	0.811326	0.977	0.669	0	B_cell_FCRL4	MS4A1	B_plasma
HSP90AB11	0	0.762388	0.958	0.816	0	B_cell_FCRL4	HSP90AB1	B_plasma
HSP90AA11	0	0.747636	0.945	0.815	0	B_cell_FCRL4	HSP90AA1	B_plasma
YWHAZ2	0	0.743302	0.92	0.718	0	B_cell_FCRL4	YWHAZ	B_plasma
HSPA81	0	0.713006	0.929	0.756	0	B_cell_FCRL4	HSPA8	B_plasma
CCDC501	5.10992e-307	1.32087	0.704	0.363	1.90212e-302	B_cell_FCRL4	CCDC50	B_plasma
IVNS1ABP1	1.59834e-303	1.7755	0.504	0.184	5.94966e-299	B_cell_FCRL4	IVNS1ABP	B_plasma
LCP1	8.60732e-300	1.05251	0.805	0.476	3.20399e-295	B_cell_FCRL4	LCP1	B_plasma
RASGEF1B2	2.05516e-298	1.40625	0.648	0.295	7.65013e-294	B_cell_FCRL4	RASGEF1B	B_plasma
GPR1832	1.02541e-294	1.06353	0.815	0.485	3.81698e-290	B_cell_FCRL4	GPR183	B_plasma
AP1S3	7.91891e-293	1.94694	0.388	0.111	2.94773e-288	B_cell_FCRL4	AP1S3	B_plasma
POU2F21	3.82733e-291	1.00656	0.815	0.533	1.42468e-286	B_cell_FCRL4	POU2F2	B_plasma
REL2	1.7419e-289	0.942118	0.866	0.522	6.48406e-285	B_cell_FCRL4	REL	B_plasma
PEA15	4.53016e-289	1.83236	0.429	0.136	1.68631e-284	B_cell_FCRL4	PEA15	B_plasma
TCP11	9.18845e-288	1.32878	0.679	0.349	3.42031e-283	B_cell_FCRL4	TCP1	B_plasma
STK17B	5.28661e-287	0.90225	0.84	0.601	1.96789e-282	B_cell_FCRL4	STK17B	B_plasma
HLA-DQB12	6.44163e-286	0.685185	0.978	0.728	2.39783e-281	B_cell_FCRL4	HLA-DQB1	B_plasma
HSPA1B1	3.47001e-285	1.34393	0.656	0.308	1.29167e-280	B_cell_FCRL4	HSPA1B	B_plasma
BANK13	1.35247e-282	0.880867	0.897	0.551	5.03442e-278	B_cell_FCRL4	BANK1	B_plasma
CD822	9.06093e-281	1.36336	0.606	0.247	3.37284e-276	B_cell_FCRL4	CD82	B_plasma
HLA-DQA12	2.0447e-279	0.704737	0.964	0.696	7.61121e-275	B_cell_FCRL4	HLA-DQA1	B_plasma
TTN1	4.12043e-279	1.74471	0.423	0.132	1.53379e-274	B_cell_FCRL4	TTN	B_plasma
TLN11	2.02642e-276	1.23518	0.699	0.376	7.54314e-272	B_cell_FCRL4	TLN1	B_plasma
DDX212	5.02196e-274	1.02233	0.808	0.512	1.86937e-269	B_cell_FCRL4	DDX21	B_plasma
ENTPD1	1.517e-272	1.70067	0.503	0.202	5.64686e-268	B_cell_FCRL4	ENTPD1	B_plasma
HLA-DPB13	1.1153e-271	0.626138	0.991	0.734	4.15159e-267	B_cell_FCRL4	HLA-DPB1	B_plasma
LDLRAD42	1.5111e-269	1.51453	0.522	0.201	5.6249e-265	B_cell_FCRL4	LDLRAD4	B_plasma
RAB8B2	4.04349e-269	1.34784	0.628	0.291	1.50515e-264	B_cell_FCRL4	RAB8B	B_plasma
TPM3	6.7292e-266	0.801923	0.872	0.637	2.50488e-261	B_cell_FCRL4	TPM3	B_plasma
FLNA1	1.08985e-265	1.58705	0.496	0.187	4.05685e-261	B_cell_FCRL4	FLNA	B_plasma
EIF51	9.85611e-263	0.834271	0.842	0.604	3.66884e-258	B_cell_FCRL4	EIF5	B_plasma
PRDM22	4.79994e-261	1.05799	0.768	0.458	1.78673e-256	B_cell_FCRL4	PRDM2	B_plasma
LITAF1	5.39542e-258	1.29621	0.658	0.344	2.00839e-253	B_cell_FCRL4	LITAF	B_plasma
RSRC22	8.60492e-255	0.993487	0.787	0.508	3.20309e-250	B_cell_FCRL4	RSRC2	B_plasma
WSB11	9.58838e-254	1.03975	0.774	0.46	3.56918e-249	B_cell_FCRL4	WSB1	B_plasma
CALM2	1.51714e-253	0.662399	0.92	0.743	5.64738e-249	B_cell_FCRL4	CALM2	B_plasma
SH3BP52	3.12881e-252	1.31565	0.631	0.324	1.16467e-247	B_cell_FCRL4	SH3BP5	B_plasma
CTSZ	1.30143e-251	1.11534	0.726	0.449	4.84446e-247	B_cell_FCRL4	CTSZ	B_plasma
CHD12	1.5671e-250	1.21966	0.671	0.344	5.83338e-246	B_cell_FCRL4	CHD1	B_plasma
SESN33	5.17899e-250	1.28558	0.6	0.262	1.92783e-245	B_cell_FCRL4	SESN3	B_plasma
ACTR2	6.5735e-250	0.927167	0.802	0.535	2.44692e-245	B_cell_FCRL4	ACTR2	B_plasma
METRNL	1.32984e-249	1.79729	0.391	0.126	4.9502e-245	B_cell_FCRL4	METRNL	B_plasma
SLC4A7	2.18465e-249	1.75636	0.414	0.142	8.13214e-245	B_cell_FCRL4	SLC4A7	B_plasma
ZFAND2A	1.54992e-247	1.84155	0.444	0.171	5.76943e-243	B_cell_FCRL4	ZFAND2A	B_plasma
PRRC2C2	1.27044e-246	0.848022	0.837	0.589	4.7291e-242	B_cell_FCRL4	PRRC2C	B_plasma
CRIP11	1.9036e-244	0.854258	0.851	0.58	7.08596e-240	B_cell_FCRL4	CRIP1	B_plasma
DIAPH1	2.01243e-243	1.577	0.476	0.184	7.49106e-239	B_cell_FCRL4	DIAPH1	B_plasma
CMTM63	4.2184e-243	1.11107	0.714	0.386	1.57026e-238	B_cell_FCRL4	CMTM6	B_plasma
SEMA4D	1.91881e-237	1.72578	0.439	0.167	7.14258e-233	B_cell_FCRL4	SEMA4D	B_plasma
CLECL11	2.78814e-235	1.47846	0.46	0.168	1.03786e-230	B_cell_FCRL4	CLECL1	B_plasma
FCRL5	8.33013e-235	1.43795	0.585	0.312	3.10081e-230	B_cell_FCRL4	FCRL5	B_plasma
ELF12	4.0684e-234	0.91348	0.805	0.541	1.51442e-229	B_cell_FCRL4	ELF1	B_plasma
FAM107B	4.18995e-233	0.843174	0.829	0.585	1.55967e-228	B_cell_FCRL4	FAM107B	B_plasma
ARPC2	5.37012e-233	0.607785	0.907	0.762	1.99897e-228	B_cell_FCRL4	ARPC2	B_plasma
CTSH	5.42909e-233	1.08123	0.717	0.448	2.02093e-228	B_cell_FCRL4	CTSH	B_plasma
MOB1A	1.47911e-232	0.998092	0.752	0.459	5.50585e-228	B_cell_FCRL4	MOB1A	B_plasma
PAG1	5.11892e-232	1.72468	0.414	0.15	1.90547e-227	B_cell_FCRL4	PAG1	B_plasma
MTPN	1.39374e-231	1.03093	0.736	0.431	5.18806e-227	B_cell_FCRL4	MTPN	B_plasma
MRPL181	4.86797e-231	1.42661	0.581	0.289	1.81205e-226	B_cell_FCRL4	MRPL18	B_plasma
ARID4B2	1.08725e-229	1.02912	0.735	0.441	4.04719e-225	B_cell_FCRL4	ARID4B	B_plasma
KLF61	4.61643e-229	0.819715	0.872	0.598	1.71842e-224	B_cell_FCRL4	KLF6	B_plasma
B4GALT12	1.23706e-228	1.34489	0.532	0.221	4.60484e-224	B_cell_FCRL4	B4GALT1	B_plasma
RGS11	1.15298e-227	1.015	0.747	0.453	4.29187e-223	B_cell_FCRL4	RGS1	B_plasma
TRIM381	6.39533e-227	1.1296	0.68	0.358	2.3806e-222	B_cell_FCRL4	TRIM38	B_plasma
SLC2A32	2.62606e-224	0.95545	0.78	0.439	9.77525e-220	B_cell_FCRL4	SLC2A3	B_plasma
TNFRSF1B	3.07444e-224	1.69921	0.355	0.111	1.14443e-219	B_cell_FCRL4	TNFRSF1B	B_plasma
STIP1	4.70227e-224	1.54855	0.478	0.199	1.75037e-219	B_cell_FCRL4	STIP1	B_plasma
MALT12	9.3648e-224	1.38668	0.538	0.242	3.48595e-219	B_cell_FCRL4	MALT1	B_plasma
NR4A32	1.2823e-223	1.48191	0.456	0.174	4.77325e-219	B_cell_FCRL4	NR4A3	B_plasma
PARP142	3.13897e-223	1.10432	0.692	0.384	1.16845e-218	B_cell_FCRL4	PARP14	B_plasma
RFTN1	1.15527e-222	1.59786	0.398	0.137	4.30039e-218	B_cell_FCRL4	RFTN1	B_plasma
SEPTIN72	3.37404e-222	0.897934	0.782	0.533	1.25595e-217	B_cell_FCRL4	SEPTIN7	B_plasma
LRRK2	1.86556e-221	1.75612	0.322	0.093	6.94437e-217	B_cell_FCRL4	LRRK2	B_plasma
FKBP41	1.39447e-220	1.78009	0.413	0.158	5.19077e-216	B_cell_FCRL4	FKBP4	B_plasma
CAPG1	1.35688e-219	1.393	0.509	0.216	5.05085e-215	B_cell_FCRL4	CAPG	B_plasma
PTPRC2	2.05072e-219	0.775597	0.861	0.592	7.63361e-215	B_cell_FCRL4	PTPRC	B_plasma
MEF2A	1.57075e-218	1.30944	0.581	0.29	5.84694e-214	B_cell_FCRL4	MEF2A	B_plasma
SFPQ2	2.0208e-218	0.810863	0.826	0.593	7.52221e-214	B_cell_FCRL4	SFPQ	B_plasma
GALNT1	1.98905e-217	1.56889	0.46	0.191	7.40403e-213	B_cell_FCRL4	GALNT1	B_plasma
GNG22	9.03919e-216	1.48333	0.451	0.175	3.36475e-211	B_cell_FCRL4	GNG2	B_plasma
MS4A7	1.09365e-215	1.65888	0.331	0.099	4.07101e-211	B_cell_FCRL4	MS4A7	B_plasma
LPIN1	7.95714e-214	1.4752	0.5	0.222	2.96197e-209	B_cell_FCRL4	LPIN1	B_plasma
ITSN2	4.36537e-213	1.15752	0.634	0.324	1.62497e-208	B_cell_FCRL4	ITSN2	B_plasma
SEMA7A	1.93433e-212	1.81328	0.302	0.087	7.20037e-208	B_cell_FCRL4	SEMA7A	B_plasma
HLA-DRA2	9.81541e-212	0.531324	0.999	0.778	3.65369e-207	B_cell_FCRL4	HLA-DRA	B_plasma
COTL11	4.87354e-211	0.984765	0.727	0.412	1.81413e-206	B_cell_FCRL4	COTL1	B_plasma
HSPA4	2.30877e-210	1.30319	0.563	0.273	8.59418e-206	B_cell_FCRL4	HSPA4	B_plasma
MOB3A	4.1352e-210	1.37834	0.523	0.239	1.53929e-205	B_cell_FCRL4	MOB3A	B_plasma
RBM392	6.04026e-210	0.585703	0.91	0.74	2.24843e-205	B_cell_FCRL4	RBM39	B_plasma
FAM49A	1.89084e-209	1.54811	0.472	0.208	7.03847e-205	B_cell_FCRL4	FAM49A	B_plasma
IQGAP11	2.60423e-209	1.04361	0.701	0.408	9.69398e-205	B_cell_FCRL4	IQGAP1	B_plasma
DEDD2	2.26363e-208	1.43704	0.519	0.246	8.42614e-204	B_cell_FCRL4	DEDD2	B_plasma
CDC42	6.34142e-208	0.693015	0.871	0.662	2.36053e-203	B_cell_FCRL4	CDC42	B_plasma
JMJD6	7.35141e-208	1.63193	0.442	0.185	2.73649e-203	B_cell_FCRL4	JMJD6	B_plasma
IRF2BP22	4.26676e-206	1.22883	0.604	0.329	1.58826e-201	B_cell_FCRL4	IRF2BP2	B_plasma
PTPN7	6.13368e-206	1.2676	0.578	0.293	2.2832e-201	B_cell_FCRL4	PTPN7	B_plasma
PPP1R12A2	2.10396e-205	1.14192	0.625	0.319	7.83176e-201	B_cell_FCRL4	PPP1R12A	B_plasma
LYN2	3.69983e-205	0.973228	0.722	0.399	1.37723e-200	B_cell_FCRL4	LYN	B_plasma
SRGAP2C	5.8017e-205	1.95167	0.25	0.064	2.15962e-200	B_cell_FCRL4	SRGAP2C	B_plasma
LRRFIP12	9.05501e-205	0.973421	0.74	0.437	3.37064e-200	B_cell_FCRL4	LRRFIP1	B_plasma
PTGES3	5.2496e-203	0.75882	0.828	0.626	1.95411e-198	B_cell_FCRL4	PTGES3	B_plasma
HSPB1	2.91365e-202	1.53805	0.506	0.244	1.08458e-197	B_cell_FCRL4	HSPB1	B_plasma
PPP1R16B	4.14155e-202	1.54841	0.369	0.125	1.54165e-197	B_cell_FCRL4	PPP1R16B	B_plasma
LIMS1	5.71076e-201	1.62172	0.425	0.175	2.12577e-196	B_cell_FCRL4	LIMS1	B_plasma
LRMP	1.49775e-200	1.2467	0.539	0.245	5.57521e-196	B_cell_FCRL4	LRMP	B_plasma
RESF12	1.8663e-200	1.09435	0.652	0.367	6.9471e-196	B_cell_FCRL4	RESF1	B_plasma
RGS2	1.13471e-199	0.999757	0.708	0.446	4.22386e-195	B_cell_FCRL4	RGS2	B_plasma
G3BP22	1.79458e-199	1.13798	0.638	0.362	6.68014e-195	B_cell_FCRL4	G3BP2	B_plasma
PLEKHO12	8.12628e-199	1.11905	0.612	0.303	3.02493e-194	B_cell_FCRL4	PLEKHO1	B_plasma
SAMSN12	1.29401e-198	1.14704	0.634	0.356	4.81681e-194	B_cell_FCRL4	SAMSN1	B_plasma
TESC	8.08397e-198	1.83737	0.296	0.089	3.00918e-193	B_cell_FCRL4	TESC	B_plasma
ATP2B11	1.81442e-197	1.00814	0.709	0.428	6.75399e-193	B_cell_FCRL4	ATP2B1	B_plasma
ZMIZ1	6.92631e-197	1.97493	0.272	0.078	2.57825e-192	B_cell_FCRL4	ZMIZ1	B_plasma
WNK11	7.68705e-196	1.28399	0.54	0.263	2.86143e-191	B_cell_FCRL4	WNK1	B_plasma
CD832	9.54354e-196	0.789982	0.852	0.516	3.55249e-191	B_cell_FCRL4	CD83	B_plasma
CYTIP1	1.57651e-195	0.710055	0.832	0.626	5.86839e-191	B_cell_FCRL4	CYTIP	B_plasma
AKAP13	6.25191e-195	0.954027	0.721	0.45	2.32721e-190	B_cell_FCRL4	AKAP13	B_plasma
ARHGAP30	1.93257e-194	1.21177	0.547	0.254	7.19379e-190	B_cell_FCRL4	ARHGAP30	B_plasma
KMT2E2	2.53925e-193	0.802442	0.816	0.561	9.45212e-189	B_cell_FCRL4	KMT2E	B_plasma
SOCS41	4.22863e-193	1.59387	0.374	0.136	1.57407e-188	B_cell_FCRL4	SOCS4	B_plasma
NUFIP22	4.4322e-193	1.14816	0.614	0.334	1.64984e-188	B_cell_FCRL4	NUFIP2	B_plasma
BMP2K	4.06456e-191	1.52561	0.393	0.148	1.51299e-186	B_cell_FCRL4	BMP2K	B_plasma
GPBP12	3.64228e-190	0.827821	0.782	0.543	1.3558e-185	B_cell_FCRL4	GPBP1	B_plasma
NFAT51	4.47767e-190	1.55415	0.4	0.156	1.66677e-185	B_cell_FCRL4	NFAT5	B_plasma
SRGAP2	9.57579e-190	1.78342	0.275	0.079	3.56449e-185	B_cell_FCRL4	SRGAP2	B_plasma
RABGAP1L	4.25314e-189	1.40702	0.47	0.209	1.58319e-184	B_cell_FCRL4	RABGAP1L	B_plasma
MEF2C1	3.14136e-188	0.61861	0.903	0.716	1.16934e-183	B_cell_FCRL4	MEF2C	B_plasma
HLA-DPA1	3.76114e-188	0.526005	0.981	0.809	1.40004e-183	B_cell_FCRL4	HLA-DPA1	B_plasma
PIP4K2A1	1.59701e-187	1.22449	0.524	0.24	5.94471e-183	B_cell_FCRL4	PIP4K2A	B_plasma
TSPAN331	5.46916e-187	1.37198	0.427	0.167	2.03584e-182	B_cell_FCRL4	TSPAN33	B_plasma
ARPC5	1.16796e-185	0.950459	0.706	0.457	4.34763e-181	B_cell_FCRL4	ARPC5	B_plasma
DOCK101	1.22295e-185	1.39215	0.425	0.168	4.55232e-181	B_cell_FCRL4	DOCK10	B_plasma
CD191	1.30828e-185	1.06061	0.629	0.326	4.86996e-181	B_cell_FCRL4	CD19	B_plasma
WDFY41	4.37177e-184	1.39193	0.403	0.152	1.62735e-179	B_cell_FCRL4	WDFY4	B_plasma
MYO1E	5.56055e-184	1.71797	0.293	0.091	2.06986e-179	B_cell_FCRL4	MYO1E	B_plasma
CD44	1.36776e-183	0.79784	0.79	0.555	5.09133e-179	B_cell_FCRL4	CD44	B_plasma
ACTR3	5.34179e-183	0.811891	0.781	0.527	1.98843e-178	B_cell_FCRL4	ACTR3	B_plasma
TMEM1311	9.38128e-183	1.3693	0.468	0.208	3.49209e-178	B_cell_FCRL4	TMEM131	B_plasma
BOD1L12	1.54096e-182	0.966815	0.694	0.436	5.73606e-178	B_cell_FCRL4	BOD1L1	B_plasma
ARHGAP251	1.959e-182	1.23464	0.513	0.237	7.29218e-178	B_cell_FCRL4	ARHGAP25	B_plasma
IDS1	8.09944e-182	0.967752	0.696	0.42	3.01494e-177	B_cell_FCRL4	IDS	B_plasma
ADGRE51	3.06769e-181	1.40744	0.48	0.227	1.14192e-176	B_cell_FCRL4	ADGRE5	B_plasma
LSP1	3.39561e-181	0.89761	0.731	0.492	1.26398e-176	B_cell_FCRL4	LSP1	B_plasma
MGAT4A	5.96142e-181	1.56577	0.351	0.125	2.21908e-176	B_cell_FCRL4	MGAT4A	B_plasma
HLA-DRB12	5.39122e-180	0.539894	0.985	0.773	2.00683e-175	B_cell_FCRL4	HLA-DRB1	B_plasma
AKAP11	1.39558e-179	1.53321	0.364	0.134	5.19491e-175	B_cell_FCRL4	AKAP11	B_plasma
MX1	3.44551e-179	1.48335	0.455	0.208	1.28256e-174	B_cell_FCRL4	MX1	B_plasma
HNRNPU2	3.56328e-179	0.706429	0.828	0.619	1.3264e-174	B_cell_FCRL4	HNRNPU	B_plasma
KDM6B2	6.23179e-179	1.0316	0.64	0.352	2.31972e-174	B_cell_FCRL4	KDM6B	B_plasma
SCAF113	7.24261e-179	0.814512	0.778	0.525	2.69599e-174	B_cell_FCRL4	SCAF11	B_plasma
UPF2	1.04814e-178	0.996984	0.67	0.412	3.9016e-174	B_cell_FCRL4	UPF2	B_plasma
HSPA91	7.2618e-178	1.06556	0.629	0.364	2.70313e-173	B_cell_FCRL4	HSPA9	B_plasma
EML42	1.28646e-177	1.0737	0.6	0.311	4.78872e-173	B_cell_FCRL4	EML4	B_plasma
TET2	1.9168e-177	1.68941	0.304	0.099	7.13511e-173	B_cell_FCRL4	TET2	B_plasma
ROCK11	2.58106e-177	0.984096	0.67	0.396	9.60775e-173	B_cell_FCRL4	ROCK1	B_plasma
SRSF71	4.04743e-177	0.671649	0.867	0.663	1.50662e-172	B_cell_FCRL4	SRSF7	B_plasma
TACC11	5.93705e-176	1.33066	0.461	0.204	2.21001e-171	B_cell_FCRL4	TACC1	B_plasma
RASSF21	6.89758e-176	1.36366	0.419	0.17	2.56756e-171	B_cell_FCRL4	RASSF2	B_plasma
C12orf75	1.0478e-175	1.70316	0.328	0.116	3.90034e-171	B_cell_FCRL4	C12orf75	B_plasma
VASP2	3.59071e-175	1.02396	0.629	0.338	1.33661e-170	B_cell_FCRL4	VASP	B_plasma
PARP9	2.48712e-174	1.78358	0.296	0.098	9.25806e-170	B_cell_FCRL4	PARP9	B_plasma
CMIP	4.04987e-174	1.54404	0.333	0.116	1.50752e-169	B_cell_FCRL4	CMIP	B_plasma
MCL11	1.14592e-173	0.829231	0.751	0.485	4.26557e-169	B_cell_FCRL4	MCL1	B_plasma
WDFY1	1.78244e-173	1.71501	0.286	0.091	6.63494e-169	B_cell_FCRL4	WDFY1	B_plasma
KYNU	6.22191e-173	1.49365	0.315	0.103	2.31605e-168	B_cell_FCRL4	KYNU	B_plasma
MCOLN2	7.67435e-173	1.72802	0.259	0.075	2.8567e-168	B_cell_FCRL4	MCOLN2	B_plasma
AKIRIN12	1.2319e-172	1.17107	0.553	0.286	4.58561e-168	B_cell_FCRL4	AKIRIN1	B_plasma
GRB21	1.73343e-172	0.773765	0.774	0.553	6.45253e-168	B_cell_FCRL4	GRB2	B_plasma
CELF22	2.45825e-172	1.11536	0.566	0.286	9.15059e-168	B_cell_FCRL4	CELF2	B_plasma
UGCG2	4.16727e-172	1.35131	0.456	0.206	1.55122e-167	B_cell_FCRL4	UGCG	B_plasma
KBTBD8	3.54852e-171	1.64052	0.309	0.105	1.3209e-166	B_cell_FCRL4	KBTBD8	B_plasma
WIPF1	6.45805e-171	0.968689	0.668	0.389	2.40394e-166	B_cell_FCRL4	WIPF1	B_plasma
SHOC21	9.05431e-171	1.12172	0.566	0.292	3.37038e-166	B_cell_FCRL4	SHOC2	B_plasma
BCL2A12	9.38682e-171	1.03478	0.572	0.278	3.49415e-166	B_cell_FCRL4	BCL2A1	B_plasma
SMC6	2.93464e-170	1.3696	0.414	0.171	1.09239e-165	B_cell_FCRL4	SMC6	B_plasma
ZDHHC21	1.18422e-169	1.42934	0.38	0.148	4.40814e-165	B_cell_FCRL4	ZDHHC21	B_plasma
RAPGEF1	1.98178e-169	1.26691	0.515	0.268	7.37698e-165	B_cell_FCRL4	RAPGEF1	B_plasma
GEN1	3.2533e-169	1.88463	0.273	0.087	1.21101e-164	B_cell_FCRL4	GEN1	B_plasma
DEK2	4.16768e-169	0.877721	0.699	0.378	1.55138e-164	B_cell_FCRL4	DEK	B_plasma
SP1101	3.46682e-168	0.930867	0.678	0.379	1.29049e-163	B_cell_FCRL4	SP110	B_plasma
MBP3	4.0809e-168	1.00653	0.619	0.334	1.51907e-163	B_cell_FCRL4	MBP	B_plasma
[truncated: 22,566 more rows]
