# Supplementary material for: Single cell and spatial analysis of immune-hot and immune-cold tumours identifies fibroblast subtypes associated with distinct immunological niches and positive immunotherapy response
Source: Mol Cancer. 2025 Jan 6;24:3. doi: 10.1186/s12943-024-02191-9 (PMC11702232; doi:10.1186/s12943-024-02191-9)
Supplement: Supplementary file 4 — Supplementary Material 4 [file 12943_2024_2191_MOESM4_ESM.xlsx]

## Sheet: Table S3 KEY
Column	Description
p_val	p-value (unadjusted) wilcox test, 2 sided
avg_log2FC	log fold-change of the average expression between fibroblast subsets described in cluster
pct.1	The percentage of cells where the gene is detected in the cluster of interest
pct.2	The percentage of cells where the gene is detected in other cells
p_val_adj	Adjusted p-value, based on Bonferroni correction.
cluster	Fibroblast subset annotation
gene	Gene symbol for gene tested
NABA_BASEMENT_MEMBRANES	gene is present in the NABA_BASEMENT_MEMBRANES gene set
NABA_COLLAGENS	gene is present in the NABA_COLLAGENS gene set
NABA_CORE_MATRISOME	gene is present in the NABA_CORE_MATRISOME gene set
NABA_ECM_AFFILIATED	gene is present in the NABA_ECM_AFFILIATED gene set
NABA_ECM_GLYCOPROTEINS	gene is present in the NABA_ECM_GLYCOPROTEINS gene set
NABA_ECM_REGULATORS	gene is present in the NABA_ECM_REGULATORS gene set
NABA_MATRISOME_ASSOCIATED	gene is present in the NABA_MATRISOME_ASSOCIATED gene set
NABA_PROTEOGLYCANS	gene is present in the NABA_PROTEOGLYCANS gene set
NABA_SECRETED_FACTORS	gene is present in the NABA_SECRETED_FACTORS gene set
GOMF_CYTOKINE_ACTIVITY	gene is present in the NABA_CYTOKINE_ACTIVITY gene set
NABA_MATRISOME	gene is present in the NABA_MATRISOME gene set

## Sheet: Table S3
	p_val	avg_log2FC	pct.1	pct.2	p_val_adj	cluster	gene	NABA_BASEMENT_MEMBRANES	NABA_COLLAGENS	NABA_CORE_MATRISOME	NABA_ECM_AFFILIATED	NABA_ECM_GLYCOPROTEINS	NABA_ECM_REGULATORS	NABA_MATRISOME_ASSOCIATED	NABA_PROTEOGLYCANS	NABA_SECRETED_FACTORS	GOMF_CYTOKINE_ACTIVITY	NABA_MATRISOME
NPB	0	3.47611	0.714	0.044	0	FRC-like	NPB	NA	NA	NA	NA	NA	NA	NA	NA	NA	NA	NA
SPIB	0	3.46969	0.577	0.02	0	FRC-like	SPIB	NA	NA	NA	NA	NA	NA	NA	NA	NA	NA	NA
TMEM163	0	3.45962	0.512	0.006	0	FRC-like	TMEM163	NA	NA	NA	NA	NA	NA	NA	NA	NA	NA	NA
FAM216B	2.06132e-290	2.74295	0.419	0.01	7.69592e-286	FRC-like	FAM216B	NA	NA	NA	NA	NA	NA	NA	NA	NA	NA	NA
GJA4	6.50439e-282	3.13614	0.343	0.004	2.42841e-277	FRC-like	GJA4	NA	NA	NA	NA	NA	NA	NA	NA	NA	NA	NA
CD24	2.50166e-276	3.8427	0.94	0.13	9.33993e-272	FRC-like	CD24	NA	NA	NA	NA	NA	NA	NA	NA	NA	NA	NA
ANKRD29	4.37978e-252	3.08908	0.867	0.11	1.63519e-247	FRC-like	ANKRD29	NA	NA	NA	NA	NA	NA	NA	NA	NA	NA	NA
SLCO2B1	2.0045e-248	2.95005	0.577	0.037	7.48379e-244	FRC-like	SLCO2B1	NA	NA	NA	NA	NA	NA	NA	NA	NA	NA	NA
RAMP3	1.98966e-247	3.60271	0.899	0.134	7.42839e-243	FRC-like	RAMP3	NA	NA	NA	NA	NA	NA	NA	NA	NA	NA	NA
IL3RA	6.72136e-216	2.6651	0.375	0.014	2.50942e-211	FRC-like	IL3RA	NA	NA	NA	NA	NA	NA	NA	NA	NA	NA	NA
LGI2	8.65104e-214	2.52346	0.379	0.015	3.22987e-209	FRC-like	LGI2	NA	NA	NABA_CORE_MATRISOME	NA	NABA_ECM_GLYCOPROTEINS	NA	NA	NA	NA	NA	NABA_MATRISOME
SERPINB9	7.00345e-206	3.16281	0.835	0.134	2.61474e-201	FRC-like	SERPINB9	NA	NA	NA	NA	NA	NABA_ECM_REGULATORS	NABA_MATRISOME_ASSOCIATED	NA	NA	NA	NABA_MATRISOME
TMEM178B	1.74599e-205	2.26822	0.31	0.008	6.51864e-201	FRC-like	TMEM178B	NA	NA	NA	NA	NA	NA	NA	NA	NA	NA	NA
RBP5	1.64413e-204	2.74488	0.931	0.167	6.13837e-200	FRC-like	RBP5	NA	NA	NA	NA	NA	NA	NA	NA	NA	NA	NA
HPGD	9.3484e-198	3.42436	0.649	0.071	3.49023e-193	FRC-like	HPGD	NA	NA	NA	NA	NA	NA	NA	NA	NA	NA	NA
CCL19	1.23543e-196	3.86945	0.931	0.201	4.61249e-192	FRC-like	CCL19	NA	NA	NA	NA	NA	NA	NABA_MATRISOME_ASSOCIATED	NA	NABA_SECRETED_FACTORS	GOMF_CYTOKINE_ACTIVITY	NABA_MATRISOME
CTSH	1.61018e-194	3.31296	0.98	0.283	6.01159e-190	FRC-like	CTSH	NA	NA	NA	NA	NA	NABA_ECM_REGULATORS	NABA_MATRISOME_ASSOCIATED	NA	NA	NA	NABA_MATRISOME
UBD	2.41806e-192	2.99269	0.879	0.164	9.02782e-188	FRC-like	UBD	NA	NA	NA	NA	NA	NA	NA	NA	NA	NA	NA
ADGRG2	4.47369e-184	2.23253	0.31	0.011	1.67025e-179	FRC-like	ADGRG2	NA	NA	NA	NA	NA	NA	NA	NA	NA	NA	NA
GP1BA	5.97491e-184	2.33463	0.403	0.023	2.23073e-179	FRC-like	GP1BA	NA	NA	NA	NA	NA	NA	NA	NA	NA	NA	NA
MNDA	1.57034e-175	2.47159	0.274	0.008	5.86287e-171	FRC-like	MNDA	NA	NA	NA	NA	NA	NA	NA	NA	NA	NA	NA
IRF8	3.79191e-164	2.78065	0.746	0.127	1.41571e-159	FRC-like	IRF8	NA	NA	NA	NA	NA	NA	NA	NA	NA	NA	NA
ADRA2A	2.4425e-160	2.74588	0.79	0.151	9.11907e-156	FRC-like	ADRA2A	NA	NA	NA	NA	NA	NA	NA	NA	NA	NA	NA
LIFR	1.16087e-159	2.45427	0.75	0.125	4.3341e-155	FRC-like	LIFR	NA	NA	NA	NA	NA	NA	NA	NA	NA	NA	NA
CDH1	4.11477e-149	1.92771	0.274	0.011	1.53625e-144	FRC-like	CDH1	NA	NA	NA	NA	NA	NA	NA	NA	NA	NA	NA
IL33	6.71146e-146	2.51558	0.847	0.195	2.50573e-141	FRC-like	IL33	NA	NA	NA	NA	NA	NA	NA	NA	NA	GOMF_CYTOKINE_ACTIVITY	NA
CALHM6	5.28903e-145	2.61931	0.641	0.1	1.97466e-140	FRC-like	CALHM6	NA	NA	NA	NA	NA	NA	NA	NA	NA	NA	NA
ITIH5	4.5011e-142	2.51418	0.863	0.206	1.68049e-137	FRC-like	ITIH5	NA	NA	NA	NA	NA	NABA_ECM_REGULATORS	NABA_MATRISOME_ASSOCIATED	NA	NA	NA	NABA_MATRISOME
IL27RA	5.88608e-139	2.64587	0.488	0.056	2.19757e-134	FRC-like	IL27RA	NA	NA	NA	NA	NA	NA	NA	NA	NA	NA	NA
COL4A4	6.78272e-138	2.52824	0.569	0.078	2.53233e-133	FRC-like	COL4A4	NABA_BASEMENT_MEMBRANES	NABA_COLLAGENS	NABA_CORE_MATRISOME	NA	NA	NA	NA	NA	NA	NA	NABA_MATRISOME
CLU	9.0337e-136	3.80155	0.984	0.455	3.37273e-131	FRC-like	CLU	NA	NA	NA	NA	NA	NA	NA	NA	NA	NA	NA
BMP3	2.49489e-135	2.47443	0.367	0.029	9.31466e-131	FRC-like	BMP3	NA	NA	NA	NA	NA	NA	NABA_MATRISOME_ASSOCIATED	NA	NABA_SECRETED_FACTORS	GOMF_CYTOKINE_ACTIVITY	NABA_MATRISOME
NFASC	9.56728e-134	2.06858	0.375	0.031	3.57194e-129	FRC-like	NFASC	NA	NA	NA	NA	NA	NA	NA	NA	NA	NA	NA
ACKR1	1.62971e-126	2.11735	0.286	0.017	6.08451e-122	FRC-like	ACKR1	NA	NA	NA	NA	NA	NA	NA	NA	NA	NA	NA
CTSS	1.96583e-126	2.67866	0.94	0.395	7.33941e-122	FRC-like	CTSS	NA	NA	NA	NA	NA	NABA_ECM_REGULATORS	NABA_MATRISOME_ASSOCIATED	NA	NA	NA	NABA_MATRISOME
MUSK	8.24339e-126	2.24364	0.359	0.03	3.07767e-121	FRC-like	MUSK	NA	NA	NA	NA	NA	NA	NA	NA	NA	NA	NA
CXCL14	8.65131e-126	2.43925	0.992	0.406	3.22997e-121	FRC-like	CXCL14	NA	NA	NA	NA	NA	NA	NABA_MATRISOME_ASSOCIATED	NA	NABA_SECRETED_FACTORS	GOMF_CYTOKINE_ACTIVITY	NABA_MATRISOME
CCL21	3.37023e-124	4.58926	0.835	0.257	1.25828e-119	FRC-like	CCL21	NA	NA	NA	NA	NA	NA	NABA_MATRISOME_ASSOCIATED	NA	NABA_SECRETED_FACTORS	GOMF_CYTOKINE_ACTIVITY	NABA_MATRISOME
POPDC2	1.38858e-120	1.99232	0.266	0.015	5.18428e-116	FRC-like	POPDC2	NA	NA	NA	NA	NA	NA	NA	NA	NA	NA	NA
TNFSF13B	1.52776e-115	2.49094	0.879	0.305	5.70388e-111	FRC-like	TNFSF13B	NA	NA	NA	NA	NA	NA	NABA_MATRISOME_ASSOCIATED	NA	NABA_SECRETED_FACTORS	GOMF_CYTOKINE_ACTIVITY	NABA_MATRISOME
ABI3BP	8.58561e-113	2.27375	0.919	0.308	3.20544e-108	FRC-like	ABI3BP	NA	NA	NABA_CORE_MATRISOME	NA	NABA_ECM_GLYCOPROTEINS	NA	NA	NA	NA	NA	NABA_MATRISOME
SORL1	9.14987e-113	1.97433	0.27	0.017	3.4161e-108	FRC-like	SORL1	NA	NA	NA	NA	NA	NA	NA	NA	NA	NA	NA
PKP2	1.22659e-110	2.2264	0.403	0.046	4.57946e-106	FRC-like	PKP2	NA	NA	NA	NA	NA	NA	NA	NA	NA	NA	NA
FDCSP	6.70148e-109	7.48872	0.411	0.053	2.502e-104	FRC-like	FDCSP	NA	NA	NA	NA	NA	NA	NA	NA	NA	NA	NA
SELP	4.05729e-108	1.92522	0.306	0.025	1.51479e-103	FRC-like	SELP	NA	NA	NA	NA	NA	NA	NA	NA	NA	NA	NA
BIRC3	3.03964e-107	2.04728	0.665	0.14	1.13485e-102	FRC-like	BIRC3	NA	NA	NA	NA	NA	NA	NA	NA	NA	NA	NA
SYNPO2	2.48033e-104	2.0068	0.762	0.187	9.2603e-100	FRC-like	SYNPO2	NA	NA	NA	NA	NA	NA	NA	NA	NA	NA	NA
HS3ST3A1	2.54579e-102	2.18417	0.633	0.135	9.50471e-98	FRC-like	HS3ST3A1	NA	NA	NA	NA	NA	NA	NA	NA	NA	NA	NA
C3	5.45062e-101	2.26155	0.976	0.585	2.03499e-96	FRC-like	C3	NA	NA	NA	NA	NA	NA	NA	NA	NA	NA	NA
TMEM200C	5.79852e-99	1.79359	0.335	0.034	2.16488e-94	FRC-like	TMEM200C	NA	NA	NA	NA	NA	NA	NA	NA	NA	NA	NA
VCAM1	4.16588e-98	2.602	0.923	0.429	1.55533e-93	FRC-like	VCAM1	NA	NA	NA	NA	NA	NA	NA	NA	NA	NA	NA
PTGDS	1.24937e-97	1.82415	0.992	0.405	4.66451e-93	FRC-like	PTGDS	NA	NA	NA	NA	NA	NA	NA	NA	NA	NA	NA
GNAL	3.94359e-95	1.83694	0.532	0.094	1.47234e-90	FRC-like	GNAL	NA	NA	NA	NA	NA	NA	NA	NA	NA	NA	NA
COLCA1	1.59277e-94	2.11678	0.516	0.092	5.94661e-90	FRC-like	COLCA1	NA	NA	NA	NA	NA	NA	NA	NA	NA	NA	NA
FRZB	7.04858e-94	1.70198	0.802	0.218	2.63159e-89	FRC-like	FRZB	NA	NA	NA	NA	NA	NA	NABA_MATRISOME_ASSOCIATED	NA	NABA_SECRETED_FACTORS	NA	NABA_MATRISOME
SUSD5	1.49621e-93	2.00695	0.399	0.054	5.58609e-89	FRC-like	SUSD5	NA	NA	NA	NA	NA	NA	NA	NA	NA	NA	NA
HELLS	1.69387e-93	2.29229	0.476	0.081	6.32408e-89	FRC-like	HELLS	NA	NA	NA	NA	NA	NA	NA	NA	NA	NA	NA
DAAM1	1.73628e-93	1.9087	0.931	0.405	6.48239e-89	FRC-like	DAAM1	NA	NA	NA	NA	NA	NA	NA	NA	NA	NA	NA
PAPLN	1.06816e-92	2.02177	0.569	0.116	3.98798e-88	FRC-like	PAPLN	NABA_BASEMENT_MEMBRANES	NA	NABA_CORE_MATRISOME	NA	NABA_ECM_GLYCOPROTEINS	NA	NA	NA	NA	NA	NABA_MATRISOME
SLC9A9	3.13981e-92	2.003	0.569	0.114	1.17225e-87	FRC-like	SLC9A9	NA	NA	NA	NA	NA	NA	NA	NA	NA	NA	NA
ACHE	4.13963e-90	1.72004	0.302	0.031	1.54553e-85	FRC-like	ACHE	NA	NA	NA	NA	NA	NA	NA	NA	NA	NA	NA
CD74	7.40557e-86	1.70003	0.948	0.478	2.76487e-81	FRC-like	CD74	NA	NA	NA	NA	NA	NA	NA	NA	NA	NA	NA
ABCC3	7.82329e-86	1.79499	0.444	0.073	2.92082e-81	FRC-like	ABCC3	NA	NA	NA	NA	NA	NA	NA	NA	NA	NA	NA
PLAAT3	1.33693e-84	1.87033	0.536	0.107	4.99142e-80	FRC-like	PLAAT3	NA	NA	NA	NA	NA	NA	NA	NA	NA	NA	NA
SOSTDC1	2.52507e-84	2.32675	0.274	0.027	9.42734e-80	FRC-like	SOSTDC1	NA	NA	NA	NA	NA	NA	NA	NA	NA	NA	NA
LSAMP	5.47232e-84	1.72331	0.867	0.319	2.04309e-79	FRC-like	LSAMP	NA	NA	NA	NA	NA	NA	NA	NA	NA	NA	NA
IL6ST	4.78303e-83	1.76957	0.952	0.529	1.78574e-78	FRC-like	IL6ST	NA	NA	NA	NA	NA	NA	NA	NA	NA	NA	NA
OLFM1	7.3556e-83	2.03249	0.536	0.113	2.74621e-78	FRC-like	OLFM1	NA	NA	NA	NA	NA	NA	NA	NA	NA	NA	NA
PRKAR2B	1.78009e-82	1.8093	0.593	0.137	6.64595e-78	FRC-like	PRKAR2B	NA	NA	NA	NA	NA	NA	NA	NA	NA	NA	NA
RASSF5	2.06055e-81	1.64609	0.294	0.033	7.69307e-77	FRC-like	RASSF5	NA	NA	NA	NA	NA	NA	NA	NA	NA	NA	NA
TUBB2B	2.70357e-80	2.13554	0.415	0.07	1.00938e-75	FRC-like	TUBB2B	NA	NA	NA	NA	NA	NA	NA	NA	NA	NA	NA
EDNRB	1.50534e-79	1.74973	0.536	0.112	5.62019e-75	FRC-like	EDNRB	NA	NA	NA	NA	NA	NA	NA	NA	NA	NA	NA
FMO3	9.53687e-78	2.04971	0.552	0.125	3.56059e-73	FRC-like	FMO3	NA	NA	NA	NA	NA	NA	NA	NA	NA	NA	NA
SEMA5A	4.8765e-77	1.82095	0.758	0.245	1.82064e-72	FRC-like	SEMA5A	NA	NA	NA	NABA_ECM_AFFILIATED	NA	NA	NABA_MATRISOME_ASSOCIATED	NA	NA	NA	NABA_MATRISOME
ITPR1	2.10171e-76	1.98022	0.427	0.077	7.84675e-72	FRC-like	ITPR1	NA	NA	NA	NA	NA	NA	NA	NA	NA	NA	NA
TLCD1	2.6844e-76	1.69342	0.29	0.034	1.00222e-71	FRC-like	TLCD1	NA	NA	NA	NA	NA	NA	NA	NA	NA	NA	NA
RNF150	2.92575e-76	1.83039	0.617	0.155	1.09233e-71	FRC-like	RNF150	NA	NA	NA	NA	NA	NA	NA	NA	NA	NA	NA
EFNA5	1.58155e-75	1.68587	0.399	0.065	5.90471e-71	FRC-like	EFNA5	NA	NA	NA	NA	NA	NA	NA	NA	NA	NA	NA
BCL2	3.29988e-75	1.8374	0.472	0.093	1.23201e-70	FRC-like	BCL2	NA	NA	NA	NA	NA	NA	NA	NA	NA	NA	NA
NFE2L3	2.13449e-73	1.76521	0.448	0.086	7.96911e-69	FRC-like	NFE2L3	NA	NA	NA	NA	NA	NA	NA	NA	NA	NA	NA
NCKAP5	2.73141e-73	1.66899	0.298	0.038	1.01977e-68	FRC-like	NCKAP5	NA	NA	NA	NA	NA	NA	NA	NA	NA	NA	NA
HSPB8	6.95709e-73	1.60052	0.536	0.121	2.59743e-68	FRC-like	HSPB8	NA	NA	NA	NA	NA	NA	NA	NA	NA	NA	NA
PPP1R12B	3.16177e-72	1.70967	0.597	0.154	1.18045e-67	FRC-like	PPP1R12B	NA	NA	NA	NA	NA	NA	NA	NA	NA	NA	NA
GFRA1	4.36559e-71	1.5183	0.746	0.232	1.62989e-66	FRC-like	GFRA1	NA	NA	NA	NA	NA	NA	NA	NA	NA	NA	NA
ARHGAP29	4.41024e-71	1.6348	0.714	0.214	1.64656e-66	FRC-like	ARHGAP29	NA	NA	NA	NA	NA	NA	NA	NA	NA	NA	NA
SLC22A3	9.20207e-71	1.63073	0.315	0.044	3.43559e-66	FRC-like	SLC22A3	NA	NA	NA	NA	NA	NA	NA	NA	NA	NA	NA
CXCR4	2.71437e-69	1.62421	0.278	0.034	1.01341e-64	FRC-like	CXCR4	NA	NA	NA	NA	NA	NA	NA	NA	NA	NA	NA
SCARA3	5.54542e-68	1.83452	0.512	0.123	2.07038e-63	FRC-like	SCARA3	NA	NA	NA	NA	NA	NA	NA	NA	NA	NA	NA
LINC01197	1.1014e-67	1.63092	0.375	0.063	4.11209e-63	FRC-like	LINC01197	NA	NA	NA	NA	NA	NA	NA	NA	NA	NA	NA
NOVA1	9.22638e-67	1.52502	0.778	0.284	3.44467e-62	FRC-like	NOVA1	NA	NA	NA	NA	NA	NA	NA	NA	NA	NA	NA
FGD6	1.40955e-66	1.81235	0.419	0.084	5.26256e-62	FRC-like	FGD6	NA	NA	NA	NA	NA	NA	NA	NA	NA	NA	NA
ACOT7	1.44584e-66	1.72002	0.488	0.111	5.39806e-62	FRC-like	ACOT7	NA	NA	NA	NA	NA	NA	NA	NA	NA	NA	NA
RGS16	2.26254e-66	2.45934	0.79	0.319	8.44719e-62	FRC-like	RGS16	NA	NA	NA	NA	NA	NA	NA	NA	NA	NA	NA
CLSTN3	1.99417e-65	1.51173	0.609	0.164	7.44523e-61	FRC-like	CLSTN3	NA	NA	NA	NA	NA	NA	NA	NA	NA	NA	NA
SMOC2	3.52858e-65	1.9115	0.419	0.084	1.31739e-60	FRC-like	SMOC2	NA	NA	NABA_CORE_MATRISOME	NA	NABA_ECM_GLYCOPROTEINS	NA	NA	NA	NA	NA	NABA_MATRISOME
TSLP	4.06541e-65	1.79326	0.25	0.03	1.51782e-60	FRC-like	TSLP	NA	NA	NA	NA	NA	NA	NA	NA	NA	GOMF_CYTOKINE_ACTIVITY	NA
TXNIP	3.96236e-64	1.63321	0.887	0.391	1.47935e-59	FRC-like	TXNIP	NA	NA	NA	NA	NA	NA	NA	NA	NA	NA	NA
TMEM35B	4.75482e-64	1.58869	0.754	0.282	1.77521e-59	FRC-like	TMEM35B	NA	NA	NA	NA	NA	NA	NA	NA	NA	NA	NA
C7	8.46688e-64	1.65485	0.508	0.12	3.16111e-59	FRC-like	C7	NA	NA	NA	NA	NA	NA	NA	NA	NA	NA	NA
JAK2	1.00428e-63	1.98803	0.508	0.13	3.74946e-59	FRC-like	JAK2	NA	NA	NA	NA	NA	NA	NA	NA	NA	NA	NA
NDRG2	5.40463e-62	1.47143	0.601	0.164	2.01782e-57	FRC-like	NDRG2	NA	NA	NA	NA	NA	NA	NA	NA	NA	NA	NA
RPL17	3.22614e-61	1.17942	0.988	0.816	1.20448e-56	FRC-like	RPL17	NA	NA	NA	NA	NA	NA	NA	NA	NA	NA	NA
DEPP1	5.36042e-61	1.91722	0.653	0.209	2.00131e-56	FRC-like	DEPP1	NA	NA	NA	NA	NA	NA	NA	NA	NA	NA	NA
CCND2	7.05264e-61	1.53666	0.815	0.328	2.6331e-56	FRC-like	CCND2	NA	NA	NA	NA	NA	NA	NA	NA	NA	NA	NA
OSBPL8	1.02027e-60	1.47215	0.911	0.564	3.80917e-56	FRC-like	OSBPL8	NA	NA	NA	NA	NA	NA	NA	NA	NA	NA	NA
LRIG1	2.73531e-60	1.78141	0.5	0.128	1.02123e-55	FRC-like	LRIG1	NA	NA	NA	NA	NA	NA	NA	NA	NA	NA	NA
S100A13	5.4788e-60	1.22298	0.968	0.815	2.04551e-55	FRC-like	S100A13	NA	NA	NA	NA	NA	NA	NABA_MATRISOME_ASSOCIATED	NA	NABA_SECRETED_FACTORS	NA	NABA_MATRISOME
TMEM150C	1.07639e-59	2.05487	0.399	0.083	4.0187e-55	FRC-like	TMEM150C	NA	NA	NA	NA	NA	NA	NA	NA	NA	NA	NA
EXOC3L4	1.6761e-59	1.73013	0.254	0.034	6.2577e-55	FRC-like	EXOC3L4	NA	NA	NA	NA	NA	NA	NA	NA	NA	NA	NA
MYLK	1.77655e-59	1.57615	0.702	0.251	6.63274e-55	FRC-like	MYLK	NA	NA	NA	NA	NA	NA	NA	NA	NA	NA	NA
TMEM176B	4.76609e-58	1.26647	0.952	0.61	1.77942e-53	FRC-like	TMEM176B	NA	NA	NA	NA	NA	NA	NA	NA	NA	NA	NA
SNHG8	4.67253e-57	1.22239	0.952	0.548	1.74449e-52	FRC-like	SNHG8	NA	NA	NA	NA	NA	NA	NA	NA	NA	NA	NA
SYNPO	4.82608e-57	1.46611	0.359	0.068	1.80182e-52	FRC-like	SYNPO	NA	NA	NA	NA	NA	NA	NA	NA	NA	NA	NA
CADM3	6.94323e-57	1.7576	0.456	0.112	2.59225e-52	FRC-like	CADM3	NA	NA	NA	NA	NA	NA	NA	NA	NA	NA	NA
FMO2	1.79202e-56	1.95613	0.54	0.155	6.69051e-52	FRC-like	FMO2	NA	NA	NA	NA	NA	NA	NA	NA	NA	NA	NA
IL15	3.11363e-56	1.49819	0.448	0.106	1.16247e-51	FRC-like	IL15	NA	NA	NA	NA	NA	NA	NABA_MATRISOME_ASSOCIATED	NA	NABA_SECRETED_FACTORS	GOMF_CYTOKINE_ACTIVITY	NABA_MATRISOME
PLAAT4	9.23258e-56	1.55956	0.661	0.226	3.44698e-51	FRC-like	PLAAT4	NA	NA	NA	NA	NA	NA	NA	NA	NA	NA	NA
RAI2	1.09834e-55	1.26932	0.516	0.133	4.10063e-51	FRC-like	RAI2	NA	NA	NA	NA	NA	NA	NA	NA	NA	NA	NA
TOM1L1	1.47253e-55	1.53201	0.258	0.037	5.4977e-51	FRC-like	TOM1L1	NA	NA	NA	NA	NA	NA	NA	NA	NA	NA	NA
CSRP2	2.50303e-55	1.50963	0.835	0.423	9.34505e-51	FRC-like	CSRP2	NA	NA	NA	NA	NA	NA	NA	NA	NA	NA	NA
UGCG	1.41741e-54	1.51358	0.863	0.48	5.2919e-50	FRC-like	UGCG	NA	NA	NA	NA	NA	NA	NA	NA	NA	NA	NA
TMEM176A	1.59245e-54	1.29777	0.911	0.492	5.94539e-50	FRC-like	TMEM176A	NA	NA	NA	NA	NA	NA	NA	NA	NA	NA	NA
CNTN4	2.13514e-54	1.65067	0.415	0.094	7.97155e-50	FRC-like	CNTN4	NA	NA	NA	NA	NA	NA	NA	NA	NA	NA	NA
CDX1	2.48988e-54	1.53669	0.323	0.059	9.29598e-50	FRC-like	CDX1	NA	NA	NA	NA	NA	NA	NA	NA	NA	NA	NA
ARRDC4	5.99798e-54	1.55668	0.29	0.05	2.23935e-49	FRC-like	ARRDC4	NA	NA	NA	NA	NA	NA	NA	NA	NA	NA	NA
CLIP3	1.1812e-53	1.59063	0.488	0.13	4.41e-49	FRC-like	CLIP3	NA	NA	NA	NA	NA	NA	NA	NA	NA	NA	NA
SUSD1	1.53768e-53	1.26718	0.294	0.049	5.74093e-49	FRC-like	SUSD1	NA	NA	NA	NA	NA	NA	NA	NA	NA	NA	NA
ALPK2	1.99843e-53	1.88636	0.31	0.058	7.46112e-49	FRC-like	ALPK2	NA	NA	NA	NA	NA	NA	NA	NA	NA	NA	NA
MCAM	2.44622e-53	1.47356	0.282	0.046	9.13296e-49	FRC-like	MCAM	NA	NA	NA	NA	NA	NA	NA	NA	NA	NA	NA
FLNB	3.33371e-53	1.40776	0.496	0.134	1.24464e-48	FRC-like	FLNB	NA	NA	NA	NA	NA	NA	NA	NA	NA	NA	NA
ITGA8	1.32626e-52	1.54969	0.528	0.155	4.9516e-48	FRC-like	ITGA8	NA	NA	NA	NA	NA	NA	NA	NA	NA	NA	NA
OTULIN	2.07795e-52	1.47345	0.504	0.143	7.75804e-48	FRC-like	OTULIN	NA	NA	NA	NA	NA	NA	NA	NA	NA	NA	NA
CP	2.36379e-52	1.2313	0.778	0.292	8.82521e-48	FRC-like	CP	NA	NA	NA	NA	NA	NA	NA	NA	NA	NA	NA
CBX6	4.23792e-52	1.35762	0.782	0.327	1.58223e-47	FRC-like	CBX6	NA	NA	NA	NA	NA	NA	NA	NA	NA	NA	NA
ANK2	6.66601e-52	1.23679	0.637	0.204	2.48876e-47	FRC-like	ANK2	NA	NA	NA	NA	NA	NA	NA	NA	NA	NA	NA
C2CD2	9.21025e-52	1.52506	0.379	0.084	3.43865e-47	FRC-like	C2CD2	NA	NA	NA	NA	NA	NA	NA	NA	NA	NA	NA
EEF1G	2.97963e-51	1.14641	0.911	0.512	1.11245e-46	FRC-like	EEF1G	NA	NA	NA	NA	NA	NA	NA	NA	NA	NA	NA
VANGL2	3.41877e-51	1.51123	0.355	0.075	1.2764e-46	FRC-like	VANGL2	NA	NA	NA	NA	NA	NA	NA	NA	NA	NA	NA
BTN2A2	5.95607e-51	1.47837	0.375	0.084	2.2237e-46	FRC-like	BTN2A2	NA	NA	NA	NA	NA	NA	NA	NA	NA	NA	NA
CSF1	2.66366e-50	1.41535	0.645	0.23	9.94479e-46	FRC-like	CSF1	NA	NA	NA	NA	NA	NA	NABA_MATRISOME_ASSOCIATED	NA	NABA_SECRETED_FACTORS	GOMF_CYTOKINE_ACTIVITY	NABA_MATRISOME
LPAR1	7.49422e-50	1.38953	0.774	0.35	2.79797e-45	FRC-like	LPAR1	NA	NA	NA	NA	NA	NA	NA	NA	NA	NA	NA
TNFSF14	7.96656e-50	1.51423	0.302	0.055	2.97431e-45	FRC-like	TNFSF14	NA	NA	NA	NA	NA	NA	NABA_MATRISOME_ASSOCIATED	NA	NABA_SECRETED_FACTORS	GOMF_CYTOKINE_ACTIVITY	NABA_MATRISOME
NFIA	1.40348e-49	0.950469	0.919	0.39	5.23988e-45	FRC-like	NFIA	NA	NA	NA	NA	NA	NA	NA	NA	NA	NA	NA
TNS3	4.94122e-49	1.42891	0.681	0.274	1.8448e-44	FRC-like	TNS3	NA	NA	NA	NA	NA	NA	NA	NA	NA	NA	NA
EPHB6	7.93596e-49	1.29957	0.456	0.118	2.96289e-44	FRC-like	EPHB6	NA	NA	NA	NA	NA	NA	NA	NA	NA	NA	NA
GAS5	1.60398e-48	1.12128	0.867	0.415	5.98848e-44	FRC-like	GAS5	NA	NA	NA	NA	NA	NA	NA	NA	NA	NA	NA
ZHX2	1.90359e-48	1.44544	0.403	0.099	7.10704e-44	FRC-like	ZHX2	NA	NA	NA	NA	NA	NA	NA	NA	NA	NA	NA
SNHG29	2.78793e-48	1.19696	0.899	0.459	1.04087e-43	FRC-like	SNHG29	NA	NA	NA	NA	NA	NA	NA	NA	NA	NA	NA
TNFRSF1B	4.02353e-47	1.38496	0.306	0.06	1.50218e-42	FRC-like	TNFRSF1B	NA	NA	NA	NA	NA	NA	NA	NA	NA	NA	NA
GAB1	4.37418e-47	1.44697	0.448	0.12	1.6331e-42	FRC-like	GAB1	NA	NA	NA	NA	NA	NA	NA	NA	NA	NA	NA
ROBO1	1.02452e-46	1.44928	0.746	0.331	3.82505e-42	FRC-like	ROBO1	NA	NA	NA	NA	NA	NA	NA	NA	NA	NA	NA
NR2F1	2.03942e-46	0.94179	0.887	0.396	7.61417e-42	FRC-like	NR2F1	NA	NA	NA	NA	NA	NA	NA	NA	NA	NA	NA
NME2	8.58306e-46	1.08179	0.911	0.511	3.20449e-41	FRC-like	NME2	NA	NA	NA	NA	NA	NA	NA	NA	NA	NA	NA
CXCL13	9.41173e-46	2.68815	0.484	0.147	3.51387e-41	FRC-like	CXCL13	NA	NA	NA	NA	NA	NA	NABA_MATRISOME_ASSOCIATED	NA	NABA_SECRETED_FACTORS	GOMF_CYTOKINE_ACTIVITY	NABA_MATRISOME
AC008760.2	9.87206e-46	1.44935	0.258	0.045	3.68573e-41	FRC-like	AC008760.2	NA	NA	NA	NA	NA	NA	NA	NA	NA	NA	NA
LIN7A	1.77246e-45	1.38122	0.286	0.055	6.61747e-41	FRC-like	LIN7A	NA	NA	NA	NA	NA	NA	NA	NA	NA	NA	NA
SPTBN1	3.32085e-45	1.27529	0.895	0.529	1.23984e-40	FRC-like	SPTBN1	NA	NA	NA	NA	NA	NA	NA	NA	NA	NA	NA
NR2F2	1.16708e-44	1.1289	0.863	0.443	4.35728e-40	FRC-like	NR2F2	NA	NA	NA	NA	NA	NA	NA	NA	NA	NA	NA
ZDHHC14	2.73025e-44	1.44048	0.319	0.068	1.01934e-39	FRC-like	ZDHHC14	NA	NA	NA	NA	NA	NA	NA	NA	NA	NA	NA
CFB	1.2735e-42	1.07593	0.645	0.242	4.7546e-38	FRC-like	CFB	NA	NA	NA	NA	NA	NA	NA	NA	NA	NA	NA
AL627171.2	9.59202e-42	1.20289	0.698	0.288	3.58118e-37	FRC-like	AL627171.2	NA	NA	NA	NA	NA	NA	NA	NA	NA	NA	NA
BMP2K	1.22161e-41	1.59435	0.44	0.132	4.56089e-37	FRC-like	BMP2K	NA	NA	NA	NA	NA	NA	NA	NA	NA	NA	NA
DOCK10	1.34324e-41	1.19218	0.262	0.05	5.01501e-37	FRC-like	DOCK10	NA	NA	NA	NA	NA	NA	NA	NA	NA	NA	NA
LAP3	2.09463e-41	1.08253	0.887	0.515	7.8203e-37	FRC-like	LAP3	NA	NA	NA	NA	NA	NA	NA	NA	NA	NA	NA
IFI27L2	2.5902e-41	1.00498	0.891	0.627	9.67052e-37	FRC-like	IFI27L2	NA	NA	NA	NA	NA	NA	NA	NA	NA	NA	NA
PLPP1	1.23428e-40	1.2131	0.77	0.385	4.60818e-36	FRC-like	PLPP1	NA	NA	NA	NA	NA	NA	NA	NA	NA	NA	NA
FLRT2	2.3758e-39	1.37861	0.48	0.156	8.87004e-35	FRC-like	FLRT2	NA	NA	NA	NA	NA	NA	NA	NA	NA	NA	NA
CADM1	2.90154e-39	1.39016	0.315	0.073	1.08329e-34	FRC-like	CADM1	NA	NA	NA	NA	NA	NA	NA	NA	NA	NA	NA
SNHG6	3.68661e-39	0.874435	0.867	0.414	1.3764e-34	FRC-like	SNHG6	NA	NA	NA	NA	NA	NA	NA	NA	NA	NA	NA
CTSZ	3.85192e-39	1.23802	0.847	0.519	1.43811e-34	FRC-like	CTSZ	NA	NA	NA	NA	NA	NABA_ECM_REGULATORS	NABA_MATRISOME_ASSOCIATED	NA	NA	NA	NABA_MATRISOME
C1RL-AS1	5.19315e-39	1.22856	0.367	0.096	1.93886e-34	FRC-like	C1RL-AS1	NA	NA	NA	NA	NA	NA	NA	NA	NA	NA	NA
IQCG	1.00681e-38	1.8567	0.282	0.063	3.75892e-34	FRC-like	IQCG	NA	NA	NA	NA	NA	NA	NA	NA	NA	NA	NA
RNASEK	1.18371e-38	0.990481	0.863	0.47	4.41938e-34	FRC-like	RNASEK	NA	NA	NA	NA	NA	NA	NA	NA	NA	NA	NA
ISOC1	1.47889e-38	1.1851	0.411	0.118	5.52142e-34	FRC-like	ISOC1	NA	NA	NA	NA	NA	NA	NA	NA	NA	NA	NA
ITGA2	2.81515e-38	1.22174	0.282	0.061	1.05104e-33	FRC-like	ITGA2	NA	NA	NA	NA	NA	NA	NA	NA	NA	NA	NA
LY75	2.88082e-38	1.36519	0.286	0.063	1.07556e-33	FRC-like	LY75	NA	NA	NA	NA	NA	NA	NA	NA	NA	NA	NA
SEPTIN4	3.5551e-38	1.3199	0.335	0.084	1.3273e-33	FRC-like	SEPTIN4	NA	NA	NA	NA	NA	NA	NA	NA	NA	NA	NA
TGM2	6.53763e-38	1.30676	0.581	0.226	2.44082e-33	FRC-like	TGM2	NA	NA	NA	NA	NA	NABA_ECM_REGULATORS	NABA_MATRISOME_ASSOCIATED	NA	NA	NA	NABA_MATRISOME
PYCARD	1.02903e-37	1.37195	0.673	0.308	3.84189e-33	FRC-like	PYCARD	NA	NA	NA	NA	NA	NA	NA	NA	NA	NA	NA
POGLUT1	2.87655e-37	1.31285	0.399	0.119	1.07396e-32	FRC-like	POGLUT1	NA	NA	NA	NA	NA	NA	NA	NA	NA	NA	NA
RAB11FIP1	3.80596e-37	1.16723	0.27	0.058	1.42096e-32	FRC-like	RAB11FIP1	NA	NA	NA	NA	NA	NA	NA	NA	NA	NA	NA
INTS6L	1.89273e-36	1.44533	0.262	0.057	7.0665e-32	FRC-like	INTS6L	NA	NA	NABA_CORE_MATRISOME	NA	NABA_ECM_GLYCOPROTEINS	NA	NA	NA	NA	NA	NABA_MATRISOME
SOS1	2.4529e-36	1.31079	0.512	0.184	9.15789e-32	FRC-like	SOS1	NA	NA	NA	NA	NA	NA	NA	NA	NA	NA	NA
BACE2	2.78484e-36	1.12953	0.69	0.311	1.03972e-31	FRC-like	BACE2	NA	NA	NA	NA	NA	NA	NA	NA	NA	NA	NA
NFIB	3.30634e-36	1.03107	0.706	0.308	1.23442e-31	FRC-like	NFIB	NA	NA	NA	NA	NA	NA	NA	NA	NA	NA	NA
MFHAS1	3.87367e-36	1.31205	0.282	0.065	1.44623e-31	FRC-like	MFHAS1	NA	NA	NA	NA	NA	NA	NA	NA	NA	NA	NA
RNF19A	4.58644e-36	1.19071	0.661	0.292	1.71235e-31	FRC-like	RNF19A	NA	NA	NA	NA	NA	NA	NA	NA	NA	NA	NA
SNHG32	7.05883e-36	0.977267	0.726	0.32	2.63542e-31	FRC-like	SNHG32	NA	NA	NA	NA	NA	NA	NA	NA	NA	NA	NA
SLCO3A1	8.62866e-36	1.12692	0.629	0.26	3.22151e-31	FRC-like	SLCO3A1	NA	NA	NA	NA	NA	NA	NA	NA	NA	NA	NA
EZR	1.63136e-35	1.59475	0.371	0.11	6.09068e-31	FRC-like	EZR	NA	NA	NA	NA	NA	NA	NA	NA	NA	NA	NA
ITGB8	2.60832e-35	1.44372	0.323	0.084	9.73817e-31	FRC-like	ITGB8	NA	NA	NA	NA	NA	NA	NA	NA	NA	NA	NA
ETV6	2.79212e-35	1.3149	0.544	0.211	1.04244e-30	FRC-like	ETV6	NA	NA	NA	NA	NA	NA	NA	NA	NA	NA	NA
PRELP	4.36701e-35	0.92683	0.79	0.353	1.63042e-30	FRC-like	PRELP	NA	NA	NABA_CORE_MATRISOME	NA	NA	NA	NA	NABA_PROTEOGLYCANS	NA	NA	NABA_MATRISOME
PLA2G4C	4.50833e-35	1.28442	0.282	0.066	1.68318e-30	FRC-like	PLA2G4C	NA	NA	NA	NA	NA	NA	NA	NA	NA	NA	NA
RAB8B	7.48349e-35	1.24016	0.605	0.254	2.79396e-30	FRC-like	RAB8B	NA	NA	NA	NA	NA	NA	NA	NA	NA	NA	NA
MT-ATP8	8.33933e-35	1.10836	0.609	0.257	3.11349e-30	FRC-like	MT-ATP8	NA	NA	NA	NA	NA	NA	NA	NA	NA	NA	NA
RFTN1	8.63965e-35	1.19434	0.56	0.216	3.22561e-30	FRC-like	RFTN1	NA	NA	NA	NA	NA	NA	NA	NA	NA	NA	NA
FXYD6	1.1446e-34	0.996224	0.528	0.185	4.27337e-30	FRC-like	FXYD6	NA	NA	NA	NA	NA	NA	NA	NA	NA	NA	NA
EPAS1	1.20158e-34	1.02231	0.802	0.42	4.48612e-30	FRC-like	EPAS1	NA	NA	NA	NA	NA	NA	NA	NA	NA	NA	NA
NOP53	1.42425e-34	0.801734	0.944	0.743	5.31745e-30	FRC-like	NOP53	NA	NA	NA	NA	NA	NA	NA	NA	NA	NA	NA
CRYBG3	1.7204e-34	1.06821	0.621	0.257	6.42313e-30	FRC-like	CRYBG3	NA	NA	NA	NA	NA	NA	NA	NA	NA	NA	NA
LTBP1	1.74775e-34	1.18154	0.843	0.499	6.52523e-30	FRC-like	LTBP1	NA	NA	NABA_CORE_MATRISOME	NA	NABA_ECM_GLYCOPROTEINS	NA	NA	NA	NA	NA	NABA_MATRISOME
TBC1D12	3.333e-34	1.34865	0.375	0.114	1.24438e-29	FRC-like	TBC1D12	NA	NA	NA	NA	NA	NA	NA	NA	NA	NA	NA
CLIC2	3.54856e-34	1.16199	0.496	0.174	1.32486e-29	FRC-like	CLIC2	NA	NA	NA	NA	NA	NA	NA	NA	NA	NA	NA
SNHG5	3.74773e-34	0.888318	0.843	0.433	1.39922e-29	FRC-like	SNHG5	NA	NA	NA	NA	NA	NA	NA	NA	NA	NA	NA
TNFAIP3	3.99086e-34	1.3488	0.77	0.409	1.48999e-29	FRC-like	TNFAIP3	NA	NA	NA	NA	NA	NA	NA	NA	NA	NA	NA
IL34	4.40159e-34	1.13547	0.516	0.183	1.64333e-29	FRC-like	IL34	NA	NA	NA	NA	NA	NA	NABA_MATRISOME_ASSOCIATED	NA	NABA_SECRETED_FACTORS	GOMF_CYTOKINE_ACTIVITY	NABA_MATRISOME
RARRES2	4.90077e-34	0.736111	0.992	0.868	1.8297e-29	FRC-like	RARRES2	NA	NA	NA	NA	NA	NA	NA	NA	NA	NA	NA
FILIP1L	4.92175e-34	1.09584	0.919	0.608	1.83754e-29	FRC-like	FILIP1L	NA	NA	NA	NA	NA	NA	NA	NA	NA	NA	NA
NSA2	6.48235e-34	0.957858	0.867	0.582	2.42019e-29	FRC-like	NSA2	NA	NA	NA	NA	NA	NA	NA	NA	NA	NA	NA
CRIP1	1.60277e-33	1.1652	0.823	0.439	5.98394e-29	FRC-like	CRIP1	NA	NA	NA	NA	NA	NA	NA	NA	NA	NA	NA
MBNL2	1.83762e-33	1.20729	0.673	0.322	6.86075e-29	FRC-like	MBNL2	NA	NA	NA	NA	NA	NA	NA	NA	NA	NA	NA
ZEB2	2.40651e-33	1.07919	0.851	0.518	8.98469e-29	FRC-like	ZEB2	NA	NA	NA	NA	NA	NA	NA	NA	NA	NA	NA
PPA1	2.70982e-33	1.02211	0.903	0.665	1.01171e-28	FRC-like	PPA1	NA	NA	NA	NA	NA	NA	NA	NA	NA	NA	NA
CCN1	5.46476e-33	1.10122	0.79	0.388	2.04027e-28	FRC-like	CCN1	NA	NA	NABA_CORE_MATRISOME	NA	NABA_ECM_GLYCOPROTEINS	NA	NA	NA	NA	NA	NABA_MATRISOME
SPAG16	7.84404e-33	1.20618	0.492	0.18	2.92857e-28	FRC-like	SPAG16	NA	NA	NA	NA	NA	NA	NA	NA	NA	NA	NA
NUB1	9.23257e-33	1.20349	0.669	0.325	3.44698e-28	FRC-like	NUB1	NA	NA	NA	NA	NA	NA	NA	NA	NA	NA	NA
S1PR3	9.61854e-33	1.30006	0.565	0.237	3.59108e-28	FRC-like	S1PR3	NA	NA	NA	NA	NA	NA	NA	NA	NA	NA	NA
GPR137	1.48007e-32	1.13491	0.407	0.13	5.52584e-28	FRC-like	GPR137	NA	NA	NA	NA	NA	NA	NA	NA	NA	NA	NA
ADARB1	1.56285e-32	1.2349	0.298	0.077	5.8349e-28	FRC-like	ADARB1	NA	NA	NA	NA	NA	NA	NA	NA	NA	NA	NA
RELL1	1.90255e-32	1.28398	0.399	0.127	7.10317e-28	FRC-like	RELL1	NA	NA	NA	NA	NA	NA	NA	NA	NA	NA	NA
NAP1L1	2.10848e-32	0.784275	0.96	0.809	7.872e-28	FRC-like	NAP1L1	NA	NA	NA	NA	NA	NA	NA	NA	NA	NA	NA
NT5DC1	6.73778e-32	1.17082	0.411	0.137	2.51555e-27	FRC-like	NT5DC1	NA	NA	NA	NA	NA	NA	NA	NA	NA	NA	NA
TJP1	7.57343e-32	1.09625	0.665	0.323	2.82754e-27	FRC-like	TJP1	NA	NA	NA	NA	NA	NA	NA	NA	NA	NA	NA
MMP23B	8.23689e-32	0.956604	0.54	0.204	3.07524e-27	FRC-like	MMP23B	NA	NA	NA	NA	NA	NABA_ECM_REGULATORS	NABA_MATRISOME_ASSOCIATED	NA	NA	NA	NABA_MATRISOME
APOE	8.41192e-32	1.13123	0.681	0.325	3.14059e-27	FRC-like	APOE	NA	NA	NA	NA	NA	NA	NA	NA	NA	NA	NA
PRPS2	1.45226e-31	1.50252	0.476	0.184	5.42203e-27	FRC-like	PRPS2	NA	NA	NA	NA	NA	NA	NA	NA	NA	NA	NA
AC068888.1	1.7864e-31	1.18605	0.44	0.149	6.66952e-27	FRC-like	AC068888.1	NA	NA	NA	NA	NA	NA	NA	NA	NA	NA	NA
OGFRL1	2.33817e-31	1.13609	0.468	0.17	8.72956e-27	FRC-like	OGFRL1	NA	NA	NA	NA	NA	NA	NA	NA	NA	NA	NA
SDC3	3.48617e-31	1.2231	0.258	0.061	1.30156e-26	FRC-like	SDC3	NA	NA	NA	NABA_ECM_AFFILIATED	NA	NA	NABA_MATRISOME_ASSOCIATED	NA	NA	NA	NABA_MATRISOME
MAN2B1	3.61239e-31	1.16503	0.407	0.138	1.34868e-26	FRC-like	MAN2B1	NA	NA	NA	NA	NA	NA	NA	NA	NA	NA	NA
NFKB2	6.42151e-31	0.948476	0.548	0.217	2.39747e-26	FRC-like	NFKB2	NA	NA	NA	NA	NA	NA	NA	NA	NA	NA	NA
CD200	7.29745e-31	0.961345	0.302	0.079	2.7245e-26	FRC-like	CD200	NA	NA	NA	NA	NA	NA	NA	NA	NA	NA	NA
EPHA3	9.74256e-31	1.17414	0.282	0.072	3.63738e-26	FRC-like	EPHA3	NA	NA	NA	NA	NA	NA	NA	NA	NA	NA	NA
EIF4B	1.19564e-30	0.866553	0.863	0.539	4.46392e-26	FRC-like	EIF4B	NA	NA	NA	NA	NA	NA	NA	NA	NA	NA	NA
WAC-AS1	1.51088e-30	1.17619	0.52	0.212	5.64087e-26	FRC-like	WAC-AS1	NA	NA	NA	NA	NA	NA	NA	NA	NA	NA	NA
MYO6	2.02731e-30	1.22565	0.548	0.225	7.56896e-26	FRC-like	MYO6	NA	NA	NA	NA	NA	NA	NA	NA	NA	NA	NA
ORAI1	2.08864e-30	1.2856	0.355	0.108	7.79795e-26	FRC-like	ORAI1	NA	NA	NA	NA	NA	NA	NA	NA	NA	NA	NA
OSMR	5.0375e-30	1.02777	0.665	0.326	1.88075e-25	FRC-like	OSMR	NA	NA	NA	NA	NA	NA	NA	NA	NA	NA	NA
IGKC	5.61715e-30	2.18031	0.819	0.404	2.09716e-25	FRC-like	IGKC	NA	NA	NA	NA	NA	NA	NA	NA	NA	NA	NA
RABGAP1	5.98297e-30	1.22374	0.431	0.156	2.23374e-25	FRC-like	RABGAP1	NA	NA	NA	NA	NA	NA	NA	NA	NA	NA	NA
MT-ND4L	6.49537e-30	0.764557	0.919	0.594	2.42505e-25	FRC-like	MT-ND4L	NA	NA	NA	NA	NA	NA	NA	NA	NA	NA	NA
PGF	1.2505e-29	1.01987	0.5	0.192	4.66873e-25	FRC-like	PGF	NA	NA	NA	NA	NA	NA	NABA_MATRISOME_ASSOCIATED	NA	NABA_SECRETED_FACTORS	NA	NABA_MATRISOME
CD81	1.9116e-29	0.69075	0.98	0.756	7.13697e-25	FRC-like	CD81	NA	NA	NA	NA	NA	NA	NA	NA	NA	NA	NA
PTGES	2.29662e-29	0.682721	0.528	0.2	8.57444e-25	FRC-like	PTGES	NA	NA	NA	NA	NA	NA	NA	NA	NA	NA	NA
MAPK10	4.76709e-29	1.07702	0.343	0.104	1.77979e-24	FRC-like	MAPK10	NA	NA	NA	NA	NA	NA	NA	NA	NA	NA	NA
ICAM4	5.93032e-29	1.27034	0.31	0.089	2.21408e-24	FRC-like	ICAM4	NA	NA	NA	NA	NA	NA	NA	NA	NA	NA	NA
SLFN5	9.62411e-29	1.34843	0.621	0.316	3.59316e-24	FRC-like	SLFN5	NA	NA	NA	NA	NA	NA	NA	NA	NA	NA	NA
PAPSS2	1.36847e-28	1.20219	0.548	0.235	5.10919e-24	FRC-like	PAPSS2	NA	NA	NA	NA	NA	NA	NA	NA	NA	NA	NA
RIOX2	1.90272e-28	1.1386	0.371	0.124	7.1038e-24	FRC-like	RIOX2	NA	NA	NA	NA	NA	NA	NA	NA	NA	NA	NA
FKBP1A	5.25926e-28	0.88265	0.911	0.696	1.96354e-23	FRC-like	FKBP1A	NA	NA	NA	NA	NA	NA	NA	NA	NA	NA	NA
CXCL2	7.35941e-28	0.891657	0.73	0.397	2.74764e-23	FRC-like	CXCL2	NA	NA	NA	NA	NA	NA	NABA_MATRISOME_ASSOCIATED	NA	NABA_SECRETED_FACTORS	GOMF_CYTOKINE_ACTIVITY	NABA_MATRISOME
NFE2L1	8.0917e-28	1.06181	0.641	0.317	3.02104e-23	FRC-like	NFE2L1	NA	NA	NA	NA	NA	NA	NA	NA	NA	NA	NA
RPS19BP1	1.13664e-27	1.03241	0.79	0.533	4.24366e-23	FRC-like	RPS19BP1	NA	NA	NA	NA	NA	NA	NA	NA	NA	NA	NA
MAN1C1	2.08507e-27	0.858068	0.359	0.113	7.78459e-23	FRC-like	MAN1C1	NA	NA	NA	NA	NA	NA	NA	NA	NA	NA	NA
SNCAIP	2.55868e-27	1.05579	0.258	0.067	9.55284e-23	FRC-like	SNCAIP	NA	NA	NA	NA	NA	NA	NA	NA	NA	NA	NA
RBIS	3.64012e-27	0.934242	0.677	0.339	1.35904e-22	FRC-like	RBIS	NA	NA	NA	NA	NA	NA	NA	NA	NA	NA	NA
IFI30	3.93224e-27	0.848069	0.444	0.164	1.4681e-22	FRC-like	IFI30	NA	NA	NA	NA	NA	NA	NA	NA	NA	NA	NA
SEPTIN7	3.96887e-27	0.737949	0.883	0.461	1.48178e-22	FRC-like	SEPTIN7	NA	NA	NA	NA	NA	NA	NA	NA	NA	NA	NA
DUXAP8	4.42787e-27	1.30367	0.468	0.184	1.65315e-22	FRC-like	DUXAP8	NA	NA	NA	NA	NA	NA	NA	NA	NA	NA	NA
RBP1	5.60267e-27	0.871502	0.629	0.287	2.09176e-22	FRC-like	RBP1	NA	NA	NA	NA	NA	NA	NA	NA	NA	NA	NA
RELB	8.21031e-27	0.960626	0.609	0.288	3.06532e-22	FRC-like	RELB	NA	NA	NA	NA	NA	NA	NA	NA	NA	NA	NA
VWA1	1.06661e-26	1.07413	0.407	0.147	3.98218e-22	FRC-like	VWA1	NA	NA	NABA_CORE_MATRISOME	NA	NABA_ECM_GLYCOPROTEINS	NA	NA	NA	NA	NA	NABA_MATRISOME
SEPTIN10	1.0937e-26	1.15145	0.492	0.207	4.08331e-22	FRC-like	SEPTIN10	NA	NA	NA	NA	NA	NA	NA	NA	NA	NA	NA
COLEC12	1.68417e-26	0.977374	0.706	0.359	6.28785e-22	FRC-like	COLEC12	NA	NA	NA	NABA_ECM_AFFILIATED	NA	NA	NABA_MATRISOME_ASSOCIATED	NA	NA	NA	NABA_MATRISOME
IL7	2.51423e-26	1.16523	0.254	0.068	9.38688e-22	FRC-like	IL7	NA	NA	NA	NA	NA	NA	NABA_MATRISOME_ASSOCIATED	NA	NABA_SECRETED_FACTORS	GOMF_CYTOKINE_ACTIVITY	NABA_MATRISOME
HIVEP1	2.81643e-26	1.08574	0.423	0.158	1.05151e-21	FRC-like	HIVEP1	NA	NA	NA	NA	NA	NA	NA	NA	NA	NA	NA
CX3CL1	4.69251e-26	1.05816	0.306	0.093	1.75195e-21	FRC-like	CX3CL1	NA	NA	NA	NA	NA	NA	NABA_MATRISOME_ASSOCIATED	NA	NABA_SECRETED_FACTORS	GOMF_CYTOKINE_ACTIVITY	NABA_MATRISOME
CGNL1	5.34068e-26	0.936546	0.27	0.074	1.99394e-21	FRC-like	CGNL1	NA	NA	NA	NA	NA	NA	NA	NA	NA	NA	NA
PDK3	7.83588e-26	0.945921	0.339	0.11	2.92553e-21	FRC-like	PDK3	NA	NA	NA	NA	NA	NA	NA	NA	NA	NA	NA
EGLN3	9.62233e-26	1.07721	0.319	0.1	3.5925e-21	FRC-like	EGLN3	NA	NA	NA	NA	NA	NABA_ECM_REGULATORS	NABA_MATRISOME_ASSOCIATED	NA	NA	NA	NABA_MATRISOME
RRAD	1.21972e-25	1.02934	0.573	0.272	4.55383e-21	FRC-like	RRAD	NA	NA	NA	NA	NA	NA	NA	NA	NA	NA	NA
PLEKHA4	1.27126e-25	0.899499	0.472	0.187	4.74623e-21	FRC-like	PLEKHA4	NA	NA	NA	NA	NA	NA	NA	NA	NA	NA	NA
LRRC75A	1.61719e-25	1.21803	0.274	0.08	6.03778e-21	FRC-like	LRRC75A	NA	NA	NA	NA	NA	NA	NA	NA	NA	NA	NA
CCDC28B	1.6782e-25	1.04579	0.444	0.176	6.26556e-21	FRC-like	CCDC28B	NA	NA	NA	NA	NA	NA	NA	NA	NA	NA	NA
PTBP3	1.75868e-25	1.00348	0.601	0.291	6.56603e-21	FRC-like	PTBP3	NA	NA	NA	NA	NA	NA	NA	NA	NA	NA	NA
BCL3	1.91959e-25	1.05773	0.569	0.271	7.1668e-21	FRC-like	BCL3	NA	NA	NA	NA	NA	NA	NA	NA	NA	NA	NA
STAT3	2.23155e-25	0.753372	0.907	0.658	8.33149e-21	FRC-like	STAT3	NA	NA	NA	NA	NA	NA	NA	NA	NA	NA	NA
AHR	2.55553e-25	0.978263	0.778	0.472	9.54108e-21	FRC-like	AHR	NA	NA	NA	NA	NA	NA	NA	NA	NA	NA	NA
NOC3L	2.59386e-25	0.9912	0.427	0.167	9.68416e-21	FRC-like	NOC3L	NA	NA	NA	NA	NA	NA	NA	NA	NA	NA	NA
SEPTIN8	2.6512e-25	1.08317	0.375	0.136	9.89825e-21	FRC-like	SEPTIN8	NA	NA	NA	NA	NA	NA	NA	NA	NA	NA	NA
ALDH7A1	2.69756e-25	0.918195	0.516	0.222	1.00714e-20	FRC-like	ALDH7A1	NA	NA	NA	NA	NA	NA	NA	NA	NA	NA	NA
CDC42EP4	3.25536e-25	1.03591	0.472	0.19	1.21539e-20	FRC-like	CDC42EP4	NA	NA	NA	NA	NA	NA	NA	NA	NA	NA	NA
DCLK1	6.04687e-25	0.922076	0.435	0.162	2.2576e-20	FRC-like	DCLK1	NA	NA	NA	NA	NA	NA	NA	NA	NA	NA	NA
MAP1LC3A	6.67182e-25	1.01436	0.782	0.469	2.49092e-20	FRC-like	MAP1LC3A	NA	NA	NA	NA	NA	NA	NA	NA	NA	NA	NA
NRIP1	1.29573e-24	1.20634	0.508	0.229	4.83762e-20	FRC-like	NRIP1	NA	NA	NA	NA	NA	NA	NA	NA	NA	NA	NA
DST	1.47764e-24	0.963257	0.831	0.544	5.51677e-20	FRC-like	DST	NA	NA	NA	NA	NA	NA	NA	NA	NA	NA	NA
SEPTIN2	2.61565e-24	0.870366	0.706	0.381	9.76552e-20	FRC-like	SEPTIN2	NA	NA	NA	NA	NA	NA	NA	NA	NA	NA	NA
RCL1	5.12952e-24	0.920253	0.347	0.118	1.91511e-19	FRC-like	RCL1	NA	NA	NA	NA	NA	NA	NA	NA	NA	NA	NA
RALGDS	5.55953e-24	0.982745	0.323	0.107	2.07565e-19	FRC-like	RALGDS	NA	NA	NA	NA	NA	NA	NA	NA	NA	NA	NA
TMEM173	5.60781e-24	0.968974	0.706	0.402	2.09368e-19	FRC-like	TMEM173	NA	NA	NA	NA	NA	NA	NA	NA	NA	NA	NA
HEG1	5.75622e-24	1.0165	0.508	0.228	2.14908e-19	FRC-like	HEG1	NA	NA	NA	NA	NA	NA	NA	NA	NA	NA	NA
CCDC50	8.41471e-24	1.01589	0.698	0.407	3.14163e-19	FRC-like	CCDC50	NA	NA	NA	NA	NA	NA	NA	NA	NA	NA	NA
EFNB2	9.37557e-24	1.31332	0.27	0.081	3.50037e-19	FRC-like	EFNB2	NA	NA	NA	NA	NA	NA	NA	NA	NA	NA	NA
VEGFC	1.05251e-23	1.20815	0.29	0.094	3.92954e-19	FRC-like	VEGFC	NA	NA	NA	NA	NA	NA	NABA_MATRISOME_ASSOCIATED	NA	NABA_SECRETED_FACTORS	NA	NABA_MATRISOME
CDC42EP3	1.121e-23	0.979183	0.339	0.118	4.18527e-19	FRC-like	CDC42EP3	NA	NA	NA	NA	NA	NA	NA	NA	NA	NA	NA
PNRC1	1.21784e-23	0.677034	0.976	0.844	4.54682e-19	FRC-like	PNRC1	NA	NA	NA	NA	NA	NA	NA	NA	NA	NA	NA
HES1	1.47888e-23	1.07304	0.823	0.576	5.52139e-19	FRC-like	HES1	NA	NA	NA	NA	NA	NA	NA	NA	NA	NA	NA
NRCAM	2.01835e-23	0.973213	0.262	0.075	7.53551e-19	FRC-like	NRCAM	NA	NA	NA	NA	NA	NA	NA	NA	NA	NA	NA
NFKBIE	2.41336e-23	0.940062	0.391	0.148	9.01026e-19	FRC-like	NFKBIE	NA	NA	NA	NA	NA	NA	NA	NA	NA	NA	NA
SFT2D2	3.46523e-23	0.972443	0.56	0.259	1.29374e-18	FRC-like	SFT2D2	NA	NA	NA	NA	NA	NA	NA	NA	NA	NA	NA
PCBD1	4.43402e-23	0.857562	0.573	0.27	1.65544e-18	FRC-like	PCBD1	NA	NA	NA	NA	NA	NA	NA	NA	NA	NA	NA
KITLG	6.21001e-23	0.694392	0.56	0.253	2.31851e-18	FRC-like	KITLG	NA	NA	NA	NA	NA	NA	NABA_MATRISOME_ASSOCIATED	NA	NABA_SECRETED_FACTORS	GOMF_CYTOKINE_ACTIVITY	NABA_MATRISOME
C17orf49	9.96007e-23	0.876578	0.597	0.29	3.71859e-18	FRC-like	C17orf49	NA	NA	NA	NA	NA	NA	NA	NA	NA	NA	NA
IL4I1	1.32179e-22	1.15766	0.282	0.09	4.93491e-18	FRC-like	IL4I1	NA	NA	NA	NA	NA	NA	NA	NA	NA	NA	NA
SEPTIN11	1.81412e-22	0.520413	0.645	0.3	6.773e-18	FRC-like	SEPTIN11	NA	NA	NA	NA	NA	NA	NA	NA	NA	NA	NA
NCOA7	2.29655e-22	0.982201	0.806	0.568	8.57417e-18	FRC-like	NCOA7	NA	NA	NA	NA	NA	NA	NA	NA	NA	NA	NA
BEND5	2.91895e-22	0.809444	0.302	0.098	1.08979e-17	FRC-like	BEND5	NA	NA	NA	NA	NA	NA	NA	NA	NA	NA	NA
ROCK2	2.92062e-22	0.910294	0.605	0.3	1.09041e-17	FRC-like	ROCK2	NA	NA	NA	NA	NA	NA	NA	NA	NA	NA	NA
GATAD2B	3.72909e-22	0.874581	0.407	0.158	1.39225e-17	FRC-like	GATAD2B	NA	NA	NA	NA	NA	NA	NA	NA	NA	NA	NA
APPL1	3.95942e-22	0.833434	0.589	0.292	1.47825e-17	FRC-like	APPL1	NA	NA	NA	NA	NA	NA	NA	NA	NA	NA	NA
LZIC	4.69401e-22	0.956035	0.464	0.195	1.75251e-17	FRC-like	LZIC	NA	NA	NA	NA	NA	NA	NA	NA	NA	NA	NA
TP53BP2	5.99996e-22	1.10426	0.419	0.173	2.24008e-17	FRC-like	TP53BP2	NA	NA	NA	NA	NA	NA	NA	NA	NA	NA	NA
GNG10	6.52777e-22	0.844537	0.621	0.306	2.43714e-17	FRC-like	GNG10	NA	NA	NA	NA	NA	NA	NA	NA	NA	NA	NA
LINC01578	2.02977e-21	0.614728	0.673	0.33	7.57816e-17	FRC-like	LINC01578	NA	NA	NA	NA	NA	NA	NA	NA	NA	NA	NA
SNHG1	2.31383e-21	0.823499	0.315	0.107	8.63868e-17	FRC-like	SNHG1	NA	NA	NA	NA	NA	NA	NA	NA	NA	NA	NA
PARK7	2.54896e-21	0.56699	0.952	0.83	9.51653e-17	FRC-like	PARK7	NA	NA	NA	NA	NA	NA	NA	NA	NA	NA	NA
MCC	3.29991e-21	1.13855	0.472	0.21	1.23202e-16	FRC-like	MCC	NA	NA	NA	NA	NA	NA	NA	NA	NA	NA	NA
KTN1	3.68146e-21	0.675591	0.907	0.675	1.37447e-16	FRC-like	KTN1	NA	NA	NA	NA	NA	NA	NA	NA	NA	NA	NA
ZNF267	4.84851e-21	0.952428	0.448	0.198	1.81019e-16	FRC-like	ZNF267	NA	NA	NA	NA	NA	NA	NA	NA	NA	NA	NA
FOXO3	6.99361e-21	0.82517	0.649	0.351	2.61107e-16	FRC-like	FOXO3	NA	NA	NA	NA	NA	NA	NA	NA	NA	NA	NA
RDH10	8.6955e-21	0.762153	0.327	0.115	3.24646e-16	FRC-like	RDH10	NA	NA	NA	NA	NA	NA	NA	NA	NA	NA	NA
MICALL2	1.1815e-20	0.801273	0.444	0.186	4.41112e-16	FRC-like	MICALL2	NA	NA	NA	NA	NA	NA	NA	NA	NA	NA	NA
RRAS	1.23659e-20	0.708611	0.806	0.51	4.61681e-16	FRC-like	RRAS	NA	NA	NA	NA	NA	NA	NA	NA	NA	NA	NA
NTRK3	1.40506e-20	0.89396	0.286	0.094	5.24578e-16	FRC-like	NTRK3	NA	NA	NA	NA	NA	NA	NA	NA	NA	NA	NA
TMEM64	1.41547e-20	0.873228	0.335	0.122	5.28466e-16	FRC-like	TMEM64	NA	NA	NA	NA	NA	NA	NA	NA	NA	NA	NA
MICOS10	1.54938e-20	0.733509	0.738	0.387	5.78459e-16	FRC-like	MICOS10	NA	NA	NA	NA	NA	NA	NA	NA	NA	NA	NA
SMAP2	2.32427e-20	1.04645	0.319	0.117	8.67765e-16	FRC-like	SMAP2	NA	NA	NA	NA	NA	NA	NA	NA	NA	NA	NA
FYCO1	2.37915e-20	0.947101	0.278	0.092	8.88255e-16	FRC-like	FYCO1	NA	NA	NA	NA	NA	NA	NA	NA	NA	NA	NA
USF3	2.42582e-20	0.925028	0.339	0.128	9.05679e-16	FRC-like	USF3	NA	NA	NA	NA	NA	NA	NA	NA	NA	NA	NA
PIK3R3	2.43561e-20	0.798863	0.415	0.17	9.09337e-16	FRC-like	PIK3R3	NA	NA	NA	NA	NA	NA	NA	NA	NA	NA	NA
RAB13	2.54556e-20	0.653391	0.879	0.612	9.50384e-16	FRC-like	RAB13	NA	NA	NA	NA	NA	NA	NA	NA	NA	NA	NA
CIAO2B	3.45236e-20	0.665713	0.645	0.321	1.28894e-15	FRC-like	CIAO2B	NA	NA	NA	NA	NA	NA	NA	NA	NA	NA	NA
DRAM1	4.22834e-20	0.702626	0.621	0.318	1.57865e-15	FRC-like	DRAM1	NA	NA	NA	NA	NA	NA	NA	NA	NA	NA	NA
INTS6	4.65709e-20	0.636583	0.746	0.436	1.73872e-15	FRC-like	INTS6	NA	NA	NA	NA	NA	NA	NA	NA	NA	NA	NA
ZFAS1	5.14429e-20	0.553633	0.956	0.786	1.92062e-15	FRC-like	ZFAS1	NA	NA	NA	NA	NA	NA	NA	NA	NA	NA	NA
PAXX	6.22987e-20	0.799638	0.528	0.254	2.32592e-15	FRC-like	PAXX	NA	NA	NA	NA	NA	NA	NA	NA	NA	NA	NA
CD302	6.62471e-20	0.671251	0.685	0.383	2.47334e-15	FRC-like	CD302	NA	NA	NA	NA	NA	NA	NA	NA	NA	NA	NA
ZFP36L2	9.68815e-20	0.557443	0.923	0.69	3.61707e-15	FRC-like	ZFP36L2	NA	NA	NA	NA	NA	NA	NA	NA	NA	NA	NA
MID1	1.0433e-19	0.831524	0.359	0.14	3.89518e-15	FRC-like	MID1	NA	NA	NA	NA	NA	NA	NA	NA	NA	NA	NA
RSPO3	1.10605e-19	0.976361	0.306	0.112	4.12943e-15	FRC-like	RSPO3	NA	NA	NABA_CORE_MATRISOME	NA	NABA_ECM_GLYCOPROTEINS	NA	NA	NA	NA	NA	NABA_MATRISOME
AC007952.4	1.15738e-19	1.02626	0.399	0.171	4.32108e-15	FRC-like	AC007952.4	NA	NA	NA	NA	NA	NA	NA	NA	NA	NA	NA
EGFR	1.5582e-19	0.965647	0.492	0.236	5.81753e-15	FRC-like	EGFR	NA	NA	NA	NA	NA	NA	NA	NA	NA	NA	NA
NFYB	1.89467e-19	0.839803	0.528	0.262	7.07375e-15	FRC-like	NFYB	NA	NA	NA	NA	NA	NA	NA	NA	NA	NA	NA
UBE2V1	2.12866e-19	0.653951	0.645	0.336	7.94734e-15	FRC-like	UBE2V1	NA	NA	NA	NA	NA	NA	NA	NA	NA	NA	NA
TRAF3	2.75935e-19	0.902908	0.363	0.145	1.0302e-14	FRC-like	TRAF3	NA	NA	NA	NA	NA	NA	NA	NA	NA	NA	NA
SP5	2.86904e-19	0.813594	0.323	0.116	1.07116e-14	FRC-like	SP5	NA	NA	NA	NA	NA	NA	NA	NA	NA	NA	NA
AL391121.1	3.4518e-19	0.940356	0.274	0.094	1.28873e-14	FRC-like	AL391121.1	NA	NA	NA	NA	NA	NA	NA	NA	NA	NA	NA
FADS2	3.52287e-19	1.03258	0.371	0.152	1.31526e-14	FRC-like	FADS2	NA	NA	NA	NA	NA	NA	NA	NA	NA	NA	NA
RASSF4	3.75568e-19	1.02122	0.335	0.132	1.40218e-14	FRC-like	RASSF4	NA	NA	NA	NA	NA	NA	NA	NA	NA	NA	NA
NGRN	3.9124e-19	0.799793	0.544	0.264	1.46069e-14	FRC-like	NGRN	NA	NA	NA	NA	NA	NA	NA	NA	NA	NA	NA
MBOAT2	3.94191e-19	1.12035	0.262	0.09	1.47171e-14	FRC-like	MBOAT2	NA	NA	NA	NA	NA	NA	NA	NA	NA	NA	NA
DNAJC21	6.48795e-19	0.931176	0.54	0.272	2.42228e-14	FRC-like	DNAJC21	NA	NA	NA	NA	NA	NA	NA	NA	NA	NA	NA
MIR100HG	7.00635e-19	0.811313	0.484	0.227	2.61582e-14	FRC-like	MIR100HG	NA	NA	NA	NA	NA	NA	NA	NA	NA	NA	NA
KCTD12	7.05671e-19	0.934749	0.548	0.285	2.63462e-14	FRC-like	KCTD12	NA	NA	NA	NA	NA	NA	NA	NA	NA	NA	NA
PPP1R10	7.59085e-19	0.675477	0.71	0.406	2.83404e-14	FRC-like	PPP1R10	NA	NA	NA	NA	NA	NA	NA	NA	NA	NA	NA
PRXL2A	8.22078e-19	0.689772	0.367	0.143	3.06923e-14	FRC-like	PRXL2A	NA	NA	NA	NA	NA	NA	NA	NA	NA	NA	NA
IRF9	9.88978e-19	0.905552	0.548	0.283	3.69235e-14	FRC-like	IRF9	NA	NA	NA	NA	NA	NA	NA	NA	NA	NA	NA
JUND	1.18548e-18	0.754864	0.948	0.793	4.42598e-14	FRC-like	JUND	NA	NA	NA	NA	NA	NA	NA	NA	NA	NA	NA
ALDH2	1.3403e-18	0.922498	0.649	0.352	5.00402e-14	FRC-like	ALDH2	NA	NA	NA	NA	NA	NA	NA	NA	NA	NA	NA
RSPO1	1.60377e-18	0.777812	0.331	0.123	5.98766e-14	FRC-like	RSPO1	NA	NA	NABA_CORE_MATRISOME	NA	NABA_ECM_GLYCOPROTEINS	NA	NA	NA	NA	NA	NABA_MATRISOME
ARNTL2	1.74233e-18	1.10256	0.254	0.084	6.50499e-14	FRC-like	ARNTL2	NA	NA	NA	NA	NA	NA	NA	NA	NA	NA	NA
DBNDD2	1.75289e-18	0.786104	0.306	0.112	6.54442e-14	FRC-like	DBNDD2	NA	NA	NA	NA	NA	NA	NA	NA	NA	NA	NA
TNRC6C	2.43718e-18	0.735797	0.423	0.184	9.09921e-14	FRC-like	TNRC6C	NA	NA	NA	NA	NA	NA	NA	NA	NA	NA	NA
WASHC2A	2.86246e-18	0.828242	0.351	0.14	1.0687e-13	FRC-like	WASHC2A	NA	NA	NA	NA	NA	NA	NA	NA	NA	NA	NA
NR2F2-AS1	3.51878e-18	0.823079	0.262	0.087	1.31374e-13	FRC-like	NR2F2-AS1	NA	NA	NA	NA	NA	NA	NA	NA	NA	NA	NA
MSX1	3.53167e-18	0.898844	0.355	0.145	1.31855e-13	FRC-like	MSX1	NA	NA	NA	NA	NA	NA	NA	NA	NA	NA	NA
FKBP5	3.7649e-18	0.890661	0.347	0.141	1.40563e-13	FRC-like	FKBP5	NA	NA	NA	NA	NA	NA	NA	NA	NA	NA	NA
HNMT	4.13243e-18	0.868574	0.573	0.313	1.54284e-13	FRC-like	HNMT	NA	NA	NA	NA	NA	NA	NA	NA	NA	NA	NA
MICU3	4.72996e-18	0.800508	0.347	0.139	1.76593e-13	FRC-like	MICU3	NA	NA	NA	NA	NA	NA	NA	NA	NA	NA	NA
PCF11	5.13787e-18	0.752727	0.565	0.287	1.91822e-13	FRC-like	PCF11	NA	NA	NA	NA	NA	NA	NA	NA	NA	NA	NA
GABARAP	5.47513e-18	0.590043	0.879	0.563	2.04414e-13	FRC-like	GABARAP	NA	NA	NA	NA	NA	NA	NA	NA	NA	NA	NA
FBXW11	6.65339e-18	0.752198	0.468	0.218	2.48404e-13	FRC-like	FBXW11	NA	NA	NA	NA	NA	NA	NA	NA	NA	NA	NA
PLSCR3	8.88275e-18	0.909795	0.327	0.13	3.31637e-13	FRC-like	PLSCR3	NA	NA	NA	NA	NA	NA	NA	NA	NA	NA	NA
IPO7	9.90191e-18	0.777194	0.552	0.288	3.69688e-13	FRC-like	IPO7	NA	NA	NA	NA	NA	NA	NA	NA	NA	NA	NA
ANKRD65	1.06889e-17	0.806172	0.323	0.125	3.9907e-13	FRC-like	ANKRD65	NA	NA	NA	NA	NA	NA	NA	NA	NA	NA	NA
ARGLU1	1.07476e-17	0.6524	0.839	0.614	4.01262e-13	FRC-like	ARGLU1	NA	NA	NA	NA	NA	NA	NA	NA	NA	NA	NA
LRRK1	1.0811e-17	0.961312	0.29	0.107	4.03628e-13	FRC-like	LRRK1	NA	NA	NA	NA	NA	NA	NA	NA	NA	NA	NA
RAPH1	1.13478e-17	1.05272	0.359	0.15	4.23672e-13	FRC-like	RAPH1	NA	NA	NA	NA	NA	NA	NA	NA	NA	NA	NA
MTLN	1.19726e-17	0.882312	0.375	0.162	4.46996e-13	FRC-like	MTLN	NA	NA	NA	NA	NA	NA	NA	NA	NA	NA	NA
GNPDA1	1.249e-17	0.777062	0.331	0.13	4.66313e-13	FRC-like	GNPDA1	NA	NA	NA	NA	NA	NA	NA	NA	NA	NA	NA
ZNF106	1.38378e-17	0.780444	0.649	0.378	5.16635e-13	FRC-like	ZNF106	NA	NA	NA	NA	NA	NA	NA	NA	NA	NA	NA
OSBPL1A	1.49252e-17	0.681971	0.532	0.257	5.57233e-13	FRC-like	OSBPL1A	NA	NA	NA	NA	NA	NA	NA	NA	NA	NA	NA
PSIP1	1.60209e-17	0.650645	0.665	0.372	5.98142e-13	FRC-like	PSIP1	NA	NA	NA	NA	NA	NA	NA	NA	NA	NA	NA
TANC1	1.64743e-17	0.875208	0.403	0.181	6.15069e-13	FRC-like	TANC1	NA	NA	NA	NA	NA	NA	NA	NA	NA	NA	NA
FAIM2	1.66082e-17	0.838509	0.266	0.093	6.20066e-13	FRC-like	FAIM2	NA	NA	NA	NA	NA	NA	NA	NA	NA	NA	NA
MEOX2	1.76773e-17	0.868092	0.335	0.132	6.59982e-13	FRC-like	MEOX2	NA	NA	NA	NA	NA	NA	NA	NA	NA	NA	NA
ALDH16A1	1.83727e-17	0.763118	0.371	0.157	6.85944e-13	FRC-like	ALDH16A1	NA	NA	NA	NA	NA	NA	NA	NA	NA	NA	NA
SEMA3A	1.86794e-17	0.948577	0.286	0.104	6.97395e-13	FRC-like	SEMA3A	NA	NA	NA	NABA_ECM_AFFILIATED	NA	NA	NABA_MATRISOME_ASSOCIATED	NA	NA	NA	NABA_MATRISOME
SYNDIG1	1.86898e-17	0.834559	0.262	0.091	6.97784e-13	FRC-like	SYNDIG1	NA	NA	NA	NA	NA	NA	NA	NA	NA	NA	NA
DNAJC10	2.11009e-17	0.740715	0.585	0.317	7.878e-13	FRC-like	DNAJC10	NA	NA	NA	NA	NA	NA	NA	NA	NA	NA	NA
KCTD11	2.71381e-17	0.793151	0.347	0.141	1.0132e-12	FRC-like	KCTD11	NA	NA	NA	NA	NA	NA	NA	NA	NA	NA	NA
ATG14	2.9255e-17	0.737901	0.343	0.138	1.09224e-12	FRC-like	ATG14	NA	NA	NA	NA	NA	NA	NA	NA	NA	NA	NA
DNPH1	3.16446e-17	0.727953	0.677	0.407	1.18145e-12	FRC-like	DNPH1	NA	NA	NA	NA	NA	NA	NA	NA	NA	NA	NA
SREBF2	3.6137e-17	0.828726	0.29	0.108	1.34917e-12	FRC-like	SREBF2	NA	NA	NA	NA	NA	NA	NA	NA	NA	NA	NA
ARHGAP42	3.70956e-17	0.822362	0.431	0.201	1.38497e-12	FRC-like	ARHGAP42	NA	NA	NA	NA	NA	NA	NA	NA	NA	NA	NA
EZH1	3.71573e-17	0.791416	0.294	0.111	1.38727e-12	FRC-like	EZH1	NA	NA	NA	NA	NA	NA	NA	NA	NA	NA	NA
LINC02381	3.78853e-17	0.790403	0.351	0.144	1.41445e-12	FRC-like	LINC02381	NA	NA	NA	NA	NA	NA	NA	NA	NA	NA	NA
H6PD	3.82037e-17	0.728542	0.496	0.244	1.42633e-12	FRC-like	H6PD	NA	NA	NA	NA	NA	NA	NA	NA	NA	NA	NA
TNFSF10	4.31919e-17	0.504548	0.786	0.487	1.61257e-12	FRC-like	TNFSF10	NA	NA	NA	NA	NA	NA	NABA_MATRISOME_ASSOCIATED	NA	NABA_SECRETED_FACTORS	GOMF_CYTOKINE_ACTIVITY	NABA_MATRISOME
HELB	4.59147e-17	0.764905	0.282	0.102	1.71422e-12	FRC-like	HELB	NA	NA	NA	NA	NA	NA	NA	NA	NA	NA	NA
ATP2B4	5.35364e-17	0.874027	0.52	0.266	1.99878e-12	FRC-like	ATP2B4	NA	NA	NA	NA	NA	NA	NA	NA	NA	NA	NA
C2	5.3602e-17	0.716201	0.617	0.334	2.00123e-12	FRC-like	C2	NA	NA	NA	NA	NA	NA	NA	NA	NA	NA	NA
LIX1L	5.48735e-17	0.696293	0.484	0.231	2.0487e-12	FRC-like	LIX1L	NA	NA	NA	NA	NA	NA	NA	NA	NA	NA	NA
TOMM5	5.63183e-17	0.81725	0.653	0.406	2.10265e-12	FRC-like	TOMM5	NA	NA	NA	NA	NA	NA	NA	NA	NA	NA	NA
TMEM119	5.67394e-17	0.8714	0.472	0.229	2.11837e-12	FRC-like	TMEM119	NA	NA	NA	NA	NA	NA	NA	NA	NA	NA	NA
HDGFL3	7.07925e-17	0.789716	0.552	0.303	2.64304e-12	FRC-like	HDGFL3	NA	NA	NA	NA	NA	NA	NA	NA	NA	NA	NA
PDE5A	9.96269e-17	0.765747	0.411	0.185	3.71957e-12	FRC-like	PDE5A	NA	NA	NA	NA	NA	NA	NA	NA	NA	NA	NA
YME1L1	1.00411e-16	0.660722	0.73	0.463	3.74884e-12	FRC-like	YME1L1	NA	NA	NA	NA	NA	NA	NA	NA	NA	NA	NA
NMT2	1.05738e-16	0.79709	0.282	0.105	3.94772e-12	FRC-like	NMT2	NA	NA	NA	NA	NA	NA	NA	NA	NA	NA	NA
GYPC	1.16502e-16	0.730657	0.774	0.531	4.34959e-12	FRC-like	GYPC	NA	NA	NA	NA	NA	NA	NA	NA	NA	NA	NA
RIPOR1	1.43112e-16	0.854643	0.339	0.143	5.3431e-12	FRC-like	RIPOR1	NA	NA	NA	NA	NA	NA	NA	NA	NA	NA	NA
SOCS3	1.58491e-16	0.814284	0.867	0.686	5.91725e-12	FRC-like	SOCS3	NA	NA	NA	NA	NA	NA	NA	NA	NA	NA	NA
AFF1	1.62483e-16	0.754389	0.355	0.149	6.0663e-12	FRC-like	AFF1	NA	NA	NA	NA	NA	NA	NA	NA	NA	NA	NA
SCUBE2	1.66777e-16	0.792291	0.274	0.1	6.22662e-12	FRC-like	SCUBE2	NA	NA	NA	NA	NA	NA	NABA_MATRISOME_ASSOCIATED	NA	NABA_SECRETED_FACTORS	NA	NABA_MATRISOME
ARHGEF10	2.22819e-16	0.813859	0.407	0.19	8.31894e-12	FRC-like	ARHGEF10	NA	NA	NA	NA	NA	NA	NA	NA	NA	NA	NA
DPY19L1	2.27611e-16	0.867245	0.27	0.102	8.49785e-12	FRC-like	DPY19L1	NA	NA	NA	NA	NA	NA	NA	NA	NA	NA	NA
MAST4	2.91715e-16	0.770952	0.298	0.117	1.08912e-11	FRC-like	MAST4	NA	NA	NA	NA	NA	NA	NA	NA	NA	NA	NA
GCFC2	2.99143e-16	0.800109	0.258	0.094	1.11685e-11	FRC-like	GCFC2	NA	NA	NA	NA	NA	NA	NA	NA	NA	NA	NA
CEP63	3.20825e-16	0.941006	0.343	0.145	1.1978e-11	FRC-like	CEP63	NA	NA	NA	NA	NA	NA	NA	NA	NA	NA	NA
CACNA2D1	3.31374e-16	1.08553	0.355	0.157	1.23719e-11	FRC-like	CACNA2D1	NA	NA	NA	NA	NA	NA	NA	NA	NA	NA	NA
SLC9A3R2	3.34966e-16	0.673178	0.649	0.384	1.25059e-11	FRC-like	SLC9A3R2	NA	NA	NA	NA	NA	NA	NA	NA	NA	NA	NA
BCL2L11	3.55104e-16	0.838652	0.25	0.088	1.32578e-11	FRC-like	BCL2L11	NA	NA	NA	NA	NA	NA	NA	NA	NA	NA	NA
MICOS13	4.02287e-16	0.646678	0.585	0.302	1.50194e-11	FRC-like	MICOS13	NA	NA	NA	NA	NA	NA	NA	NA	NA	NA	NA
VWA5A	4.13386e-16	0.875192	0.27	0.1	1.54338e-11	FRC-like	VWA5A	NA	NA	NABA_CORE_MATRISOME	NA	NABA_ECM_GLYCOPROTEINS	NA	NA	NA	NA	NA	NABA_MATRISOME
PPP1R18	4.331e-16	0.678316	0.548	0.286	1.61698e-11	FRC-like	PPP1R18	NA	NA	NA	NA	NA	NA	NA	NA	NA	NA	NA
ACVRL1	4.59132e-16	0.757614	0.46	0.223	1.71417e-11	FRC-like	ACVRL1	NA	NA	NA	NA	NA	NA	NA	NA	NA	NA	NA
PDLIM3	5.15323e-16	0.699192	0.585	0.317	1.92396e-11	FRC-like	PDLIM3	NA	NA	NA	NA	NA	NA	NA	NA	NA	NA	NA
WBP1	5.77371e-16	0.746116	0.29	0.113	2.15562e-11	FRC-like	WBP1	NA	NA	NA	NA	NA	NA	NA	NA	NA	NA	NA
MYO1C	6.77398e-16	0.768393	0.621	0.364	2.52907e-11	FRC-like	MYO1C	NA	NA	NA	NA	NA	NA	NA	NA	NA	NA	NA
PLEKHG1	6.89562e-16	0.765786	0.347	0.148	2.57448e-11	FRC-like	PLEKHG1	NA	NA	NA	NA	NA	NA	NA	NA	NA	NA	NA
AMOTL2	7.22934e-16	0.755857	0.431	0.211	2.69907e-11	FRC-like	AMOTL2	NA	NA	NA	NA	NA	NA	NA	NA	NA	NA	NA
HIPK3	7.52686e-16	0.733136	0.536	0.276	2.81015e-11	FRC-like	HIPK3	NA	NA	NA	NA	NA	NA	NA	NA	NA	NA	NA
CCNG2	8.54208e-16	0.811988	0.524	0.283	3.18919e-11	FRC-like	CCNG2	NA	NA	NA	NA	NA	NA	NA	NA	NA	NA	NA
TIFA	9.03831e-16	1.03652	0.351	0.151	3.37445e-11	FRC-like	TIFA	NA	NA	NA	NA	NA	NA	NA	NA	NA	NA	NA
HAND2	1.00984e-15	0.876301	0.315	0.127	3.77024e-11	FRC-like	HAND2	NA	NA	NA	NA	NA	NA	NA	NA	NA	NA	NA
RPS6KA3	1.12393e-15	0.861157	0.411	0.194	4.19618e-11	FRC-like	RPS6KA3	NA	NA	NA	NA	NA	NA	NA	NA	NA	NA	NA
BOD1L1	1.16325e-15	0.796887	0.661	0.409	4.34301e-11	FRC-like	BOD1L1	NA	NA	NA	NA	NA	NA	NA	NA	NA	NA	NA
SCAF11	1.2382e-15	0.631368	0.794	0.552	4.62283e-11	FRC-like	SCAF11	NA	NA	NA	NA	NA	NA	NA	NA	NA	NA	NA
IER5	1.34937e-15	0.656993	0.649	0.379	5.03787e-11	FRC-like	IER5	NA	NA	NA	NA	NA	NA	NA	NA	NA	NA	NA
FADS1	1.39415e-15	0.865883	0.528	0.296	5.20506e-11	FRC-like	FADS1	NA	NA	NA	NA	NA	NA	NA	NA	NA	NA	NA
ADAMTS10	1.50579e-15	0.694233	0.27	0.101	5.62185e-11	FRC-like	ADAMTS10	NA	NA	NA	NA	NA	NABA_ECM_REGULATORS	NABA_MATRISOME_ASSOCIATED	NA	NA	NA	NABA_MATRISOME
CYP1B1	1.80085e-15	0.56756	0.302	0.12	6.72347e-11	FRC-like	CYP1B1	NA	NA	NA	NA	NA	NA	NA	NA	NA	NA	NA
TM7SF3	2.09787e-15	0.907942	0.355	0.158	7.83241e-11	FRC-like	TM7SF3	NA	NA	NA	NA	NA	NA	NA	NA	NA	NA	NA
PARD3B	2.25054e-15	0.792719	0.254	0.094	8.40241e-11	FRC-like	PARD3B	NA	NA	NA	NA	NA	NA	NA	NA	NA	NA	NA
CYP27A1	2.51878e-15	0.61906	0.383	0.171	9.40388e-11	FRC-like	CYP27A1	NA	NA	NA	NA	NA	NA	NA	NA	NA	NA	NA
NECTIN3	2.57042e-15	0.753149	0.383	0.174	9.59666e-11	FRC-like	NECTIN3	NA	NA	NA	NA	NA	NA	NA	NA	NA	NA	NA
C1RL	2.59455e-15	0.612838	0.464	0.222	9.68674e-11	FRC-like	C1RL	NA	NA	NA	NA	NA	NA	NA	NA	NA	NA	NA
MOB3B	3.42032e-15	0.614001	0.298	0.116	1.27698e-10	FRC-like	MOB3B	NA	NA	NA	NA	NA	NA	NA	NA	NA	NA	NA
WDR48	3.43391e-15	0.726041	0.331	0.14	1.28205e-10	FRC-like	WDR48	NA	NA	NA	NA	NA	NA	NA	NA	NA	NA	NA
REL	3.46427e-15	0.784367	0.464	0.236	1.29339e-10	FRC-like	REL	NA	NA	NA	NA	NA	NA	NA	NA	NA	NA	NA
MAGI2-AS3	3.46948e-15	0.733781	0.468	0.237	1.29533e-10	FRC-like	MAGI2-AS3	NA	NA	NA	NA	NA	NA	NA	NA	NA	NA	NA
EIF4E3	3.47247e-15	0.784172	0.282	0.11	1.29645e-10	FRC-like	EIF4E3	NA	NA	NA	NA	NA	NA	NA	NA	NA	NA	NA
SMYD4	3.66919e-15	0.739602	0.258	0.097	1.36989e-10	FRC-like	SMYD4	NA	NA	NA	NA	NA	NA	NA	NA	NA	NA	NA
FXR1	4.89244e-15	0.657952	0.673	0.421	1.82659e-10	FRC-like	FXR1	NA	NA	NA	NA	NA	NA	NA	NA	NA	NA	NA
CD40	4.96719e-15	0.842625	0.528	0.296	1.8545e-10	FRC-like	CD40	NA	NA	NA	NA	NA	NA	NA	NA	NA	NA	NA
STIM2	5.17264e-15	0.737249	0.27	0.105	1.9312e-10	FRC-like	STIM2	NA	NA	NA	NA	NA	NA	NA	NA	NA	NA	NA
TCF7L1	5.94946e-15	0.746585	0.31	0.128	2.22123e-10	FRC-like	TCF7L1	NA	NA	NA	NA	NA	NA	NA	NA	NA	NA	NA
CHD6	6.50658e-15	0.744919	0.472	0.247	2.42923e-10	FRC-like	CHD6	NA	NA	NA	NA	NA	NA	NA	NA	NA	NA	NA
MOXD1	6.60304e-15	0.786022	0.286	0.113	2.46524e-10	FRC-like	MOXD1	NA	NA	NA	NA	NA	NA	NA	NA	NA	NA	NA
MALT1	6.92293e-15	0.861632	0.319	0.137	2.58467e-10	FRC-like	MALT1	NA	NA	NA	NA	NA	NA	NA	NA	NA	NA	NA
PRKDC	8.16333e-15	0.655362	0.601	0.341	3.04778e-10	FRC-like	PRKDC	NA	NA	NA	NA	NA	NA	NA	NA	NA	NA	NA
NEO1	8.41006e-15	0.775401	0.327	0.141	3.1399e-10	FRC-like	NEO1	NA	NA	NA	NA	NA	NA	NA	NA	NA	NA	NA
DBI	8.74458e-15	0.614302	0.903	0.745	3.26479e-10	FRC-like	DBI	NA	NA	NA	NA	NA	NA	NA	NA	NA	NA	NA
TRIM47	8.83808e-15	0.607984	0.48	0.237	3.2997e-10	FRC-like	TRIM47	NA	NA	NA	NA	NA	NA	NA	NA	NA	NA	NA
TBC1D9	9.18421e-15	0.883431	0.351	0.158	3.42893e-10	FRC-like	TBC1D9	NA	NA	NA	NA	NA	NA	NA	NA	NA	NA	NA
FOXF1	1.17957e-14	0.729468	0.375	0.17	4.40391e-10	FRC-like	FOXF1	NA	NA	NA	NA	NA	NA	NA	NA	NA	NA	NA
TGIF2	1.22538e-14	0.736663	0.254	0.096	4.57494e-10	FRC-like	TGIF2	NA	NA	NA	NA	NA	NA	NA	NA	NA	NA	NA
ISYNA1	1.36405e-14	0.811426	0.258	0.1	5.09267e-10	FRC-like	ISYNA1	NA	NA	NA	NA	NA	NA	NA	NA	NA	NA	NA
LYRM2	1.38439e-14	0.668602	0.452	0.23	5.16861e-10	FRC-like	LYRM2	NA	NA	NA	NA	NA	NA	NA	NA	NA	NA	NA
VPS13C	1.56972e-14	0.592541	0.528	0.281	5.86054e-10	FRC-like	VPS13C	NA	NA	NA	NA	NA	NA	NA	NA	NA	NA	NA
FOXD1	1.73732e-14	0.775333	0.298	0.123	6.48629e-10	FRC-like	FOXD1	NA	NA	NA	NA	NA	NA	NA	NA	NA	NA	NA
DIPK2A	1.8101e-14	0.908867	0.31	0.133	6.75803e-10	FRC-like	DIPK2A	NA	NA	NA	NA	NA	NA	NA	NA	NA	NA	NA
CCDC102B	1.89897e-14	1.22669	0.254	0.1	7.08979e-10	FRC-like	CCDC102B	NA	NA	NA	NA	NA	NA	NA	NA	NA	NA	NA
LRRFIP2	1.91388e-14	0.757392	0.605	0.369	7.14548e-10	FRC-like	LRRFIP2	NA	NA	NA	NA	NA	NA	NA	NA	NA	NA	NA
CD46	2.02642e-14	0.620287	0.629	0.376	7.56564e-10	FRC-like	CD46	NA	NA	NA	NA	NA	NA	NA	NA	NA	NA	NA
ASH1L	2.12745e-14	0.746613	0.669	0.429	7.94284e-10	FRC-like	ASH1L	NA	NA	NA	NA	NA	NA	NA	NA	NA	NA	NA
UBR1	2.4278e-14	0.668692	0.375	0.171	9.06419e-10	FRC-like	UBR1	NA	NA	NA	NA	NA	NA	NA	NA	NA	NA	NA
RASL11A	2.45429e-14	0.681562	0.302	0.124	9.16309e-10	FRC-like	RASL11A	NA	NA	NA	NA	NA	NA	NA	NA	NA	NA	NA
LURAP1L	2.45954e-14	0.600653	0.298	0.121	9.18271e-10	FRC-like	LURAP1L	NA	NA	NA	NA	NA	NA	NA	NA	NA	NA	NA
HAND2-AS1	2.494e-14	0.685491	0.266	0.102	9.31137e-10	FRC-like	HAND2-AS1	NA	NA	NA	NA	NA	NA	NA	NA	NA	NA	NA
TRIM8	2.59929e-14	0.628762	0.657	0.412	9.70444e-10	FRC-like	TRIM8	NA	NA	NA	NA	NA	NA	NA	NA	NA	NA	NA
FAM162A	2.63194e-14	0.617785	0.694	0.427	9.82634e-10	FRC-like	FAM162A	NA	NA	NA	NA	NA	NA	NA	NA	NA	NA	NA
ACAP2	2.86065e-14	0.790139	0.581	0.345	1.06802e-09	FRC-like	ACAP2	NA	NA	NA	NA	NA	NA	NA	NA	NA	NA	NA
IRF1	2.94825e-14	0.671473	0.863	0.652	1.10073e-09	FRC-like	IRF1	NA	NA	NA	NA	NA	NA	NA	NA	NA	NA	NA
TLE5	3.68966e-14	0.511586	0.637	0.347	1.37753e-09	FRC-like	TLE5	NA	NA	NA	NA	NA	NA	NA	NA	NA	NA	NA
HIST1H4C	3.8221e-14	0.607057	0.669	0.414	1.42698e-09	FRC-like	HIST1H4C	NA	NA	NA	NA	NA	NA	NA	NA	NA	NA	NA
RAB12	4.21603e-14	0.74346	0.294	0.123	1.57405e-09	FRC-like	RAB12	NA	NA	NA	NA	NA	NA	NA	NA	NA	NA	NA
CYP51A1	4.47933e-14	0.869866	0.359	0.17	1.67236e-09	FRC-like	CYP51A1	NA	NA	NA	NA	NA	NA	NA	NA	NA	NA	NA
PPP1R15B	5.15599e-14	0.826682	0.492	0.271	1.92499e-09	FRC-like	PPP1R15B	NA	NA	NA	NA	NA	NA	NA	NA	NA	NA	NA
PRPF4B	6.22105e-14	0.623623	0.694	0.423	2.32263e-09	FRC-like	PRPF4B	NA	NA	NA	NA	NA	NA	NA	NA	NA	NA	NA
CPD	6.60464e-14	0.693116	0.395	0.19	2.46584e-09	FRC-like	CPD	NA	NA	NA	NA	NA	NA	NA	NA	NA	NA	NA
PCM1	7.77608e-14	0.572286	0.657	0.392	2.9032e-09	FRC-like	PCM1	NA	NA	NA	NA	NA	NA	NA	NA	NA	NA	NA
ATP11C	8.29191e-14	1.05725	0.254	0.103	3.09579e-09	FRC-like	ATP11C	NA	NA	NA	NA	NA	NA	NA	NA	NA	NA	NA
ISCU	8.43509e-14	0.655334	0.855	0.634	3.14924e-09	FRC-like	ISCU	NA	NA	NA	NA	NA	NA	NA	NA	NA	NA	NA
APOL6	8.68125e-14	0.639879	0.621	0.372	3.24114e-09	FRC-like	APOL6	NA	NA	NA	NA	NA	NA	NA	NA	NA	NA	NA
DDX39B	8.73623e-14	0.634534	0.573	0.322	3.26167e-09	FRC-like	DDX39B	NA	NA	NA	NA	NA	NA	NA	NA	NA	NA	NA
C11orf54	1.30927e-13	0.609317	0.315	0.135	4.88818e-09	FRC-like	C11orf54	NA	NA	NA	NA	NA	NA	NA	NA	NA	NA	NA
PALM2-AKAP2	1.39618e-13	0.678151	0.452	0.224	5.21266e-09	FRC-like	PALM2-AKAP2	NA	NA	NA	NA	NA	NA	NA	NA	NA	NA	NA
RDX	1.4047e-13	0.644354	0.71	0.455	5.24443e-09	FRC-like	RDX	NA	NA	NA	NA	NA	NA	NA	NA	NA	NA	NA
CEP290	1.49521e-13	0.749151	0.387	0.189	5.58237e-09	FRC-like	CEP290	NA	NA	NA	NA	NA	NA	NA	NA	NA	NA	NA
HLA-DPB1	1.52833e-13	0.519062	0.5	0.268	5.70601e-09	FRC-like	HLA-DPB1	NA	NA	NA	NA	NA	NA	NA	NA	NA	NA	NA
PER3	1.65008e-13	0.587897	0.375	0.172	6.16058e-09	FRC-like	PER3	NA	NA	NA	NA	NA	NA	NA	NA	NA	NA	NA
PAWR	1.90031e-13	0.634439	0.347	0.157	7.0948e-09	FRC-like	PAWR	NA	NA	NA	NA	NA	NA	NA	NA	NA	NA	NA
SNHG7	1.96135e-13	0.624548	0.73	0.49	7.3227e-09	FRC-like	SNHG7	NA	NA	NA	NA	NA	NA	NA	NA	NA	NA	NA
TACC1	1.96731e-13	0.585929	0.702	0.447	7.34496e-09	FRC-like	TACC1	NA	NA	NA	NA	NA	NA	NA	NA	NA	NA	NA
PWWP3A	2.00533e-13	0.803095	0.343	0.159	7.48689e-09	FRC-like	PWWP3A	NA	NA	NA	NA	NA	NA	NA	NA	NA	NA	NA
POLR3GL	2.34146e-13	0.660404	0.492	0.27	8.74184e-09	FRC-like	POLR3GL	NA	NA	NA	NA	NA	NA	NA	NA	NA	NA	NA
TOMM6	2.34816e-13	0.540892	0.589	0.322	8.76684e-09	FRC-like	TOMM6	NA	NA	NA	NA	NA	NA	NA	NA	NA	NA	NA
C1orf54	2.44922e-13	0.70501	0.456	0.237	9.14416e-09	FRC-like	C1orf54	NA	NA	NA	NA	NA	NA	NA	NA	NA	NA	NA
HMGN3	3.26187e-13	0.535847	0.77	0.521	1.21782e-08	FRC-like	HMGN3	NA	NA	NA	NA	NA	NA	NA	NA	NA	NA	NA
PNN	3.33318e-13	0.595118	0.694	0.434	1.24444e-08	FRC-like	PNN	NA	NA	NA	NA	NA	NA	NA	NA	NA	NA	NA
CCDC71L	3.52185e-13	0.548038	0.617	0.377	1.31488e-08	FRC-like	CCDC71L	NA	NA	NA	NA	NA	NA	NA	NA	NA	NA	NA
INO80	3.56736e-13	0.680222	0.327	0.151	1.33187e-08	FRC-like	INO80	NA	NA	NA	NA	NA	NA	NA	NA	NA	NA	NA
ST6GALNAC6	3.81963e-13	0.745399	0.306	0.136	1.42606e-08	FRC-like	ST6GALNAC6	NA	NA	NA	NA	NA	NA	NA	NA	NA	NA	NA
UVRAG	3.85864e-13	0.796478	0.351	0.164	1.44062e-08	FRC-like	UVRAG	NA	NA	NA	NA	NA	NA	NA	NA	NA	NA	NA
SYNE2	5.02e-13	0.716929	0.278	0.118	1.87422e-08	FRC-like	SYNE2	NA	NA	NA	NA	NA	NA	NA	NA	NA	NA	NA
EIF2S3	5.09759e-13	0.577511	0.677	0.435	1.90318e-08	FRC-like	EIF2S3	NA	NA	NA	NA	NA	NA	NA	NA	NA	NA	NA
IFNAR2	5.17375e-13	0.597902	0.359	0.168	1.93162e-08	FRC-like	IFNAR2	NA	NA	NA	NA	NA	NA	NA	NA	NA	NA	NA
HAUS4	5.81715e-13	0.884177	0.258	0.107	2.17183e-08	FRC-like	HAUS4	NA	NA	NA	NA	NA	NA	NA	NA	NA	NA	NA
CZIB	5.90562e-13	0.569425	0.44	0.221	2.20486e-08	FRC-like	CZIB	NA	NA	NA	NA	NA	NA	NA	NA	NA	NA	NA
CRTAP	6.14194e-13	0.531675	0.806	0.587	2.29309e-08	FRC-like	CRTAP	NA	NA	NA	NA	NA	NA	NA	NA	NA	NA	NA
MAN1A2	6.26953e-13	0.69969	0.532	0.309	2.34073e-08	FRC-like	MAN1A2	NA	NA	NA	NA	NA	NA	NA	NA	NA	NA	NA
ANXA7	6.28586e-13	0.670614	0.698	0.475	2.34683e-08	FRC-like	ANXA7	NA	NA	NA	NABA_ECM_AFFILIATED	NA	NA	NABA_MATRISOME_ASSOCIATED	NA	NA	NA	NABA_MATRISOME
TSPAN14	6.37362e-13	0.604623	0.266	0.11	2.37959e-08	FRC-like	TSPAN14	NA	NA	NA	NA	NA	NA	NA	NA	NA	NA	NA
MAP9	6.43716e-13	0.845608	0.383	0.195	2.40331e-08	FRC-like	MAP9	NA	NA	NA	NA	NA	NA	NA	NA	NA	NA	NA
SC5D	6.87938e-13	0.629431	0.278	0.117	2.56842e-08	FRC-like	SC5D	NA	NA	NA	NA	NA	NA	NA	NA	NA	NA	NA
SDK1	6.96714e-13	0.654758	0.351	0.164	2.60118e-08	FRC-like	SDK1	NA	NA	NA	NA	NA	NA	NA	NA	NA	NA	NA
WWP1	7.46504e-13	0.622222	0.419	0.212	2.78707e-08	FRC-like	WWP1	NA	NA	NA	NA	NA	NA	NA	NA	NA	NA	NA
CAMK2D	7.98126e-13	0.653826	0.435	0.223	2.9798e-08	FRC-like	CAMK2D	NA	NA	NA	NA	NA	NA	NA	NA	NA	NA	NA
MMGT1	9.19064e-13	0.644876	0.323	0.147	3.43133e-08	FRC-like	MMGT1	NA	NA	NA	NA	NA	NA	NA	NA	NA	NA	NA
CGAS	1.20246e-12	0.948393	0.254	0.105	4.48938e-08	FRC-like	CGAS	NA	NA	NA	NA	NA	NA	NA	NA	NA	NA	NA
SNX33	1.23468e-12	0.674865	0.262	0.11	4.60967e-08	FRC-like	SNX33	NA	NA	NA	NA	NA	NA	NA	NA	NA	NA	NA
SAP30	1.43135e-12	0.641848	0.464	0.244	5.34393e-08	FRC-like	SAP30	NA	NA	NA	NA	NA	NA	NA	NA	NA	NA	NA
MAP3K12	1.56077e-12	0.727281	0.274	0.118	5.82714e-08	FRC-like	MAP3K12	NA	NA	NA	NA	NA	NA	NA	NA	NA	NA	NA
TPR	1.78849e-12	0.570826	0.766	0.531	6.67734e-08	FRC-like	TPR	NA	NA	NA	NA	NA	NA	NA	NA	NA	NA	NA
PRSS12	1.88471e-12	0.65272	0.411	0.203	7.03658e-08	FRC-like	PRSS12	NA	NA	NA	NA	NA	NABA_ECM_REGULATORS	NABA_MATRISOME_ASSOCIATED	NA	NA	NA	NABA_MATRISOME
TLCD2	1.89875e-12	0.753517	0.262	0.11	7.089e-08	FRC-like	TLCD2	NA	NA	NA	NA	NA	NA	NA	NA	NA	NA	NA
KBTBD2	1.96959e-12	0.86393	0.347	0.171	7.35347e-08	FRC-like	KBTBD2	NA	NA	NA	NA	NA	NA	NA	NA	NA	NA	NA
PHKB	2.15598e-12	0.673303	0.294	0.13	8.04935e-08	FRC-like	PHKB	NA	NA	NA	NA	NA	NA	NA	NA	NA	NA	NA
MED13L	2.39463e-12	0.650966	0.524	0.294	8.94037e-08	FRC-like	MED13L	NA	NA	NA	NA	NA	NA	NA	NA	NA	NA	NA
RBMX	2.63902e-12	0.530259	0.778	0.551	9.85277e-08	FRC-like	RBMX	NA	NA	NA	NA	NA	NA	NA	NA	NA	NA	NA
GPRC5B	2.8131e-12	0.649757	0.278	0.118	1.05027e-07	FRC-like	GPRC5B	NA	NA	NA	NA	NA	NA	NA	NA	NA	NA	NA
SERPINB6	2.8704e-12	0.548748	0.698	0.452	1.07167e-07	FRC-like	SERPINB6	NA	NA	NA	NA	NA	NABA_ECM_REGULATORS	NABA_MATRISOME_ASSOCIATED	NA	NA	NA	NABA_MATRISOME
ACER3	3.04836e-12	0.6382	0.254	0.105	1.1381e-07	FRC-like	ACER3	NA	NA	NA	NA	NA	NA	NA	NA	NA	NA	NA
VEZT	3.59483e-12	0.659053	0.427	0.231	1.34213e-07	FRC-like	VEZT	NA	NA	NA	NA	NA	NA	NA	NA	NA	NA	NA
AGPAT3	3.75923e-12	0.64561	0.278	0.122	1.40351e-07	FRC-like	AGPAT3	NA	NA	NA	NA	NA	NA	NA	NA	NA	NA	NA
VEGFA	3.99178e-12	0.613174	0.532	0.309	1.49033e-07	FRC-like	VEGFA	NA	NA	NA	NA	NA	NA	NABA_MATRISOME_ASSOCIATED	NA	NABA_SECRETED_FACTORS	GOMF_CYTOKINE_ACTIVITY	NABA_MATRISOME
RAD50	4.29339e-12	0.839644	0.407	0.212	1.60294e-07	FRC-like	RAD50	NA	NA	NA	NA	NA	NA	NA	NA	NA	NA	NA
SCO2	4.48397e-12	0.790923	0.29	0.13	1.67409e-07	FRC-like	SCO2	NA	NA	NA	NA	NA	NA	NA	NA	NA	NA	NA
GET3	4.55177e-12	0.517516	0.383	0.186	1.6994e-07	FRC-like	GET3	NA	NA	NA	NA	NA	NA	NA	NA	NA	NA	NA
HNRNPUL2	4.86536e-12	0.618628	0.444	0.234	1.81648e-07	FRC-like	HNRNPUL2	NA	NA	NA	NA	NA	NA	NA	NA	NA	NA	NA
SVIP	5.13205e-12	0.579557	0.266	0.111	1.91605e-07	FRC-like	SVIP	NA	NA	NA	NA	NA	NA	NA	NA	NA	NA	NA
CASC3	6.3788e-12	0.571966	0.383	0.191	2.38152e-07	FRC-like	CASC3	NA	NA	NA	NA	NA	NA	NA	NA	NA	NA	NA
NUTM2A-AS1	7.17092e-12	0.62663	0.399	0.203	2.67726e-07	FRC-like	NUTM2A-AS1	NA	NA	NA	NA	NA	NA	NA	NA	NA	NA	NA
PTPRA	7.23734e-12	0.508537	0.641	0.404	2.70206e-07	FRC-like	PTPRA	NA	NA	NA	NA	NA	NA	NA	NA	NA	NA	NA
C12orf65	7.31288e-12	0.676349	0.363	0.182	2.73026e-07	FRC-like	C12orf65	NA	NA	NA	NA	NA	NA	NA	NA	NA	NA	NA
LITAF	7.64276e-12	0.794967	0.661	0.464	2.85342e-07	FRC-like	LITAF	NA	NA	NA	NA	NA	NA	NA	NA	NA	NA	NA
ZC3H6	7.95236e-12	0.749375	0.367	0.186	2.96901e-07	FRC-like	ZC3H6	NA	NA	NA	NA	NA	NA	NA	NA	NA	NA	NA
CD320	8.08951e-12	0.568227	0.343	0.161	3.02022e-07	FRC-like	CD320	NA	NA	NA	NA	NA	NA	NA	NA	NA	NA	NA
SERPINB1	9.14879e-12	0.605538	0.629	0.389	3.4157e-07	FRC-like	SERPINB1	NA	NA	NA	NA	NA	NABA_ECM_REGULATORS	NABA_MATRISOME_ASSOCIATED	NA	NA	NA	NABA_MATRISOME
ADAMTS4	1.10292e-11	0.825946	0.383	0.2	4.11774e-07	FRC-like	ADAMTS4	NA	NA	NA	NA	NA	NABA_ECM_REGULATORS	NABA_MATRISOME_ASSOCIATED	NA	NA	NA	NABA_MATRISOME
CBX4	1.12213e-11	0.602059	0.335	0.16	4.18948e-07	FRC-like	CBX4	NA	NA	NA	NA	NA	NA	NA	NA	NA	NA	NA
JAM3	1.20677e-11	0.538846	0.448	0.241	4.50546e-07	FRC-like	JAM3	NA	NA	NA	NA	NA	NA	NA	NA	NA	NA	NA
GLIS2	1.2499e-11	0.637725	0.302	0.139	4.66651e-07	FRC-like	GLIS2	NA	NA	NA	NA	NA	NA	NA	NA	NA	NA	NA
SMDT1	1.33757e-11	0.553011	0.621	0.396	4.99383e-07	FRC-like	SMDT1	NA	NA	NA	NA	NA	NA	NA	NA	NA	NA	NA
CAPN7	1.48504e-11	0.557445	0.383	0.195	5.54441e-07	FRC-like	CAPN7	NA	NA	NA	NA	NA	NA	NA	NA	NA	NA	NA
MORC3	1.52306e-11	0.623534	0.387	0.2	5.68635e-07	FRC-like	MORC3	NA	NA	NA	NA	NA	NA	NA	NA	NA	NA	NA
RBPJ	1.53611e-11	0.506543	0.766	0.534	5.73508e-07	FRC-like	RBPJ	NA	NA	NA	NA	NA	NA	NA	NA	NA	NA	NA
TASOR2	1.6624e-11	0.621635	0.339	0.165	6.20658e-07	FRC-like	TASOR2	NA	NA	NA	NA	NA	NA	NA	NA	NA	NA	NA
PTGER4	1.84523e-11	0.740682	0.363	0.184	6.88917e-07	FRC-like	PTGER4	NA	NA	NA	NA	NA	NA	NA	NA	NA	NA	NA
LINC-PINT	1.8741e-11	0.701672	0.419	0.224	6.99694e-07	FRC-like	LINC-PINT	NA	NA	NA	NA	NA	NA	NA	NA	NA	NA	NA
GOLGB1	2.25476e-11	0.57173	0.698	0.445	8.41814e-07	FRC-like	GOLGB1	NA	NA	NA	NA	NA	NA	NA	NA	NA	NA	NA
U2SURP	2.43043e-11	0.544231	0.661	0.433	9.07402e-07	FRC-like	U2SURP	NA	NA	NA	NA	NA	NA	NA	NA	NA	NA	NA
PACS1	2.55994e-11	0.56103	0.319	0.151	9.55754e-07	FRC-like	PACS1	NA	NA	NA	NA	NA	NA	NA	NA	NA	NA	NA
SMAD5	2.77353e-11	0.668593	0.544	0.334	1.0355e-06	FRC-like	SMAD5	NA	NA	NA	NA	NA	NA	NA	NA	NA	NA	NA
TAF1B	3.57962e-11	0.744686	0.27	0.123	1.33645e-06	FRC-like	TAF1B	NA	NA	NA	NA	NA	NA	NA	NA	NA	NA	NA
QPRT	3.65006e-11	0.71336	0.383	0.202	1.36275e-06	FRC-like	QPRT	NA	NA	NA	NA	NA	NA	NA	NA	NA	NA	NA
ATN1	3.68162e-11	0.605281	0.391	0.204	1.37453e-06	FRC-like	ATN1	NA	NA	NA	NA	NA	NA	NA	NA	NA	NA	NA
APOBEC3C	3.705e-11	0.67859	0.351	0.177	1.38326e-06	FRC-like	APOBEC3C	NA	NA	NA	NA	NA	NA	NA	NA	NA	NA	NA
EPN2	4.05202e-11	0.573233	0.44	0.242	1.51282e-06	FRC-like	EPN2	NA	NA	NA	NA	NA	NA	NA	NA	NA	NA	NA
MSC	4.13765e-11	0.558323	0.484	0.272	1.54479e-06	FRC-like	MSC	NA	NA	NA	NA	NA	NA	NA	NA	NA	NA	NA
CLN5	4.2545e-11	0.526835	0.476	0.262	1.58842e-06	FRC-like	CLN5	NA	NA	NA	NA	NA	NA	NA	NA	NA	NA	NA
SMC2	4.2931e-11	0.698096	0.262	0.116	1.60283e-06	FRC-like	SMC2	NA	NA	NA	NA	NA	NA	NA	NA	NA	NA	NA
MYCBP2	4.69659e-11	0.670221	0.581	0.372	1.75347e-06	FRC-like	MYCBP2	NA	NA	NA	NA	NA	NA	NA	NA	NA	NA	NA
TEAD1	4.70009e-11	0.515735	0.565	0.342	1.75478e-06	FRC-like	TEAD1	NA	NA	NA	NA	NA	NA	NA	NA	NA	NA	NA
PRDM2	4.79115e-11	0.609034	0.496	0.286	1.78878e-06	FRC-like	PRDM2	NA	NA	NA	NA	NA	NA	NA	NA	NA	NA	NA
SH3BGRL	5.16053e-11	0.550598	0.859	0.657	1.92669e-06	FRC-like	SH3BGRL	NA	NA	NA	NA	NA	NA	NA	NA	NA	NA	NA
SQLE	5.38198e-11	0.884143	0.379	0.207	2.00936e-06	FRC-like	SQLE	NA	NA	NA	NA	NA	NA	NA	NA	NA	NA	NA
MSH6	5.50217e-11	0.631678	0.331	0.162	2.05423e-06	FRC-like	MSH6	NA	NA	NA	NA	NA	NA	NA	NA	NA	NA	NA
UBTF	5.50653e-11	0.538116	0.484	0.271	2.05586e-06	FRC-like	UBTF	NA	NA	NA	NA	NA	NA	NA	NA	NA	NA	NA
SMARCE1	5.57591e-11	0.590989	0.573	0.351	2.08177e-06	FRC-like	SMARCE1	NA	NA	NA	NA	NA	NA	NA	NA	NA	NA	NA
GLTP	5.81021e-11	0.59888	0.415	0.226	2.16924e-06	FRC-like	GLTP	NA	NA	NA	NA	NA	NA	NA	NA	NA	NA	NA
MLH3	6.50586e-11	0.53063	0.331	0.158	2.42896e-06	FRC-like	MLH3	NA	NA	NA	NA	NA	NA	NA	NA	NA	NA	NA
ITPRID2	6.65077e-11	0.716957	0.262	0.118	2.48306e-06	FRC-like	ITPRID2	NA	NA	NA	NA	NA	NA	NA	NA	NA	NA	NA
SH3YL1	6.72873e-11	0.676436	0.282	0.13	2.51217e-06	FRC-like	SH3YL1	NA	NA	NA	NA	NA	NA	NA	NA	NA	NA	NA
PPID	6.93957e-11	0.636018	0.363	0.185	2.59089e-06	FRC-like	PPID	NA	NA	NA	NA	NA	NA	NA	NA	NA	NA	NA
SHPRH	6.9466e-11	0.762435	0.327	0.163	2.59351e-06	FRC-like	SHPRH	NA	NA	NA	NA	NA	NA	NA	NA	NA	NA	NA
FLT3LG	8.97578e-11	0.572719	0.298	0.141	3.35111e-06	FRC-like	FLT3LG	NA	NA	NA	NA	NA	NA	NABA_MATRISOME_ASSOCIATED	NA	NABA_SECRETED_FACTORS	GOMF_CYTOKINE_ACTIVITY	NABA_MATRISOME
ZMYM4	1.11689e-10	0.588381	0.411	0.221	4.16992e-06	FRC-like	ZMYM4	NA	NA	NA	NA	NA	NA	NA	NA	NA	NA	NA
INO80D	1.17803e-10	0.551563	0.327	0.162	4.39816e-06	FRC-like	INO80D	NA	NA	NA	NA	NA	NA	NA	NA	NA	NA	NA
FAM174C	1.21892e-10	0.691529	0.343	0.176	4.55083e-06	FRC-like	FAM174C	NA	NA	NA	NA	NA	NA	NA	NA	NA	NA	NA
CLPTM1	1.25643e-10	0.65158	0.496	0.295	4.69087e-06	FRC-like	CLPTM1	NA	NA	NA	NA	NA	NA	NA	NA	NA	NA	NA
EIF3A	1.30865e-10	0.522101	0.726	0.515	4.88584e-06	FRC-like	EIF3A	NA	NA	NA	NA	NA	NA	NA	NA	NA	NA	NA
PEAK1	1.3148e-10	0.712143	0.456	0.258	4.90879e-06	FRC-like	PEAK1	NA	NA	NA	NA	NA	NA	NA	NA	NA	NA	NA
PLXDC1	1.43658e-10	0.508483	0.593	0.369	5.36349e-06	FRC-like	PLXDC1	NA	NA	NA	NABA_ECM_AFFILIATED	NA	NA	NABA_MATRISOME_ASSOCIATED	NA	NA	NA	NABA_MATRISOME
AASS	1.4852e-10	0.658017	0.383	0.202	5.545e-06	FRC-like	AASS	NA	NA	NA	NA	NA	NA	NA	NA	NA	NA	NA
CDK14	1.50905e-10	0.772617	0.282	0.134	5.63405e-06	FRC-like	CDK14	NA	NA	NA	NA	NA	NA	NA	NA	NA	NA	NA
RBPMS	1.55284e-10	0.542488	0.645	0.391	5.79752e-06	FRC-like	RBPMS	NA	NA	NA	NA	NA	NA	NA	NA	NA	NA	NA
THUMPD3-AS1	1.58455e-10	0.565979	0.569	0.354	5.9159e-06	FRC-like	THUMPD3-AS1	NA	NA	NA	NA	NA	NA	NA	NA	NA	NA	NA
NECAP2	1.58914e-10	0.606653	0.407	0.225	5.93304e-06	FRC-like	NECAP2	NA	NA	NA	NA	NA	NA	NA	NA	NA	NA	NA
DHX40	1.60855e-10	0.603605	0.347	0.176	6.00551e-06	FRC-like	DHX40	NA	NA	NA	NA	NA	NA	NA	NA	NA	NA	NA
DNAJB4	1.63689e-10	0.60072	0.597	0.382	6.11134e-06	FRC-like	DNAJB4	NA	NA	NA	NA	NA	NA	NA	NA	NA	NA	NA
MFSD14A	1.67758e-10	0.75867	0.266	0.121	6.26326e-06	FRC-like	MFSD14A	NA	NA	NA	NA	NA	NA	NA	NA	NA	NA	NA
MOCS2	1.69787e-10	0.608544	0.468	0.268	6.339e-06	FRC-like	MOCS2	NA	NA	NA	NA	NA	NA	NA	NA	NA	NA	NA
SMARCA2	1.71247e-10	0.522084	0.593	0.362	6.39349e-06	FRC-like	SMARCA2	NA	NA	NA	NA	NA	NA	NA	NA	NA	NA	NA
KMT5A	1.81427e-10	0.596698	0.274	0.128	6.77356e-06	FRC-like	KMT5A	NA	NA	NA	NA	NA	NA	NA	NA	NA	NA	NA
PLXNB2	1.84124e-10	0.595154	0.415	0.232	6.87426e-06	FRC-like	PLXNB2	NA	NA	NA	NABA_ECM_AFFILIATED	NA	NA	NABA_MATRISOME_ASSOCIATED	NA	NA	NA	NABA_MATRISOME
AKAP11	1.8979e-10	0.519009	0.395	0.209	7.08582e-06	FRC-like	AKAP11	NA	NA	NA	NA	NA	NA	NA	NA	NA	NA	NA
NCS1	1.97698e-10	0.656258	0.27	0.125	7.38106e-06	FRC-like	NCS1	NA	NA	NA	NA	NA	NA	NA	NA	NA	NA	NA
ALDH9A1	2.38454e-10	0.5795	0.452	0.252	8.90269e-06	FRC-like	ALDH9A1	NA	NA	NA	NA	NA	NA	NA	NA	NA	NA	NA
ZDHHC21	2.3879e-10	0.559945	0.25	0.109	8.91523e-06	FRC-like	ZDHHC21	NA	NA	NA	NA	NA	NA	NA	NA	NA	NA	NA
EPS15	2.44493e-10	0.503668	0.456	0.258	9.12814e-06	FRC-like	EPS15	NA	NA	NA	NA	NA	NA	NA	NA	NA	NA	NA
CHD3	2.56067e-10	0.645834	0.54	0.337	9.56027e-06	FRC-like	CHD3	NA	NA	NA	NA	NA	NA	NA	NA	NA	NA	NA
IFNAR1	2.83126e-10	0.52062	0.573	0.364	1.05705e-05	FRC-like	IFNAR1	NA	NA	NA	NA	NA	NA	NA	NA	NA	NA	NA
FILIP1	2.90531e-10	0.588844	0.27	0.126	1.0847e-05	FRC-like	FILIP1	NA	NA	NA	NA	NA	NA	NA	NA	NA	NA	NA
ARHGEF12	3.12277e-10	0.606337	0.504	0.3	1.16589e-05	FRC-like	ARHGEF12	NA	NA	NA	NA	NA	NA	NA	NA	NA	NA	NA
TMEM70	3.41521e-10	0.592753	0.423	0.238	1.27507e-05	FRC-like	TMEM70	NA	NA	NA	NA	NA	NA	NA	NA	NA	NA	NA
ACSL3	3.55893e-10	0.690735	0.452	0.261	1.32873e-05	FRC-like	ACSL3	NA	NA	NA	NA	NA	NA	NA	NA	NA	NA	NA
HIST2H2AC	3.59054e-10	0.532406	0.359	0.182	1.34053e-05	FRC-like	HIST2H2AC	NA	NA	NA	NA	NA	NA	NA	NA	NA	NA	NA
SF3A1	3.6245e-10	0.755803	0.339	0.172	1.35321e-05	FRC-like	SF3A1	NA	NA	NA	NA	NA	NA	NA	NA	NA	NA	NA
PRXL2C	4.10788e-10	0.654781	0.347	0.179	1.53368e-05	FRC-like	PRXL2C	NA	NA	NA	NA	NA	NA	NA	NA	NA	NA	NA
PTGR1	4.1862e-10	0.6775	0.532	0.326	1.56292e-05	FRC-like	PTGR1	NA	NA	NA	NA	NA	NA	NA	NA	NA	NA	NA
LINC00963	4.41311e-10	0.627728	0.294	0.143	1.64763e-05	FRC-like	LINC00963	NA	NA	NA	NA	NA	NA	NA	NA	NA	NA	NA
FMOD	4.71113e-10	0.500814	0.726	0.539	1.7589e-05	FRC-like	FMOD	NA	NA	NABA_CORE_MATRISOME	NA	NA	NA	NA	NABA_PROTEOGLYCANS	NA	NA	NABA_MATRISOME
SEMA4A	4.80972e-10	0.551907	0.351	0.183	1.79571e-05	FRC-like	SEMA4A	NA	NA	NA	NABA_ECM_AFFILIATED	NA	NA	NABA_MATRISOME_ASSOCIATED	NA	NA	NA	NABA_MATRISOME
SUDS3	5.12664e-10	0.545512	0.407	0.223	1.91403e-05	FRC-like	SUDS3	NA	NA	NA	NA	NA	NA	NA	NA	NA	NA	NA
TASOR	6.00616e-10	0.626032	0.294	0.142	2.2424e-05	FRC-like	TASOR	NA	NA	NA	NA	NA	NA	NA	NA	NA	NA	NA
TRA2B	7.82274e-10	0.538821	0.794	0.619	2.92062e-05	FRC-like	TRA2B	NA	NA	NA	NA	NA	NA	NA	NA	NA	NA	NA
PSD3	8.59578e-10	0.609868	0.448	0.263	3.20924e-05	FRC-like	PSD3	NA	NA	NA	NA	NA	NA	NA	NA	NA	NA	NA
SPATA6	9.0581e-10	0.704132	0.258	0.121	3.38184e-05	FRC-like	SPATA6	NA	NA	NA	NA	NA	NA	NA	NA	NA	NA	NA
CEP350	9.08578e-10	0.536968	0.472	0.275	3.39218e-05	FRC-like	CEP350	NA	NA	NA	NA	NA	NA	NA	NA	NA	NA	NA
JAZF1	1.10765e-09	0.573468	0.29	0.141	4.13542e-05	FRC-like	JAZF1	NA	NA	NA	NA	NA	NA	NA	NA	NA	NA	NA
ID4	1.11201e-09	0.545604	0.605	0.39	4.15168e-05	FRC-like	ID4	NA	NA	NA	NA	NA	NA	NA	NA	NA	NA	NA
TMOD3	1.1201e-09	0.506949	0.649	0.434	4.18189e-05	FRC-like	TMOD3	NA	NA	NA	NA	NA	NA	NA	NA	NA	NA	NA
IL10RB	1.17636e-09	0.719637	0.319	0.164	4.39192e-05	FRC-like	IL10RB	NA	NA	NA	NA	NA	NA	NA	NA	NA	NA	NA
PRKACA	1.21796e-09	0.564154	0.331	0.168	4.54724e-05	FRC-like	PRKACA	NA	NA	NA	NA	NA	NA	NA	NA	NA	NA	NA
ITSN2	1.27693e-09	0.625812	0.331	0.171	4.7674e-05	FRC-like	ITSN2	NA	NA	NA	NA	NA	NA	NA	NA	NA	NA	NA
ACAT2	1.31238e-09	0.698913	0.274	0.136	4.89976e-05	FRC-like	ACAT2	NA	NA	NA	NA	NA	NA	NA	NA	NA	NA	NA
OLFML1	1.40798e-09	0.502577	0.472	0.277	5.25671e-05	FRC-like	OLFML1	NA	NA	NA	NA	NA	NA	NA	NA	NA	NA	NA
HUWE1	1.42676e-09	0.552581	0.435	0.247	5.32681e-05	FRC-like	HUWE1	NA	NA	NA	NA	NA	NA	NA	NA	NA	NA	NA
ICK	1.46355e-09	0.708606	0.282	0.139	5.46418e-05	FRC-like	ICK	NA	NA	NA	NA	NA	NA	NA	NA	NA	NA	NA
ZC3H13	1.5234e-09	0.581172	0.629	0.418	5.68761e-05	FRC-like	ZC3H13	NA	NA	NA	NA	NA	NA	NA	NA	NA	NA	NA
SLC41A3	1.65499e-09	0.589416	0.262	0.123	6.17889e-05	FRC-like	SLC41A3	NA	NA	NA	NA	NA	NA	NA	NA	NA	NA	NA
PHF10	2.29826e-09	0.542152	0.367	0.2	8.58056e-05	FRC-like	PHF10	NA	NA	NA	NA	NA	NA	NA	NA	NA	NA	NA
HSDL2	2.33952e-09	0.5965	0.266	0.129	8.7346e-05	FRC-like	HSDL2	NA	NA	NA	NA	NA	NA	NA	NA	NA	NA	NA
ASAP1	2.45371e-09	0.595472	0.565	0.362	9.16091e-05	FRC-like	ASAP1	NA	NA	NA	NA	NA	NA	NA	NA	NA	NA	NA
RYK	2.61324e-09	0.510815	0.399	0.222	9.75654e-05	FRC-like	RYK	NA	NA	NA	NA	NA	NA	NA	NA	NA	NA	NA
SETD2	2.7452e-09	0.594109	0.399	0.225	0.000102492	FRC-like	SETD2	NA	NA	NA	NA	NA	NA	NA	NA	NA	NA	NA
TMEM159	2.96959e-09	0.57351	0.339	0.18	0.00011087	FRC-like	TMEM159	NA	NA	NA	NA	NA	NA	NA	NA	NA	NA	NA
DANCR	3.20847e-09	0.662324	0.278	0.139	0.000119788	FRC-like	DANCR	NA	NA	NA	NA	NA	NA	NA	NA	NA	NA	NA
RSRC2	3.22672e-09	0.514439	0.794	0.632	0.00012047	FRC-like	RSRC2	NA	NA	NA	NA	NA	NA	NA	NA	NA	NA	NA
LDLR	3.30474e-09	0.568741	0.379	0.211	0.000123383	FRC-like	LDLR	NA	NA	NA	NA	NA	NA	NA	NA	NA	NA	NA
ZNF322	3.36867e-09	0.551027	0.371	0.206	0.000125769	FRC-like	ZNF322	NA	NA	NA	NA	NA	NA	NA	NA	NA	NA	NA
MACF1	3.40585e-09	0.548796	0.722	0.505	0.000127158	FRC-like	MACF1	NA	NA	NA	NA	NA	NA	NA	NA	NA	NA	NA
C5orf56	3.49361e-09	0.600384	0.294	0.15	0.000130434	FRC-like	C5orf56	NA	NA	NA	NA	NA	NA	NA	NA	NA	NA	NA
CLK4	3.97749e-09	0.536041	0.367	0.202	0.000148499	FRC-like	CLK4	NA	NA	NA	NA	NA	NA	NA	NA	NA	NA	NA
RERG	4.30542e-09	0.530046	0.258	0.121	0.000160743	FRC-like	RERG	NA	NA	NA	NA	NA	NA	NA	NA	NA	NA	NA
SELENBP1	4.77345e-09	0.578728	0.391	0.224	0.000178217	FRC-like	SELENBP1	NA	NA	NA	NA	NA	NA	NA	NA	NA	NA	NA
STXBP5	4.86777e-09	0.516139	0.266	0.129	0.000181738	FRC-like	STXBP5	NA	NA	NA	NA	NA	NA	NA	NA	NA	NA	NA
SLC66A3	5.1959e-09	0.531198	0.258	0.122	0.000193989	FRC-like	SLC66A3	NA	NA	NA	NA	NA	NA	NA	NA	NA	NA	NA
PABPC4	5.38368e-09	0.51324	0.536	0.341	0.000201	FRC-like	PABPC4	NA	NA	NA	NA	NA	NA	NA	NA	NA	NA	NA
RAB29	5.4583e-09	0.569008	0.298	0.152	0.000203786	FRC-like	RAB29	NA	NA	NA	NA	NA	NA	NA	NA	NA	NA	NA
UPF1	6.06546e-09	0.57017	0.262	0.128	0.000226454	FRC-like	UPF1	NA	NA	NA	NA	NA	NA	NA	NA	NA	NA	NA
RPAP2	6.16294e-09	0.575074	0.31	0.163	0.000230093	FRC-like	RPAP2	NA	NA	NA	NA	NA	NA	NA	NA	NA	NA	NA
PDIA5	6.48795e-09	0.66065	0.331	0.18	0.000242228	FRC-like	PDIA5	NA	NA	NA	NA	NA	NA	NA	NA	NA	NA	NA
TLE1	7.36524e-09	0.549976	0.415	0.247	0.000274981	FRC-like	TLE1	NA	NA	NA	NA	NA	NA	NA	NA	NA	NA	NA
KMT2A	7.586e-09	0.518168	0.577	0.383	0.000283223	FRC-like	KMT2A	NA	NA	NA	NA	NA	NA	NA	NA	NA	NA	NA
SNTB2	7.76737e-09	0.504638	0.444	0.266	0.000289995	FRC-like	SNTB2	NA	NA	NA	NA	NA	NA	NA	NA	NA	NA	NA
PARP1	7.83298e-09	0.636993	0.415	0.239	0.000292444	FRC-like	PARP1	NA	NA	NA	NA	NA	NA	NA	NA	NA	NA	NA
TBC1D15	9.40833e-09	0.676425	0.452	0.272	0.00035126	FRC-like	TBC1D15	NA	NA	NA	NA	NA	NA	NA	NA	NA	NA	NA
TMEM245	9.49303e-09	0.563072	0.306	0.158	0.000354422	FRC-like	TMEM245	NA	NA	NA	NA	NA	NA	NA	NA	NA	NA	NA
CYLD	9.90966e-09	0.511985	0.456	0.278	0.000369977	FRC-like	CYLD	NA	NA	NA	NA	NA	NA	NA	NA	NA	NA	NA
FAM76B	1.0286e-08	0.551668	0.266	0.13	0.000384026	FRC-like	FAM76B	NA	NA	NA	NA	NA	NA	NA	NA	NA	NA	NA
CDC42SE2	1.08013e-08	0.512219	0.282	0.14	0.000403268	FRC-like	CDC42SE2	NA	NA	NA	NA	NA	NA	NA	NA	NA	NA	NA
FDPS	1.10399e-08	0.611342	0.601	0.416	0.000412175	FRC-like	FDPS	NA	NA	NA	NA	NA	NA	NA	NA	NA	NA	NA
GADD45A	1.42273e-08	0.545568	0.524	0.341	0.000531176	FRC-like	GADD45A	NA	NA	NA	NA	NA	NA	NA	NA	NA	NA	NA
NFKBIZ	1.43736e-08	0.54279	0.782	0.63	0.000536639	FRC-like	NFKBIZ	NA	NA	NA	NA	NA	NA	NA	NA	NA	NA	NA
NIPBL	1.49779e-08	0.557644	0.512	0.324	0.0005592	FRC-like	NIPBL	NA	NA	NA	NA	NA	NA	NA	NA	NA	NA	NA
LRCH1	1.56178e-08	0.519588	0.278	0.141	0.000583091	FRC-like	LRCH1	NA	NA	NA	NA	NA	NA	NA	NA	NA	NA	NA
ATF6	1.92393e-08	0.555311	0.387	0.225	0.000718299	FRC-like	ATF6	NA	NA	NA	NA	NA	NA	NA	NA	NA	NA	NA
TNFAIP2	2.37194e-08	0.585261	0.48	0.306	0.000885565	FRC-like	TNFAIP2	NA	NA	NA	NA	NA	NA	NA	NA	NA	NA	NA
ZNF292	2.41342e-08	0.532754	0.548	0.355	0.00090105	FRC-like	ZNF292	NA	NA	NA	NA	NA	NA	NA	NA	NA	NA	NA
TAF15	2.57689e-08	0.579976	0.415	0.255	0.000962084	FRC-like	TAF15	NA	NA	NA	NA	NA	NA	NA	NA	NA	NA	NA
BAZ2B	2.84077e-08	0.609162	0.456	0.282	0.0010606	FRC-like	BAZ2B	NA	NA	NA	NA	NA	NA	NA	NA	NA	NA	NA
ATMIN	3.32654e-08	0.529652	0.298	0.161	0.00124196	FRC-like	ATMIN	NA	NA	NA	NA	NA	NA	NA	NA	NA	NA	NA
PRRC2C	3.49722e-08	0.512128	0.851	0.672	0.00130569	FRC-like	PRRC2C	NA	NA	NA	NA	NA	NA	NA	NA	NA	NA	NA
KDM2A	3.98776e-08	0.526432	0.407	0.242	0.00148883	FRC-like	KDM2A	NA	NA	NA	NA	NA	NA	NA	NA	NA	NA	NA
ARPIN	4.53674e-08	0.517998	0.274	0.14	0.00169379	FRC-like	ARPIN	NA	NA	NA	NA	NA	NA	NA	NA	NA	NA	NA
ERCC6L2	4.77758e-08	0.601441	0.294	0.158	0.00178371	FRC-like	ERCC6L2	NA	NA	NA	NA	NA	NA	NA	NA	NA	NA	NA
MAP7D3	5.23479e-08	0.540007	0.339	0.191	0.00195441	FRC-like	MAP7D3	NA	NA	NA	NA	NA	NA	NA	NA	NA	NA	NA
GATAD1	5.74132e-08	0.506063	0.44	0.276	0.00214352	FRC-like	GATAD1	NA	NA	NA	NA	NA	NA	NA	NA	NA	NA	NA
CASP8AP2	6.55822e-08	0.627469	0.278	0.147	0.00244851	FRC-like	CASP8AP2	NA	NA	NA	NA	NA	NA	NA	NA	NA	NA	NA
AQR	7.61383e-08	0.519124	0.254	0.128	0.00284262	FRC-like	AQR	NA	NA	NA	NA	NA	NA	NA	NA	NA	NA	NA
PEPD	8.7807e-08	0.568021	0.548	0.355	0.00327828	FRC-like	PEPD	NA	NA	NA	NA	NA	NA	NA	NA	NA	NA	NA
NUDT3	9.62804e-08	0.541208	0.31	0.167	0.00359463	FRC-like	NUDT3	NA	NA	NA	NA	NA	NA	NA	NA	NA	NA	NA
SPEN	9.90217e-08	0.561672	0.415	0.257	0.00369697	FRC-like	SPEN	NA	NA	NA	NA	NA	NA	NA	NA	NA	NA	NA
NCBP2AS2	1.00278e-07	0.528397	0.25	0.128	0.00374389	FRC-like	NCBP2AS2	NA	NA	NA	NA	NA	NA	NA	NA	NA	NA	NA
GNPTAB	1.00525e-07	0.585041	0.306	0.168	0.0037531	FRC-like	GNPTAB	NA	NA	NA	NA	NA	NA	NA	NA	NA	NA	NA
GXYLT2	1.13011e-07	0.508601	0.294	0.159	0.00421928	FRC-like	GXYLT2	NA	NA	NA	NA	NA	NA	NA	NA	NA	NA	NA
BSCL2	1.32717e-07	0.501789	0.274	0.144	0.00495498	FRC-like	BSCL2	NA	NA	NA	NA	NA	NA	NA	NA	NA	NA	NA
PITPNB	1.50269e-07	0.537824	0.484	0.322	0.00561029	FRC-like	PITPNB	NA	NA	NA	NA	NA	NA	NA	NA	NA	NA	NA
LRCH3	1.50959e-07	0.651017	0.278	0.149	0.00563606	FRC-like	LRCH3	NA	NA	NA	NA	NA	NA	NA	NA	NA	NA	NA
APC	1.59728e-07	0.67345	0.31	0.173	0.00596343	FRC-like	APC	NA	NA	NA	NA	NA	NA	NA	NA	NA	NA	NA
HMGCS1	2.02166e-07	0.728787	0.306	0.18	0.00754788	FRC-like	HMGCS1	NA	NA	NA	NA	NA	NA	NA	NA	NA	NA	NA
HMGN4	2.49838e-07	0.553219	0.274	0.146	0.00932768	FRC-like	HMGN4	NA	NA	NA	NA	NA	NA	NA	NA	NA	NA	NA
FDFT1	3.13538e-07	0.634021	0.339	0.193	0.0117059	FRC-like	FDFT1	NA	NA	NA	NA	NA	NA	NA	NA	NA	NA	NA
DUSP6	3.45166e-07	0.551872	0.335	0.196	0.0128868	FRC-like	DUSP6	NA	NA	NA	NA	NA	NA	NA	NA	NA	NA	NA
TRAFD1	3.69798e-07	0.505132	0.25	0.13	0.0138064	FRC-like	TRAFD1	NA	NA	NA	NA	NA	NA	NA	NA	NA	NA	NA
KIF2A	4.13815e-07	0.581102	0.367	0.22	0.0154498	FRC-like	KIF2A	NA	NA	NA	NA	NA	NA	NA	NA	NA	NA	NA
LIN7C	5.68783e-07	0.517293	0.27	0.147	0.0212355	FRC-like	LIN7C	NA	NA	NA	NA	NA	NA	NA	NA	NA	NA	NA
MKNK2	8.67507e-07	0.544605	0.286	0.163	0.0323884	FRC-like	MKNK2	NA	NA	NA	NA	NA	NA	NA	NA	NA	NA	NA
RNF169	9.40182e-07	0.503884	0.327	0.189	0.0351017	FRC-like	RNF169	NA	NA	NA	NA	NA	NA	NA	NA	NA	NA	NA
SMC1A	9.77433e-07	0.719326	0.355	0.211	0.0364925	FRC-like	SMC1A	NA	NA	NA	NA	NA	NA	NA	NA	NA	NA	NA
PCYOX1	1.25023e-06	0.615999	0.419	0.271	0.0466775	FRC-like	PCYOX1	NA	NA	NA	NA	NA	NA	NA	NA	NA	NA	NA
PTGDS1	0	2.79653	0.968	0.311	0	ADH1B+	PTGDS	NA	NA	NA	NA	NA	NA	NA	NA	NA	NA	NA
ANGPTL1	0	2.35205	0.751	0.154	0	ADH1B+	ANGPTL1	NA	NA	NA	NA	NA	NA	NABA_MATRISOME_ASSOCIATED	NA	NABA_SECRETED_FACTORS	NA	NABA_MATRISOME
NFIA1	0	2.3068	0.939	0.296	0	ADH1B+	NFIA	NA	NA	NA	NA	NA	NA	NA	NA	NA	NA	NA
NR2F11	0	2.24858	0.911	0.307	0	ADH1B+	NR2F1	NA	NA	NA	NA	NA	NA	NA	NA	NA	NA	NA
CCL191	0	2.072	0.72	0.127	0	ADH1B+	CCL19	NA	NA	NA	NA	NA	NA	NABA_MATRISOME_ASSOCIATED	NA	NABA_SECRETED_FACTORS	GOMF_CYTOKINE_ACTIVITY	NABA_MATRISOME
SNHG61	1.96983e-298	2.12734	0.889	0.332	7.35434e-294	ADH1B+	SNHG6	NA	NA	NA	NA	NA	NA	NA	NA	NA	NA	NA
CP1	9.09904e-294	2.17214	0.808	0.203	3.39713e-289	ADH1B+	CP	NA	NA	NA	NA	NA	NA	NA	NA	NA	NA	NA
SELENOP	1.99963e-292	1.96595	0.905	0.293	7.46561e-288	ADH1B+	SELENOP	NA	NA	NA	NA	NA	NA	NA	NA	NA	NA	NA
GAS51	1.98681e-289	2.13578	0.885	0.335	7.41776e-285	ADH1B+	GAS5	NA	NA	NA	NA	NA	NA	NA	NA	NA	NA	NA
COL14A1	1.04733e-288	1.76656	0.901	0.274	3.91021e-284	ADH1B+	COL14A1	NA	NABA_COLLAGENS	NABA_CORE_MATRISOME	NA	NA	NA	NA	NA	NA	NA	NABA_MATRISOME
CXCL12	4.96368e-284	2.11854	0.949	0.435	1.85319e-279	ADH1B+	CXCL12	NA	NA	NA	NA	NA	NA	NABA_MATRISOME_ASSOCIATED	NA	NABA_SECRETED_FACTORS	GOMF_CYTOKINE_ACTIVITY	NABA_MATRISOME
ABI3BP1	2.0366e-266	1.91808	0.822	0.227	7.60366e-262	ADH1B+	ABI3BP	NA	NA	NABA_CORE_MATRISOME	NA	NABA_ECM_GLYCOPROTEINS	NA	NA	NA	NA	NA	NABA_MATRISOME
PLEKHH2	4.65598e-258	2.3051	0.76	0.23	1.73831e-253	ADH1B+	PLEKHH2	NA	NA	NA	NA	NA	NA	NA	NA	NA	NA	NA
NR2F21	2.1273e-254	2.02591	0.877	0.369	7.94227e-250	ADH1B+	NR2F2	NA	NA	NA	NA	NA	NA	NA	NA	NA	NA	NA
RBP51	5.84801e-240	2.29896	0.601	0.114	2.18336e-235	ADH1B+	RBP5	NA	NA	NA	NA	NA	NA	NA	NA	NA	NA	NA
C71	1.65219e-239	2.96598	0.478	0.061	6.16844e-235	ADH1B+	C7	NA	NA	NA	NA	NA	NA	NA	NA	NA	NA	NA
DPT	1.76424e-239	1.57771	0.948	0.535	6.58678e-235	ADH1B+	DPT	NA	NA	NABA_CORE_MATRISOME	NA	NABA_ECM_GLYCOPROTEINS	NA	NA	NA	NA	NA	NABA_MATRISOME
FXYD1	8.52111e-237	2.00383	0.742	0.217	3.18136e-232	ADH1B+	FXYD1	NA	NA	NA	NA	NA	NA	NA	NA	NA	NA	NA
SNHG291	7.95907e-235	1.64645	0.909	0.383	2.97152e-230	ADH1B+	SNHG29	NA	NA	NA	NA	NA	NA	NA	NA	NA	NA	NA
JUND1	6.15362e-233	1.56703	0.962	0.763	2.29745e-228	ADH1B+	JUND	NA	NA	NA	NA	NA	NA	NA	NA	NA	NA	NA
TXNIP1	1.31887e-232	1.91745	0.843	0.317	4.924e-228	ADH1B+	TXNIP	NA	NA	NA	NA	NA	NA	NA	NA	NA	NA	NA
SNHG51	1.94785e-230	1.76555	0.879	0.355	7.27228e-226	ADH1B+	SNHG5	NA	NA	NA	NA	NA	NA	NA	NA	NA	NA	NA
CCDC80	3.24687e-224	1.46909	0.972	0.762	1.21222e-219	ADH1B+	CCDC80	NA	NA	NA	NA	NA	NA	NA	NA	NA	NA	NA
CLU1	4.99926e-224	0.933437	0.928	0.378	1.86647e-219	ADH1B+	CLU	NA	NA	NA	NA	NA	NA	NA	NA	NA	NA	NA
ADIRF	1.01628e-223	1.92884	0.839	0.33	3.79429e-219	ADH1B+	ADIRF	NA	NA	NA	NA	NA	NA	NA	NA	NA	NA	NA
SNHG81	2.75583e-222	1.85019	0.875	0.497	1.02889e-217	ADH1B+	SNHG8	NA	NA	NA	NA	NA	NA	NA	NA	NA	NA	NA
RNASE4	3.57905e-217	1.97002	0.699	0.207	1.33624e-212	ADH1B+	RNASE4	NA	NA	NA	NA	NA	NA	NA	NA	NA	NA	NA
NDRG21	2.03257e-216	2.54035	0.533	0.106	7.5886e-212	ADH1B+	NDRG2	NA	NA	NA	NA	NA	NA	NA	NA	NA	NA	NA
FRZB1	2.73212e-215	1.96796	0.643	0.156	1.02004e-210	ADH1B+	FRZB	NA	NA	NA	NA	NA	NA	NABA_MATRISOME_ASSOCIATED	NA	NABA_SECRETED_FACTORS	NA	NABA_MATRISOME
GPC3	4.9703e-215	1.76725	0.64	0.14	1.85566e-210	ADH1B+	GPC3	NA	NA	NA	NABA_ECM_AFFILIATED	NA	NA	NABA_MATRISOME_ASSOCIATED	NA	NA	NA	NABA_MATRISOME
MGP	4.79348e-214	1.09577	0.973	0.447	1.78964e-209	ADH1B+	MGP	NA	NA	NABA_CORE_MATRISOME	NA	NABA_ECM_GLYCOPROTEINS	NA	NA	NA	NA	NA	NABA_MATRISOME
SNHG321	4.86027e-214	1.92665	0.737	0.249	1.81458e-209	ADH1B+	SNHG32	NA	NA	NA	NA	NA	NA	NA	NA	NA	NA	NA
MFAP4	1.25057e-213	1.47065	0.949	0.519	4.669e-209	ADH1B+	MFAP4	NA	NA	NABA_CORE_MATRISOME	NA	NABA_ECM_GLYCOPROTEINS	NA	NA	NA	NA	NA	NABA_MATRISOME
CXCL141	7.81639e-212	1.49508	0.871	0.335	2.91825e-207	ADH1B+	CXCL14	NA	NA	NA	NA	NA	NA	NABA_MATRISOME_ASSOCIATED	NA	NABA_SECRETED_FACTORS	GOMF_CYTOKINE_ACTIVITY	NABA_MATRISOME
HSPB6	6.44374e-211	2.12865	0.575	0.119	2.40577e-206	ADH1B+	HSPB6	NA	NA	NA	NA	NA	NA	NA	NA	NA	NA	NA
BTG2	1.13149e-208	2.32831	0.78	0.343	4.2244e-204	ADH1B+	BTG2	NA	NA	NA	NA	NA	NA	NA	NA	NA	NA	NA
MT-ND4L1	5.07725e-205	1.59997	0.915	0.54	1.89559e-200	ADH1B+	MT-ND4L	NA	NA	NA	NA	NA	NA	NA	NA	NA	NA	NA
ITIH51	7.88811e-200	1.84386	0.621	0.151	2.94503e-195	ADH1B+	ITIH5	NA	NA	NA	NA	NA	NABA_ECM_REGULATORS	NABA_MATRISOME_ASSOCIATED	NA	NA	NA	NABA_MATRISOME
F10	2.73509e-199	1.93491	0.653	0.189	1.02115e-194	ADH1B+	F10	NA	NA	NA	NA	NA	NABA_ECM_REGULATORS	NABA_MATRISOME_ASSOCIATED	NA	NA	NA	NABA_MATRISOME
C31	2.47684e-198	1.48453	0.947	0.526	9.24727e-194	ADH1B+	C3	NA	NA	NA	NA	NA	NA	NA	NA	NA	NA	NA
ADH1B	2.1947e-196	2.68491	0.394	0.048	8.19393e-192	ADH1B+	ADH1B	NA	NA	NA	NA	NA	NA	NA	NA	NA	NA	NA
EEF1G1	3.36512e-196	1.39037	0.935	0.44	1.25637e-191	ADH1B+	EEF1G	NA	NA	NA	NA	NA	NA	NA	NA	NA	NA	NA
ZBTB16	2.54985e-195	2.26821	0.456	0.075	9.51988e-191	ADH1B+	ZBTB16	NA	NA	NA	NA	NA	NA	NA	NA	NA	NA	NA
CD811	1.98848e-194	1.22922	0.972	0.72	7.42398e-190	ADH1B+	CD81	NA	NA	NA	NA	NA	NA	NA	NA	NA	NA	NA
SYNPO21	2.26848e-191	1.99705	0.569	0.134	8.46936e-187	ADH1B+	SYNPO2	NA	NA	NA	NA	NA	NA	NA	NA	NA	NA	NA
RPL171	2.76497e-191	1.21816	0.978	0.789	1.0323e-186	ADH1B+	RPL17	NA	NA	NA	NA	NA	NA	NA	NA	NA	NA	NA
GFRA11	1.11657e-187	1.84766	0.633	0.171	4.16872e-183	ADH1B+	GFRA1	NA	NA	NA	NA	NA	NA	NA	NA	NA	NA	NA
ALDH1A1	4.38113e-186	1.98058	0.524	0.109	1.63569e-181	ADH1B+	ALDH1A1	NA	NA	NA	NA	NA	NA	NA	NA	NA	NA	NA
INTS61	1.71218e-185	1.98072	0.778	0.377	6.39243e-181	ADH1B+	INTS6	NA	NA	NA	NA	NA	NA	NA	NA	NA	NA	NA
AKR1C1	6.19078e-185	2.14301	0.598	0.164	2.31133e-180	ADH1B+	AKR1C1	NA	NA	NA	NA	NA	NA	NA	NA	NA	NA	NA
DNAJB1	1.73712e-184	1.87338	0.872	0.55	6.48556e-180	ADH1B+	DNAJB1	NA	NA	NA	NA	NA	NA	NA	NA	NA	NA	NA
AHNAK	2.6782e-184	1.35494	0.94	0.666	9.99906e-180	ADH1B+	AHNAK	NA	NA	NA	NA	NA	NA	NA	NA	NA	NA	NA
RORB	1.98364e-182	2.145	0.55	0.135	7.40592e-178	ADH1B+	RORB	NA	NA	NA	NA	NA	NA	NA	NA	NA	NA	NA
PRELP1	9.74694e-178	1.33555	0.8	0.277	3.63902e-173	ADH1B+	PRELP	NA	NA	NABA_CORE_MATRISOME	NA	NA	NA	NA	NABA_PROTEOGLYCANS	NA	NA	NABA_MATRISOME
ZFP36L21	4.88605e-177	1.43342	0.936	0.648	1.82421e-172	ADH1B+	ZFP36L2	NA	NA	NA	NA	NA	NA	NA	NA	NA	NA	NA
IGKC1	8.81773e-177	1.21189	0.791	0.34	3.2921e-172	ADH1B+	IGKC	NA	NA	NA	NA	NA	NA	NA	NA	NA	NA	NA
RGS161	2.99413e-175	1.79108	0.706	0.259	1.11786e-170	ADH1B+	RGS16	NA	NA	NA	NA	NA	NA	NA	NA	NA	NA	NA
ZFAS11	8.05158e-173	1.2844	0.926	0.765	3.00606e-168	ADH1B+	ZFAS1	NA	NA	NA	NA	NA	NA	NA	NA	NA	NA	NA
CRYM	1.56318e-165	2.40841	0.281	0.023	5.83613e-161	ADH1B+	CRYM	NA	NA	NA	NA	NA	NA	NA	NA	NA	NA	NA
IGFBP5	9.31188e-165	1.02532	0.949	0.545	3.47659e-160	ADH1B+	IGFBP5	NA	NA	NABA_CORE_MATRISOME	NA	NABA_ECM_GLYCOPROTEINS	NA	NA	NA	NA	NA	NABA_MATRISOME
PIK3R1	3.80919e-163	1.65136	0.765	0.365	1.42216e-158	ADH1B+	PIK3R1	NA	NA	NA	NA	NA	NA	NA	NA	NA	NA	NA
IGSF10	1.65627e-161	1.81927	0.456	0.092	6.1837e-157	ADH1B+	IGSF10	NA	NA	NABA_CORE_MATRISOME	NA	NABA_ECM_GLYCOPROTEINS	NA	NA	NA	NA	NA	NABA_MATRISOME
GSTM5	1.72624e-159	1.9913	0.513	0.136	6.44492e-155	ADH1B+	GSTM5	NA	NA	NA	NA	NA	NA	NA	NA	NA	NA	NA
DAAM11	6.08513e-157	1.74845	0.754	0.357	2.27188e-152	ADH1B+	DAAM1	NA	NA	NA	NA	NA	NA	NA	NA	NA	NA	NA
FOSB	1.00149e-155	1.4527	0.936	0.815	3.73907e-151	ADH1B+	FOSB	NA	NA	NA	NA	NA	NA	NA	NA	NA	NA	NA
CCNL1	2.48588e-152	1.4287	0.894	0.718	9.28103e-148	ADH1B+	CCNL1	NA	NA	NA	NA	NA	NA	NA	NA	NA	NA	NA
IL11RA	1.2259e-148	2.04083	0.547	0.174	4.57689e-144	ADH1B+	IL11RA	NA	NA	NA	NA	NA	NA	NA	NA	NA	NA	NA
ADAMTS1	2.29247e-148	1.69292	0.68	0.273	8.55892e-144	ADH1B+	ADAMTS1	NA	NA	NA	NA	NA	NABA_ECM_REGULATORS	NABA_MATRISOME_ASSOCIATED	NA	NA	NA	NABA_MATRISOME
SESN3	1.13296e-147	1.83252	0.551	0.168	4.2299e-143	ADH1B+	SESN3	NA	NA	NA	NA	NA	NA	NA	NA	NA	NA	NA
FGF7	3.44696e-146	1.10539	0.826	0.365	1.28692e-141	ADH1B+	FGF7	NA	NA	NA	NA	NA	NA	NABA_MATRISOME_ASSOCIATED	NA	NABA_SECRETED_FACTORS	NA	NABA_MATRISOME
CHRDL1	1.03322e-142	1.91825	0.445	0.102	3.85752e-138	ADH1B+	CHRDL1	NA	NA	NA	NA	NA	NA	NABA_MATRISOME_ASSOCIATED	NA	NABA_SECRETED_FACTORS	NA	NABA_MATRISOME
METTL7A	1.60548e-142	1.7104	0.615	0.219	5.99404e-138	ADH1B+	METTL7A	NA	NA	NA	NA	NA	NA	NA	NA	NA	NA	NA
MIR100HG1	3.81573e-142	1.7753	0.544	0.17	1.4246e-137	ADH1B+	MIR100HG	NA	NA	NA	NA	NA	NA	NA	NA	NA	NA	NA
NOVA11	2.28881e-138	1.65076	0.641	0.233	8.54527e-134	ADH1B+	NOVA1	NA	NA	NA	NA	NA	NA	NA	NA	NA	NA	NA
TGFBR3	1.38682e-137	1.62293	0.502	0.137	5.17768e-133	ADH1B+	TGFBR3	NA	NA	NA	NA	NA	NA	NA	NA	NA	NA	NA
NUCKS1	3.52912e-137	0.991296	0.942	0.761	1.3176e-132	ADH1B+	NUCKS1	NA	NA	NA	NA	NA	NA	NA	NA	NA	NA	NA
PLAC9	2.35763e-136	0.875339	0.88	0.488	8.80219e-132	ADH1B+	PLAC9	NA	NA	NA	NA	NA	NA	NA	NA	NA	NA	NA
IL331	2.50358e-136	1.53929	0.538	0.156	9.3471e-132	ADH1B+	IL33	NA	NA	NA	NA	NA	NA	NA	NA	NA	GOMF_CYTOKINE_ACTIVITY	NA
FOXC1	9.82406e-132	1.82954	0.567	0.206	3.66781e-127	ADH1B+	FOXC1	NA	NA	NA	NA	NA	NA	NA	NA	NA	NA	NA
LEPR	2.42733e-131	1.41087	0.612	0.208	9.06243e-127	ADH1B+	LEPR	NA	NA	NA	NA	NA	NA	NA	NA	NA	NA	NA
FAIM21	2.79716e-131	1.98113	0.318	0.052	1.04432e-126	ADH1B+	FAIM2	NA	NA	NA	NA	NA	NA	NA	NA	NA	NA	NA
BRD2	2.85191e-131	1.44634	0.827	0.528	1.06476e-126	ADH1B+	BRD2	NA	NA	NA	NA	NA	NA	NA	NA	NA	NA	NA
SOD3	4.1497e-131	0.913583	0.9	0.554	1.54929e-126	ADH1B+	SOD3	NA	NA	NA	NA	NA	NA	NA	NA	NA	NA	NA
ANKRD291	1.97748e-129	1.74789	0.405	0.089	7.38292e-125	ADH1B+	ANKRD29	NA	NA	NA	NA	NA	NA	NA	NA	NA	NA	NA
THBS1	3.42518e-129	1.62342	0.804	0.465	1.27879e-124	ADH1B+	THBS1	NA	NA	NABA_CORE_MATRISOME	NA	NABA_ECM_GLYCOPROTEINS	NA	NA	NA	NA	NA	NABA_MATRISOME
FAM13C	1.36842e-128	1.79843	0.354	0.067	5.10898e-124	ADH1B+	FAM13C	NA	NA	NA	NA	NA	NA	NA	NA	NA	NA	NA
SEPTIN71	1.4422e-128	1.08537	0.866	0.394	5.38446e-124	ADH1B+	SEPTIN7	NA	NA	NA	NA	NA	NA	NA	NA	NA	NA	NA
PNRC11	3.16934e-128	1.13587	0.946	0.829	1.18327e-123	ADH1B+	PNRC1	NA	NA	NA	NA	NA	NA	NA	NA	NA	NA	NA
NOP531	3.3438e-126	1.07584	0.901	0.719	1.24841e-121	ADH1B+	NOP53	NA	NA	NA	NA	NA	NA	NA	NA	NA	NA	NA
EPB41L4A-AS1	7.9267e-126	1.55969	0.684	0.339	2.95944e-121	ADH1B+	EPB41L4A-AS1	NA	NA	NA	NA	NA	NA	NA	NA	NA	NA	NA
CFH	3.55771e-125	1.21062	0.914	0.749	1.32827e-120	ADH1B+	CFH	NA	NA	NA	NA	NA	NA	NA	NA	NA	NA	NA
MT-ATP81	3.95411e-125	1.66888	0.568	0.207	1.47627e-120	ADH1B+	MT-ATP8	NA	NA	NA	NA	NA	NA	NA	NA	NA	NA	NA
DEPP11	2.55854e-124	2.2616	0.509	0.167	9.5523e-120	ADH1B+	DEPP1	NA	NA	NA	NA	NA	NA	NA	NA	NA	NA	NA
PPP1R101	7.92298e-124	1.57885	0.693	0.359	2.95804e-119	ADH1B+	PPP1R10	NA	NA	NA	NA	NA	NA	NA	NA	NA	NA	NA
NFIB1	8.37091e-124	1.50137	0.643	0.255	3.12528e-119	ADH1B+	NFIB	NA	NA	NA	NA	NA	NA	NA	NA	NA	NA	NA
EPHB61	1.39735e-123	1.75706	0.373	0.08	5.217e-119	ADH1B+	EPHB6	NA	NA	NA	NA	NA	NA	NA	NA	NA	NA	NA
IRF11	5.42803e-122	1.52282	0.835	0.622	2.02656e-117	ADH1B+	IRF1	NA	NA	NA	NA	NA	NA	NA	NA	NA	NA	NA
HEXIM1	3.93408e-121	1.69935	0.647	0.311	1.46879e-116	ADH1B+	HEXIM1	NA	NA	NA	NA	NA	NA	NA	NA	NA	NA	NA
CD241	1.50057e-120	1.4257	0.434	0.11	5.60238e-116	ADH1B+	CD24	NA	NA	NA	NA	NA	NA	NA	NA	NA	NA	NA
FXYD61	4.25307e-120	1.64881	0.472	0.14	1.58788e-115	ADH1B+	FXYD6	NA	NA	NA	NA	NA	NA	NA	NA	NA	NA	NA
CTSH1	8.52329e-120	1.23085	0.631	0.246	3.18217e-115	ADH1B+	CTSH	NA	NA	NA	NA	NA	NABA_ECM_REGULATORS	NABA_MATRISOME_ASSOCIATED	NA	NA	NA	NABA_MATRISOME
LTBP4	2.95497e-117	1.05293	0.787	0.408	1.10324e-112	ADH1B+	LTBP4	NA	NA	NABA_CORE_MATRISOME	NA	NABA_ECM_GLYCOPROTEINS	NA	NA	NA	NA	NA	NABA_MATRISOME
EIF4B1	1.03023e-116	1.2303	0.783	0.503	3.84635e-112	ADH1B+	EIF4B	NA	NA	NA	NA	NA	NA	NA	NA	NA	NA	NA
AMD1	1.21862e-116	1.52209	0.7	0.387	4.54973e-112	ADH1B+	AMD1	NA	NA	NA	NA	NA	NA	NA	NA	NA	NA	NA
NTRK2	5.56667e-116	1.37352	0.483	0.141	2.07832e-111	ADH1B+	NTRK2	NA	NA	NA	NA	NA	NA	NA	NA	NA	NA	NA
TNFSF13B1	3.29402e-115	1.40095	0.639	0.264	1.22982e-110	ADH1B+	TNFSF13B	NA	NA	NA	NA	NA	NA	NABA_MATRISOME_ASSOCIATED	NA	NABA_SECRETED_FACTORS	GOMF_CYTOKINE_ACTIVITY	NABA_MATRISOME
ANK21	6.03585e-115	1.74433	0.497	0.163	2.25349e-110	ADH1B+	ANK2	NA	NA	NA	NA	NA	NA	NA	NA	NA	NA	NA
AC068888.11	3.98406e-114	1.73163	0.405	0.108	1.48745e-109	ADH1B+	AC068888.1	NA	NA	NA	NA	NA	NA	NA	NA	NA	NA	NA
TMEM35B1	7.00852e-114	1.46363	0.591	0.24	2.61663e-109	ADH1B+	TMEM35B	NA	NA	NA	NA	NA	NA	NA	NA	NA	NA	NA
FHL1	3.99751e-113	1.39804	0.695	0.338	1.49247e-108	ADH1B+	FHL1	NA	NA	NA	NA	NA	NA	NA	NA	NA	NA	NA
HSPA1A	5.22424e-113	1.1983	0.927	0.637	1.95047e-108	ADH1B+	HSPA1A	NA	NA	NA	NA	NA	NA	NA	NA	NA	NA	NA
PREX2	7.19108e-113	1.80547	0.337	0.072	2.68479e-108	ADH1B+	PREX2	NA	NA	NA	NA	NA	NA	NA	NA	NA	NA	NA
CNTFR	8.10838e-113	1.78378	0.266	0.04	3.02727e-108	ADH1B+	CNTFR	NA	NA	NA	NA	NA	NA	NA	NA	NA	NA	NA
CNTN1	5.44338e-112	1.66777	0.376	0.09	2.03229e-107	ADH1B+	CNTN1	NA	NA	NA	NA	NA	NA	NA	NA	NA	NA	NA
CD3021	5.80409e-112	1.37815	0.687	0.331	2.16696e-107	ADH1B+	CD302	NA	NA	NA	NA	NA	NA	NA	NA	NA	NA	NA
ADRA2A1	1.15658e-111	1.61477	0.442	0.124	4.3181e-107	ADH1B+	ADRA2A	NA	NA	NA	NA	NA	NA	NA	NA	NA	NA	NA
SPTBN11	1.56394e-111	1.14366	0.813	0.486	5.83898e-107	ADH1B+	SPTBN1	NA	NA	NA	NA	NA	NA	NA	NA	NA	NA	NA
SP51	1.99063e-110	1.82507	0.344	0.076	7.43203e-106	ADH1B+	SP5	NA	NA	NA	NA	NA	NA	NA	NA	NA	NA	NA
AL627171.21	3.25508e-110	1.59816	0.588	0.244	1.21528e-105	ADH1B+	AL627171.2	NA	NA	NA	NA	NA	NA	NA	NA	NA	NA	NA
SOCS31	5.83481e-110	1.33997	0.842	0.661	2.17843e-105	ADH1B+	SOCS3	NA	NA	NA	NA	NA	NA	NA	NA	NA	NA	NA
GADD45B	7.34338e-110	1.09278	0.908	0.683	2.74165e-105	ADH1B+	GADD45B	NA	NA	NA	NA	NA	NA	NA	NA	NA	NA	NA
SSPN	3.98137e-108	1.23287	0.758	0.446	1.48644e-103	ADH1B+	SSPN	NA	NA	NA	NA	NA	NA	NA	NA	NA	NA	NA
RASL11A1	1.46303e-107	1.88392	0.347	0.084	5.46224e-103	ADH1B+	RASL11A	NA	NA	NA	NA	NA	NA	NA	NA	NA	NA	NA
SETBP1	1.66769e-106	1.64823	0.45	0.145	6.22632e-102	ADH1B+	SETBP1	NA	NA	NA	NA	NA	NA	NA	NA	NA	NA	NA
SRPX	1.25659e-105	1.19171	0.695	0.377	4.69148e-101	ADH1B+	SRPX	NA	NA	NABA_CORE_MATRISOME	NA	NABA_ECM_GLYCOPROTEINS	NA	NA	NA	NA	NA	NABA_MATRISOME
ZFP36L1	2.94987e-105	1.01143	0.945	0.826	1.10133e-100	ADH1B+	ZFP36L1	NA	NA	NA	NA	NA	NA	NA	NA	NA	NA	NA
ABCA8	2.75441e-104	1.2292	0.531	0.181	1.02836e-99	ADH1B+	ABCA8	NA	NA	NA	NA	NA	NA	NA	NA	NA	NA	NA
CNTN41	1.10689e-103	1.82222	0.308	0.065	4.13259e-99	ADH1B+	CNTN4	NA	NA	NA	NA	NA	NA	NA	NA	NA	NA	NA
SYNE1	1.14796e-101	1.27262	0.746	0.445	4.2859e-97	ADH1B+	SYNE1	NA	NA	NA	NA	NA	NA	NA	NA	NA	NA	NA
CCND21	1.76699e-101	1.30789	0.633	0.288	6.59704e-97	ADH1B+	CCND2	NA	NA	NA	NA	NA	NA	NA	NA	NA	NA	NA
ZFP36	6.69955e-101	1.21923	0.91	0.805	2.50128e-96	ADH1B+	ZFP36	NA	NA	NA	NA	NA	NA	NA	NA	NA	NA	NA
PROS1	1.42031e-100	1.48699	0.482	0.166	5.30274e-96	ADH1B+	PROS1	NA	NA	NA	NA	NA	NA	NA	NA	NA	NA	NA
AKR1C2	2.27014e-100	1.73973	0.318	0.07	8.47556e-96	ADH1B+	AKR1C2	NA	NA	NA	NA	NA	NA	NA	NA	NA	NA	NA
SCUBE21	4.17238e-100	1.90511	0.3	0.065	1.55776e-95	ADH1B+	SCUBE2	NA	NA	NA	NA	NA	NA	NABA_MATRISOME_ASSOCIATED	NA	NABA_SECRETED_FACTORS	NA	NABA_MATRISOME
BTG1	5.48744e-100	0.921209	0.897	0.737	2.04873e-95	ADH1B+	BTG1	NA	NA	NA	NA	NA	NA	NA	NA	NA	NA	NA
DDX3X	1.03614e-99	1.17705	0.828	0.62	3.86841e-95	ADH1B+	DDX3X	NA	NA	NA	NA	NA	NA	NA	NA	NA	NA	NA
RBIS1	7.10125e-98	1.26513	0.632	0.292	2.65125e-93	ADH1B+	RBIS	NA	NA	NA	NA	NA	NA	NA	NA	NA	NA	NA
ATF3	7.2723e-98	1.63238	0.794	0.636	2.71511e-93	ADH1B+	ATF3	NA	NA	NA	NA	NA	NA	NA	NA	NA	NA	NA
DNAJA1	1.03321e-97	1.16377	0.89	0.766	3.85749e-93	ADH1B+	DNAJA1	NA	NA	NA	NA	NA	NA	NA	NA	NA	NA	NA
ID2	1.29564e-97	1.21191	0.789	0.491	4.83729e-93	ADH1B+	ID2	NA	NA	NA	NA	NA	NA	NA	NA	NA	NA	NA
SLIT3	2.79306e-97	1.16489	0.521	0.184	1.04279e-92	ADH1B+	SLIT3	NA	NA	NABA_CORE_MATRISOME	NA	NABA_ECM_GLYCOPROTEINS	NA	NA	NA	NA	NA	NABA_MATRISOME
NUFIP2	3.87481e-97	1.42266	0.681	0.386	1.44666e-92	ADH1B+	NUFIP2	NA	NA	NA	NA	NA	NA	NA	NA	NA	NA	NA
USP53	5.93192e-97	1.43561	0.499	0.187	2.21468e-92	ADH1B+	USP53	NA	NA	NA	NA	NA	NA	NA	NA	NA	NA	NA
PTGFR	3.32344e-96	1.63741	0.483	0.182	1.24081e-91	ADH1B+	PTGFR	NA	NA	NA	NA	NA	NA	NA	NA	NA	NA	NA
AKR1C3	4.39675e-96	1.36212	0.436	0.138	1.64153e-91	ADH1B+	AKR1C3	NA	NA	NA	NA	NA	NA	NA	NA	NA	NA	NA
XIST	5.12862e-96	1.23783	0.656	0.317	1.91477e-91	ADH1B+	XIST	NA	NA	NA	NA	NA	NA	NA	NA	NA	NA	NA
MIR99AHG	8.93932e-96	1.28262	0.542	0.21	3.3375e-91	ADH1B+	MIR99AHG	NA	NA	NA	NA	NA	NA	NA	NA	NA	NA	NA
H2AFX	6.41636e-95	1.63193	0.505	0.214	2.39555e-90	ADH1B+	H2AFX	NA	NA	NA	NA	NA	NA	NA	NA	NA	NA	NA
NFIX	1.18432e-94	1.33262	0.573	0.247	4.42166e-90	ADH1B+	NFIX	NA	NA	NA	NA	NA	NA	NA	NA	NA	NA	NA
GEM	3.84919e-94	1.30803	0.795	0.535	1.4371e-89	ADH1B+	GEM	NA	NA	NA	NA	NA	NA	NA	NA	NA	NA	NA
GABARAP1	7.08633e-93	0.868704	0.881	0.509	2.64568e-88	ADH1B+	GABARAP	NA	NA	NA	NA	NA	NA	NA	NA	NA	NA	NA
SLC9A91	8.44895e-93	1.68007	0.341	0.09	3.15441e-88	ADH1B+	SLC9A9	NA	NA	NA	NA	NA	NA	NA	NA	NA	NA	NA
SEMA4A1	3.96397e-92	1.802	0.413	0.14	1.47995e-87	ADH1B+	SEMA4A	NA	NA	NA	NABA_ECM_AFFILIATED	NA	NA	NABA_MATRISOME_ASSOCIATED	NA	NA	NA	NABA_MATRISOME
OSBPL1A1	9.0276e-92	1.41993	0.518	0.214	3.37045e-87	ADH1B+	OSBPL1A	NA	NA	NA	NA	NA	NA	NA	NA	NA	NA	NA
CRYBG31	1.96053e-91	1.54504	0.518	0.219	7.31964e-87	ADH1B+	CRYBG3	NA	NA	NA	NA	NA	NA	NA	NA	NA	NA	NA
DDAH2	2.112e-91	1.16298	0.731	0.433	7.88514e-87	ADH1B+	DDAH2	NA	NA	NA	NA	NA	NA	NA	NA	NA	NA	NA
NTRK31	3.29504e-91	1.76656	0.285	0.062	1.2302e-86	ADH1B+	NTRK3	NA	NA	NA	NA	NA	NA	NA	NA	NA	NA	NA
CEP126	4.91991e-91	1.55443	0.407	0.132	1.83685e-86	ADH1B+	CEP126	NA	NA	NA	NA	NA	NA	NA	NA	NA	NA	NA
IL6ST1	5.89575e-91	1.0426	0.789	0.495	2.20118e-86	ADH1B+	IL6ST	NA	NA	NA	NA	NA	NA	NA	NA	NA	NA	NA
ITM2A	1.0177e-90	1.38593	0.42	0.131	3.7996e-86	ADH1B+	ITM2A	NA	NA	NA	NA	NA	NA	NA	NA	NA	NA	NA
CRIP11	2.18346e-89	0.790108	0.746	0.392	8.15194e-85	ADH1B+	CRIP1	NA	NA	NA	NA	NA	NA	NA	NA	NA	NA	NA
RSRP1	4.83609e-89	1.09785	0.788	0.543	1.80555e-84	ADH1B+	RSRP1	NA	NA	NA	NA	NA	NA	NA	NA	NA	NA	NA
HYMAI	7.16458e-89	1.74396	0.404	0.135	2.67489e-84	ADH1B+	HYMAI	NA	NA	NA	NA	NA	NA	NA	NA	NA	NA	NA
RAMP31	1.58239e-88	1.03122	0.404	0.119	5.90786e-84	ADH1B+	RAMP3	NA	NA	NA	NA	NA	NA	NA	NA	NA	NA	NA
LINC015781	1.72844e-88	1.25968	0.605	0.288	6.45315e-84	ADH1B+	LINC01578	NA	NA	NA	NA	NA	NA	NA	NA	NA	NA	NA
PPP1R15A	1.95601e-88	0.883558	0.906	0.801	7.30275e-84	ADH1B+	PPP1R15A	NA	NA	NA	NA	NA	NA	NA	NA	NA	NA	NA
SERTAD1	4.58144e-88	1.30983	0.748	0.54	1.71048e-83	ADH1B+	SERTAD1	NA	NA	NA	NA	NA	NA	NA	NA	NA	NA	NA
MEOX21	1.09809e-87	1.52419	0.345	0.096	4.09973e-83	ADH1B+	MEOX2	NA	NA	NA	NA	NA	NA	NA	NA	NA	NA	NA
CALCRL	3.4037e-87	1.76096	0.252	0.05	1.27077e-82	ADH1B+	CALCRL	NA	NA	NA	NA	NA	NA	NA	NA	NA	NA	NA
AC037198.1	1.30346e-86	1.99684	0.291	0.071	4.86647e-82	ADH1B+	AC037198.1	NA	NA	NA	NA	NA	NA	NA	NA	NA	NA	NA
PSIP11	1.93628e-86	1.2781	0.629	0.331	7.2291e-82	ADH1B+	PSIP1	NA	NA	NA	NA	NA	NA	NA	NA	NA	NA	NA
PPP1R12B1	8.3714e-86	1.6057	0.39	0.127	3.12546e-81	ADH1B+	PPP1R12B	NA	NA	NA	NA	NA	NA	NA	NA	NA	NA	NA
HSPA1B	1.00367e-85	1.08714	0.782	0.473	3.74719e-81	ADH1B+	HSPA1B	NA	NA	NA	NA	NA	NA	NA	NA	NA	NA	NA
WWP11	1.0279e-85	1.55783	0.446	0.171	3.83768e-81	ADH1B+	WWP1	NA	NA	NA	NA	NA	NA	NA	NA	NA	NA	NA
DIO3OS	1.84175e-85	1.54582	0.276	0.062	6.87619e-81	ADH1B+	DIO3OS	NA	NA	NA	NA	NA	NA	NA	NA	NA	NA	NA
CFD	6.65316e-85	0.50369	0.557	0.224	2.48396e-80	ADH1B+	CFD	NA	NA	NA	NA	NA	NA	NA	NA	NA	NA	NA
PRSS121	1.42695e-84	1.22076	0.45	0.159	5.32751e-80	ADH1B+	PRSS12	NA	NA	NA	NA	NA	NABA_ECM_REGULATORS	NABA_MATRISOME_ASSOCIATED	NA	NA	NA	NABA_MATRISOME
HES11	2.9128e-84	1.22817	0.795	0.541	1.08749e-79	ADH1B+	HES1	NA	NA	NA	NA	NA	NA	NA	NA	NA	NA	NA
PER31	3.25024e-84	1.51629	0.396	0.133	1.21348e-79	ADH1B+	PER3	NA	NA	NA	NA	NA	NA	NA	NA	NA	NA	NA
RCAN2	1.43114e-83	1.49583	0.478	0.196	5.34317e-79	ADH1B+	RCAN2	NA	NA	NA	NA	NA	NA	NA	NA	NA	NA	NA
SNHG71	4.57543e-83	1.09516	0.711	0.454	1.70824e-78	ADH1B+	SNHG7	NA	NA	NA	NA	NA	NA	NA	NA	NA	NA	NA
LSAMP1	7.13189e-83	1.22167	0.603	0.288	2.66269e-78	ADH1B+	LSAMP	NA	NA	NA	NA	NA	NA	NA	NA	NA	NA	NA
WLS	8.09198e-83	1.32411	0.642	0.366	3.02114e-78	ADH1B+	WLS	NA	NA	NA	NA	NA	NA	NA	NA	NA	NA	NA
RNF1501	1.11932e-82	1.51122	0.388	0.13	4.17898e-78	ADH1B+	RNF150	NA	NA	NA	NA	NA	NA	NA	NA	NA	NA	NA
CDKN2AIP	2.60024e-81	1.65609	0.415	0.159	9.70801e-77	ADH1B+	CDKN2AIP	NA	NA	NA	NA	NA	NA	NA	NA	NA	NA	NA
CYBRD1	4.81692e-81	0.944951	0.771	0.486	1.7984e-76	ADH1B+	CYBRD1	NA	NA	NA	NA	NA	NA	NA	NA	NA	NA	NA
SOCS1	4.49042e-80	1.41093	0.548	0.27	1.6765e-75	ADH1B+	SOCS1	NA	NA	NA	NA	NA	NA	NA	NA	NA	NA	NA
CD741	4.51569e-80	0.822334	0.765	0.441	1.68593e-75	ADH1B+	CD74	NA	NA	NA	NA	NA	NA	NA	NA	NA	NA	NA
HAND2-AS11	9.95186e-80	1.58059	0.284	0.071	3.71553e-75	ADH1B+	HAND2-AS1	NA	NA	NA	NA	NA	NA	NA	NA	NA	NA	NA
ZNF704	2.24295e-79	1.58855	0.355	0.112	8.37404e-75	ADH1B+	ZNF704	NA	NA	NA	NA	NA	NA	NA	NA	NA	NA	NA
LIFR1	3.61869e-79	1.65157	0.355	0.111	1.35104e-74	ADH1B+	LIFR	NA	NA	NA	NA	NA	NA	NA	NA	NA	NA	NA
CKB	5.78913e-79	1.4734	0.321	0.091	2.16137e-74	ADH1B+	CKB	NA	NA	NA	NA	NA	NA	NA	NA	NA	NA	NA
IRF81	7.28772e-79	1.66029	0.356	0.112	2.72087e-74	ADH1B+	IRF8	NA	NA	NA	NA	NA	NA	NA	NA	NA	NA	NA
TNRC6C1	8.05963e-79	1.4309	0.407	0.147	3.00906e-74	ADH1B+	TNRC6C	NA	NA	NA	NA	NA	NA	NA	NA	NA	NA	NA
MEIS2	3.66267e-78	1.30626	0.594	0.308	1.36746e-73	ADH1B+	MEIS2	NA	NA	NA	NA	NA	NA	NA	NA	NA	NA	NA
MAGI2-AS31	5.20728e-78	1.43829	0.469	0.197	1.94414e-73	ADH1B+	MAGI2-AS3	NA	NA	NA	NA	NA	NA	NA	NA	NA	NA	NA
KLF2	3.32681e-77	1.21052	0.695	0.411	1.24206e-72	ADH1B+	KLF2	NA	NA	NA	NA	NA	NA	NA	NA	NA	NA	NA
SNHG12	3.60562e-77	1.62056	0.39	0.142	1.34616e-72	ADH1B+	SNHG12	NA	NA	NA	NA	NA	NA	NA	NA	NA	NA	NA
EPHX1	6.05303e-77	1.11315	0.582	0.281	2.2599e-72	ADH1B+	EPHX1	NA	NA	NA	NA	NA	NA	NA	NA	NA	NA	NA
HELB1	6.83112e-77	1.62243	0.28	0.073	2.5504e-72	ADH1B+	HELB	NA	NA	NA	NA	NA	NA	NA	NA	NA	NA	NA
APOD	2.06951e-76	1.0002	0.691	0.337	7.72653e-72	ADH1B+	APOD	NA	NA	NA	NA	NA	NA	NA	NA	NA	NA	NA
AASS1	2.07222e-76	1.49842	0.42	0.163	7.73664e-72	ADH1B+	AASS	NA	NA	NA	NA	NA	NA	NA	NA	NA	NA	NA
ADGRL2	8.32869e-76	1.59332	0.371	0.128	3.10952e-71	ADH1B+	ADGRL2	NA	NA	NA	NA	NA	NA	NA	NA	NA	NA	NA
TLE51	4.04453e-75	1.10949	0.613	0.304	1.51002e-70	ADH1B+	TLE5	NA	NA	NA	NA	NA	NA	NA	NA	NA	NA	NA
ST13	4.40401e-75	0.889907	0.86	0.704	1.64424e-70	ADH1B+	ST13	NA	NA	NA	NA	NA	NA	NA	NA	NA	NA	NA
CLSTN31	7.07471e-75	1.46515	0.39	0.139	2.64134e-70	ADH1B+	CLSTN3	NA	NA	NA	NA	NA	NA	NA	NA	NA	NA	NA
GNAS	1.18756e-74	0.645289	0.949	0.755	4.43375e-70	ADH1B+	GNAS	NA	NA	NA	NA	NA	NA	NA	NA	NA	NA	NA
CCN11	1.38593e-74	0.865319	0.702	0.341	5.17435e-70	ADH1B+	CCN1	NA	NA	NABA_CORE_MATRISOME	NA	NABA_ECM_GLYCOPROTEINS	NA	NA	NA	NA	NA	NABA_MATRISOME
PRKAR2B1	3.26356e-74	1.49531	0.351	0.115	1.21845e-69	ADH1B+	PRKAR2B	NA	NA	NA	NA	NA	NA	NA	NA	NA	NA	NA
TWIST1	3.8731e-74	0.899521	0.782	0.535	1.44602e-69	ADH1B+	TWIST1	NA	NA	NA	NA	NA	NA	NA	NA	NA	NA	NA
GSTM3	9.41741e-74	1.11184	0.686	0.445	3.51599e-69	ADH1B+	GSTM3	NA	NA	NA	NA	NA	NA	NA	NA	NA	NA	NA
HSPA2	2.71805e-73	1.52428	0.42	0.167	1.01478e-68	ADH1B+	HSPA2	NA	NA	NA	NA	NA	NA	NA	NA	NA	NA	NA
TMEM1591	3.40892e-73	1.48511	0.385	0.143	1.27272e-68	ADH1B+	TMEM159	NA	NA	NA	NA	NA	NA	NA	NA	NA	NA	NA
HAND21	3.0166e-72	1.45741	0.317	0.095	1.12625e-67	ADH1B+	HAND2	NA	NA	NA	NA	NA	NA	NA	NA	NA	NA	NA
IGLC2	1.40425e-71	2.56863	0.38	0.141	5.24278e-67	ADH1B+	IGLC2	NA	NA	NA	NA	NA	NA	NA	NA	NA	NA	NA
CSRP21	2.60154e-71	1.21051	0.659	0.394	9.71284e-67	ADH1B+	CSRP2	NA	NA	NA	NA	NA	NA	NA	NA	NA	NA	NA
C1orf21	3.15133e-71	1.19931	0.491	0.217	1.17655e-66	ADH1B+	C1orf21	NA	NA	NA	NA	NA	NA	NA	NA	NA	NA	NA
NABP11	3.36805e-70	1.68714	0.442	0.196	1.25746e-65	ADH1B+	NABP1	NA	NA	NA	NA	NA	NA	NA	NA	NA	NA	NA
ZEB21	3.99325e-70	1.12403	0.732	0.489	1.49088e-65	ADH1B+	ZEB2	NA	NA	NA	NA	NA	NA	NA	NA	NA	NA	NA
PBX1	3.4899e-69	0.950527	0.661	0.38	1.30295e-64	ADH1B+	PBX1	NA	NA	NA	NA	NA	NA	NA	NA	NA	NA	NA
CDO1	8.65527e-69	1.47492	0.276	0.077	3.23144e-64	ADH1B+	CDO1	NA	NA	NA	NA	NA	NA	NA	NA	NA	NA	NA
IER5L	2.88923e-68	0.92601	0.658	0.358	1.07869e-63	ADH1B+	IER5L	NA	NA	NA	NA	NA	NA	NA	NA	NA	NA	NA
SEMA3A1	3.13648e-68	1.47988	0.273	0.077	1.17101e-63	ADH1B+	SEMA3A	NA	NA	NA	NABA_ECM_AFFILIATED	NA	NA	NABA_MATRISOME_ASSOCIATED	NA	NA	NA	NABA_MATRISOME
PTGS2	6.71449e-68	1.30063	0.479	0.22	2.50686e-63	ADH1B+	PTGS2	NA	NA	NA	NA	NA	NA	NA	NA	NA	NA	NA
AC116366.1	8.37669e-68	1.46687	0.261	0.07	3.12744e-63	ADH1B+	AC116366.1	NA	NA	NA	NA	NA	NA	NA	NA	NA	NA	NA
RSPO11	1.00625e-67	1.38056	0.307	0.094	3.75682e-63	ADH1B+	RSPO1	NA	NA	NABA_CORE_MATRISOME	NA	NABA_ECM_GLYCOPROTEINS	NA	NA	NA	NA	NA	NABA_MATRISOME
SNHG11	1.29294e-67	1.53739	0.276	0.081	4.8272e-63	ADH1B+	SNHG1	NA	NA	NA	NA	NA	NA	NA	NA	NA	NA	NA
DDIT3	2.45437e-66	1.39103	0.495	0.245	9.1634e-62	ADH1B+	DDIT3	NA	NA	NA	NA	NA	NA	NA	NA	NA	NA	NA
NME21	9.3067e-66	0.514443	0.88	0.45	3.47465e-61	ADH1B+	NME2	NA	NA	NA	NA	NA	NA	NA	NA	NA	NA	NA
UQCRB	1.61751e-65	0.63149	0.925	0.824	6.03898e-61	ADH1B+	UQCRB	NA	NA	NA	NA	NA	NA	NA	NA	NA	NA	NA
CDKN1A	1.92436e-65	1.44219	0.627	0.415	7.18461e-61	ADH1B+	CDKN1A	NA	NA	NA	NA	NA	NA	NA	NA	NA	NA	NA
DANCR1	2.0413e-65	1.52041	0.314	0.107	7.6212e-61	ADH1B+	DANCR	NA	NA	NA	NA	NA	NA	NA	NA	NA	NA	NA
SNHG14	4.61543e-65	1.52747	0.324	0.111	1.72317e-60	ADH1B+	SNHG14	NA	NA	NA	NA	NA	NA	NA	NA	NA	NA	NA
STAT31	6.64191e-65	0.871956	0.816	0.637	2.47976e-60	ADH1B+	STAT3	NA	NA	NA	NA	NA	NA	NA	NA	NA	NA	NA
LHFPL6	7.98294e-65	0.784843	0.834	0.659	2.98043e-60	ADH1B+	LHFPL6	NA	NA	NA	NA	NA	NA	NA	NA	NA	NA	NA
RNASEK1	2.68131e-64	0.689753	0.801	0.418	1.00107e-59	ADH1B+	RNASEK	NA	NA	NA	NA	NA	NA	NA	NA	NA	NA	NA
ITGA81	2.82677e-64	1.30909	0.362	0.131	1.05538e-59	ADH1B+	ITGA8	NA	NA	NA	NA	NA	NA	NA	NA	NA	NA	NA
HPGD1	9.27023e-64	1.13417	0.252	0.065	3.46104e-59	ADH1B+	HPGD	NA	NA	NA	NA	NA	NA	NA	NA	NA	NA	NA
PLAAT41	1.10063e-63	1.03336	0.462	0.198	4.10919e-59	ADH1B+	PLAAT4	NA	NA	NA	NA	NA	NA	NA	NA	NA	NA	NA
SEPTIN21	3.1846e-63	0.912691	0.654	0.338	1.18897e-58	ADH1B+	SEPTIN2	NA	NA	NA	NA	NA	NA	NA	NA	NA	NA	NA
SFRP1	3.40919e-63	0.639653	0.437	0.169	1.27282e-58	ADH1B+	SFRP1	NA	NA	NA	NA	NA	NA	NABA_MATRISOME_ASSOCIATED	NA	NABA_SECRETED_FACTORS	NA	NABA_MATRISOME
RERG1	4.44418e-63	1.59478	0.289	0.091	1.65923e-58	ADH1B+	RERG	NA	NA	NA	NA	NA	NA	NA	NA	NA	NA	NA
FGF2	4.58413e-63	1.20055	0.4	0.165	1.71149e-58	ADH1B+	FGF2	NA	NA	NA	NA	NA	NA	NABA_MATRISOME_ASSOCIATED	NA	NABA_SECRETED_FACTORS	GOMF_CYTOKINE_ACTIVITY	NABA_MATRISOME
KMT2A1	4.79114e-63	1.19293	0.594	0.347	1.78877e-58	ADH1B+	KMT2A	NA	NA	NA	NA	NA	NA	NA	NA	NA	NA	NA
HIST1H4C1	1.61138e-62	1.27928	0.62	0.382	6.01609e-58	ADH1B+	HIST1H4C	NA	NA	NA	NA	NA	NA	NA	NA	NA	NA	NA
MAPK101	2.88867e-62	1.58366	0.269	0.081	1.07849e-57	ADH1B+	MAPK10	NA	NA	NA	NA	NA	NA	NA	NA	NA	NA	NA
EPB41L2	1.01318e-61	1.10583	0.656	0.41	3.78269e-57	ADH1B+	EPB41L2	NA	NA	NA	NA	NA	NA	NA	NA	NA	NA	NA
AKAP12	4.75451e-61	0.691239	0.652	0.355	1.7751e-56	ADH1B+	AKAP12	NA	NA	NA	NA	NA	NA	NA	NA	NA	NA	NA
SAV1	2.5095e-60	1.12779	0.578	0.345	9.36923e-56	ADH1B+	SAV1	NA	NA	NA	NA	NA	NA	NA	NA	NA	NA	NA
MAFB	5.18027e-60	0.940229	0.686	0.435	1.93405e-55	ADH1B+	MAFB	NA	NA	NA	NA	NA	NA	NA	NA	NA	NA	NA
PDE5A1	6.85505e-60	1.36594	0.376	0.155	2.55933e-55	ADH1B+	PDE5A	NA	NA	NA	NA	NA	NA	NA	NA	NA	NA	NA
ASXL1	2.45595e-59	1.1605	0.508	0.274	9.1693e-55	ADH1B+	ASXL1	NA	NA	NA	NA	NA	NA	NA	NA	NA	NA	NA
IER51	6.2516e-59	1.01392	0.59	0.347	2.33404e-54	ADH1B+	IER5	NA	NA	NA	NA	NA	NA	NA	NA	NA	NA	NA
GAB11	1.09528e-58	1.40164	0.295	0.1	4.08921e-54	ADH1B+	GAB1	NA	NA	NA	NA	NA	NA	NA	NA	NA	NA	NA
SAP301	1.26003e-58	1.20139	0.444	0.212	4.70434e-54	ADH1B+	SAP30	NA	NA	NA	NA	NA	NA	NA	NA	NA	NA	NA
TMEM176A1	1.98825e-58	0.681066	0.745	0.46	7.42315e-54	ADH1B+	TMEM176A	NA	NA	NA	NA	NA	NA	NA	NA	NA	NA	NA
PTGER3	2.56431e-58	1.196	0.334	0.122	9.57387e-54	ADH1B+	PTGER3	NA	NA	NA	NA	NA	NA	NA	NA	NA	NA	NA
SLC38A2	2.67447e-58	0.828366	0.825	0.664	9.98513e-54	ADH1B+	SLC38A2	NA	NA	NA	NA	NA	NA	NA	NA	NA	NA	NA
EIF4A2	3.7887e-58	0.669539	0.897	0.789	1.41451e-53	ADH1B+	EIF4A2	NA	NA	NA	NA	NA	NA	NA	NA	NA	NA	NA
MAT2A	3.89844e-58	1.25184	0.513	0.286	1.45548e-53	ADH1B+	MAT2A	NA	NA	NA	NA	NA	NA	NA	NA	NA	NA	NA
IGLC3	7.81e-58	2.1445	0.261	0.081	2.91586e-53	ADH1B+	IGLC3	NA	NA	NA	NA	NA	NA	NA	NA	NA	NA	NA
CCL2	7.97809e-58	0.910726	0.779	0.572	2.97862e-53	ADH1B+	CCL2	NA	NA	NA	NA	NA	NA	NABA_MATRISOME_ASSOCIATED	NA	NABA_SECRETED_FACTORS	GOMF_CYTOKINE_ACTIVITY	NABA_MATRISOME
ATP6V0C	9.66784e-58	0.91562	0.6	0.318	3.60949e-53	ADH1B+	ATP6V0C	NA	NA	NA	NA	NA	NA	NA	NA	NA	NA	NA
UBE2S	1.31376e-57	1.01558	0.657	0.438	4.90493e-53	ADH1B+	UBE2S	NA	NA	NA	NA	NA	NA	NA	NA	NA	NA	NA
FMO21	2.33917e-57	1.15694	0.356	0.133	8.7333e-53	ADH1B+	FMO2	NA	NA	NA	NA	NA	NA	NA	NA	NA	NA	NA
SON	2.46086e-57	0.636001	0.902	0.786	9.18762e-53	ADH1B+	SON	NA	NA	NA	NA	NA	NA	NA	NA	NA	NA	NA
YME1L11	3.00454e-57	1.13344	0.638	0.439	1.12175e-52	ADH1B+	YME1L1	NA	NA	NA	NA	NA	NA	NA	NA	NA	NA	NA
ARL6IP1	8.93124e-57	0.918701	0.69	0.483	3.33448e-52	ADH1B+	ARL6IP1	NA	NA	NA	NA	NA	NA	NA	NA	NA	NA	NA
RBPJ1	1.58036e-56	0.864338	0.718	0.506	5.90026e-52	ADH1B+	RBPJ	NA	NA	NA	NA	NA	NA	NA	NA	NA	NA	NA
PCF111	3.34318e-56	1.26249	0.484	0.259	1.24818e-51	ADH1B+	PCF11	NA	NA	NA	NA	NA	NA	NA	NA	NA	NA	NA
FAM13A	5.70269e-56	1.25498	0.441	0.214	2.1291e-51	ADH1B+	FAM13A	NA	NA	NA	NA	NA	NA	NA	NA	NA	NA	NA
ZNF1061	4.06129e-55	1.088	0.575	0.349	1.51628e-50	ADH1B+	ZNF106	NA	NA	NA	NA	NA	NA	NA	NA	NA	NA	NA
CCL211	7.36297e-55	1.48339	0.47	0.244	2.74897e-50	ADH1B+	CCL21	NA	NA	NA	NA	NA	NA	NABA_MATRISOME_ASSOCIATED	NA	NABA_SECRETED_FACTORS	GOMF_CYTOKINE_ACTIVITY	NABA_MATRISOME
MYLIP	7.79557e-55	1.00954	0.552	0.303	2.91047e-50	ADH1B+	MYLIP	NA	NA	NA	NA	NA	NA	NA	NA	NA	NA	NA
FAM107B	1.52594e-54	1.10845	0.558	0.326	5.69711e-50	ADH1B+	FAM107B	NA	NA	NA	NA	NA	NA	NA	NA	NA	NA	NA
NCL	1.63689e-54	0.667879	0.873	0.725	6.11135e-50	ADH1B+	NCL	NA	NA	NA	NA	NA	NA	NA	NA	NA	NA	NA
CDKN1C	2.19838e-54	0.929441	0.633	0.394	8.20765e-50	ADH1B+	CDKN1C	NA	NA	NA	NA	NA	NA	NA	NA	NA	NA	NA
KLF4	2.20837e-54	0.981305	0.62	0.371	8.24494e-50	ADH1B+	KLF4	NA	NA	NA	NA	NA	NA	NA	NA	NA	NA	NA
TSPYL2	2.64163e-54	1.21208	0.473	0.245	9.86252e-50	ADH1B+	TSPYL2	NA	NA	NA	NA	NA	NA	NA	NA	NA	NA	NA
ARHGAP291	3.15714e-54	1.12105	0.43	0.196	1.17872e-49	ADH1B+	ARHGAP29	NA	NA	NA	NA	NA	NA	NA	NA	NA	NA	NA
RBMS3	5.39146e-54	1.02006	0.531	0.287	2.0129e-49	ADH1B+	RBMS3	NA	NA	NA	NA	NA	NA	NA	NA	NA	NA	NA
WSB1	5.94233e-54	0.704769	0.82	0.681	2.21857e-49	ADH1B+	WSB1	NA	NA	NA	NA	NA	NA	NA	NA	NA	NA	NA
PCM11	6.67464e-54	0.999274	0.59	0.363	2.49198e-49	ADH1B+	PCM1	NA	NA	NA	NA	NA	NA	NA	NA	NA	NA	NA
MBNL1	9.84654e-54	0.950453	0.666	0.456	3.6762e-49	ADH1B+	MBNL1	NA	NA	NA	NA	NA	NA	NA	NA	NA	NA	NA
HSPD1	1.01238e-53	0.964319	0.744	0.577	3.77972e-49	ADH1B+	HSPD1	NA	NA	NA	NA	NA	NA	NA	NA	NA	NA	NA
PLAGL1	6.73392e-53	1.09721	0.567	0.342	2.51411e-48	ADH1B+	PLAGL1	NA	NA	NA	NA	NA	NA	NA	NA	NA	NA	NA
PDGFRA	9.40869e-53	0.732944	0.777	0.559	3.51273e-48	ADH1B+	PDGFRA	NA	NA	NA	NA	NA	NA	NA	NA	NA	NA	NA
FMO31	3.02623e-52	1.04892	0.307	0.11	1.12984e-47	ADH1B+	FMO3	NA	NA	NA	NA	NA	NA	NA	NA	NA	NA	NA
CDC42EP41	4.28114e-52	1.17274	0.374	0.165	1.59836e-47	ADH1B+	CDC42EP4	NA	NA	NA	NA	NA	NA	NA	NA	NA	NA	NA
KITLG1	1.21684e-51	1.36364	0.44	0.229	4.54308e-47	ADH1B+	KITLG	NA	NA	NA	NA	NA	NA	NABA_MATRISOME_ASSOCIATED	NA	NABA_SECRETED_FACTORS	GOMF_CYTOKINE_ACTIVITY	NABA_MATRISOME
NEGR1	1.26749e-51	1.14056	0.299	0.109	4.73216e-47	ADH1B+	NEGR1	NA	NA	NA	NA	NA	NA	NA	NA	NA	NA	NA
TOMM61	4.01215e-51	0.931059	0.538	0.288	1.49794e-46	ADH1B+	TOMM6	NA	NA	NA	NA	NA	NA	NA	NA	NA	NA	NA
JAM2	2.00637e-50	1.08915	0.379	0.169	7.49079e-46	ADH1B+	JAM2	NA	NA	NA	NA	NA	NA	NA	NA	NA	NA	NA
ABCA10	1.00122e-49	1.19453	0.26	0.085	3.73806e-45	ADH1B+	ABCA10	NA	NA	NA	NA	NA	NA	NA	NA	NA	NA	NA
NGRN1	1.06109e-49	1.12675	0.454	0.238	3.9616e-45	ADH1B+	NGRN	NA	NA	NA	NA	NA	NA	NA	NA	NA	NA	NA
THUMPD3-AS11	1.66247e-49	1.06711	0.541	0.324	6.20683e-45	ADH1B+	THUMPD3-AS1	NA	NA	NA	NA	NA	NA	NA	NA	NA	NA	NA
C5orf561	2.11937e-49	1.30067	0.307	0.123	7.91268e-45	ADH1B+	C5orf56	NA	NA	NA	NA	NA	NA	NA	NA	NA	NA	NA
MICOS101	3.23109e-49	0.701064	0.65	0.348	1.20633e-44	ADH1B+	MICOS10	NA	NA	NA	NA	NA	NA	NA	NA	NA	NA	NA
PHF3	9.93459e-49	1.05093	0.536	0.319	3.70908e-44	ADH1B+	PHF3	NA	NA	NA	NA	NA	NA	NA	NA	NA	NA	NA
BOC	1.58215e-48	1.07821	0.436	0.219	5.90694e-44	ADH1B+	BOC	NA	NA	NA	NA	NA	NA	NA	NA	NA	NA	NA
MOB3B1	1.76001e-48	1.16752	0.267	0.093	6.57101e-44	ADH1B+	MOB3B	NA	NA	NA	NA	NA	NA	NA	NA	NA	NA	NA
MBNL21	2.80747e-48	1.05684	0.516	0.299	1.04817e-43	ADH1B+	MBNL2	NA	NA	NA	NA	NA	NA	NA	NA	NA	NA	NA
TACC11	5.00289e-48	0.870353	0.632	0.42	1.86783e-43	ADH1B+	TACC1	NA	NA	NA	NA	NA	NA	NA	NA	NA	NA	NA
PRXL2A1	8.61598e-48	1.14785	0.306	0.119	3.21677e-43	ADH1B+	PRXL2A	NA	NA	NA	NA	NA	NA	NA	NA	NA	NA	NA
ANKRD12	1.1503e-47	0.874309	0.677	0.469	4.29466e-43	ADH1B+	ANKRD12	NA	NA	NA	NA	NA	NA	NA	NA	NA	NA	NA
DCLK11	1.50067e-47	1.13868	0.333	0.139	5.60274e-43	ADH1B+	DCLK1	NA	NA	NA	NA	NA	NA	NA	NA	NA	NA	NA
AR	1.75389e-47	1.44251	0.267	0.098	6.54816e-43	ADH1B+	AR	NA	NA	NA	NA	NA	NA	NA	NA	NA	NA	NA
UGCG1	2.46916e-47	1.01575	0.645	0.466	9.2186e-43	ADH1B+	UGCG	NA	NA	NA	NA	NA	NA	NA	NA	NA	NA	NA
ERO1B	2.74191e-47	1.39836	0.282	0.107	1.02369e-42	ADH1B+	ERO1B	NA	NA	NA	NA	NA	NA	NA	NA	NA	NA	NA
SRSF7	4.34452e-47	0.736645	0.83	0.664	1.62203e-42	ADH1B+	SRSF7	NA	NA	NA	NA	NA	NA	NA	NA	NA	NA	NA
SLC40A1	8.69571e-47	1.2087	0.293	0.114	3.24654e-42	ADH1B+	SLC40A1	NA	NA	NA	NA	NA	NA	NA	NA	NA	NA	NA
NFKBIZ1	9.87173e-47	0.9891	0.733	0.615	3.68561e-42	ADH1B+	NFKBIZ	NA	NA	NA	NA	NA	NA	NA	NA	NA	NA	NA
NSA21	2.56819e-46	0.873826	0.736	0.564	9.58835e-42	ADH1B+	NSA2	NA	NA	NA	NA	NA	NA	NA	NA	NA	NA	NA
HMGB2	3.37027e-46	1.0796	0.455	0.248	1.25829e-41	ADH1B+	HMGB2	NA	NA	NA	NA	NA	NA	NA	NA	NA	NA	NA
SEPTIN101	3.93221e-46	1.24437	0.38	0.185	1.46809e-41	ADH1B+	SEPTIN10	NA	NA	NA	NA	NA	NA	NA	NA	NA	NA	NA
SMDT11	4.8269e-46	1.00228	0.571	0.37	1.80212e-41	ADH1B+	SMDT1	NA	NA	NA	NA	NA	NA	NA	NA	NA	NA	NA
C12orf651	6.69589e-46	1.27866	0.343	0.156	2.49991e-41	ADH1B+	C12orf65	NA	NA	NA	NA	NA	NA	NA	NA	NA	NA	NA
APOE1	8.44109e-46	1.64747	0.505	0.305	3.15148e-41	ADH1B+	APOE	NA	NA	NA	NA	NA	NA	NA	NA	NA	NA	NA
CREBRF	3.007e-45	1.02927	0.534	0.327	1.12266e-40	ADH1B+	CREBRF	NA	NA	NA	NA	NA	NA	NA	NA	NA	NA	NA
DDX17	7.31896e-45	0.667678	0.795	0.648	2.73254e-40	ADH1B+	DDX17	NA	NA	NA	NA	NA	NA	NA	NA	NA	NA	NA
KAT6B	1.01682e-44	1.08043	0.464	0.262	3.79632e-40	ADH1B+	KAT6B	NA	NA	NA	NA	NA	NA	NA	NA	NA	NA	NA
CDKN1B	1.66858e-44	1.11116	0.416	0.214	6.22963e-40	ADH1B+	CDKN1B	NA	NA	NA	NA	NA	NA	NA	NA	NA	NA	NA
ANP32B	2.23984e-44	0.802053	0.67	0.476	8.36244e-40	ADH1B+	ANP32B	NA	NA	NA	NA	NA	NA	NA	NA	NA	NA	NA
DIPK2A1	4.96561e-44	1.20749	0.277	0.11	1.85391e-39	ADH1B+	DIPK2A	NA	NA	NA	NA	NA	NA	NA	NA	NA	NA	NA
NFIL3	6.6178e-44	1.33639	0.44	0.25	2.47075e-39	ADH1B+	NFIL3	NA	NA	NA	NA	NA	NA	NA	NA	NA	NA	NA
MYC	9.01001e-44	1.1104	0.51	0.306	3.36389e-39	ADH1B+	MYC	NA	NA	NA	NA	NA	NA	NA	NA	NA	NA	NA
DIAPH2	1.13118e-43	1.08125	0.454	0.255	4.22327e-39	ADH1B+	DIAPH2	NA	NA	NA	NA	NA	NA	NA	NA	NA	NA	NA
ZC3H61	2.98775e-43	1.15618	0.347	0.16	1.11548e-38	ADH1B+	ZC3H6	NA	NA	NA	NA	NA	NA	NA	NA	NA	NA	NA
LRP6	5.31763e-43	1.19232	0.318	0.141	1.98534e-38	ADH1B+	LRP6	NA	NA	NA	NA	NA	NA	NA	NA	NA	NA	NA
TUT4	6.62931e-43	1.07749	0.44	0.243	2.47505e-38	ADH1B+	TUT4	NA	NA	NA	NA	NA	NA	NA	NA	NA	NA	NA
DST1	1.15555e-42	0.759088	0.724	0.521	4.31424e-38	ADH1B+	DST	NA	NA	NA	NA	NA	NA	NA	NA	NA	NA	NA
PEBP1	1.7974e-42	0.575897	0.849	0.732	6.71061e-38	ADH1B+	PEBP1	NA	NA	NA	NA	NA	NA	NA	NA	NA	NA	NA
PTPN13	2.09211e-42	1.27497	0.344	0.163	7.8109e-38	ADH1B+	PTPN13	NA	NA	NA	NA	NA	NA	NA	NA	NA	NA	NA
IFI27L21	2.64469e-42	0.784617	0.749	0.615	9.87395e-38	ADH1B+	IFI27L2	NA	NA	NA	NA	NA	NA	NA	NA	NA	NA	NA
MASP1	5.9473e-42	0.815424	0.46	0.245	2.22042e-37	ADH1B+	MASP1	NA	NA	NA	NA	NA	NABA_ECM_REGULATORS	NABA_MATRISOME_ASSOCIATED	NA	NA	NA	NABA_MATRISOME
TIFA1	7.23306e-42	1.28537	0.3	0.129	2.70046e-37	ADH1B+	TIFA	NA	NA	NA	NA	NA	NA	NA	NA	NA	NA	NA
SPATA61	9.54637e-42	1.20072	0.257	0.098	3.56414e-37	ADH1B+	SPATA6	NA	NA	NA	NA	NA	NA	NA	NA	NA	NA	NA
FAM133B	1.89791e-41	0.887713	0.703	0.56	7.08585e-37	ADH1B+	FAM133B	NA	NA	NA	NA	NA	NA	NA	NA	NA	NA	NA
PURA	5.67132e-41	0.86328	0.58	0.385	2.11739e-36	ADH1B+	PURA	NA	NA	NA	NA	NA	NA	NA	NA	NA	NA	NA
SSBP2	7.31944e-41	1.1156	0.4	0.212	2.73271e-36	ADH1B+	SSBP2	NA	NA	NA	NA	NA	NA	NA	NA	NA	NA	NA
SENP7	1.37103e-40	1.18984	0.268	0.108	5.11873e-36	ADH1B+	SENP7	NA	NA	NA	NA	NA	NA	NA	NA	NA	NA	NA
EIF5	1.76244e-40	0.704701	0.762	0.621	6.58007e-36	ADH1B+	EIF5	NA	NA	NA	NA	NA	NA	NA	NA	NA	NA	NA
PHGDH	2.19354e-40	0.983367	0.311	0.135	8.18958e-36	ADH1B+	PHGDH	NA	NA	NA	NA	NA	NA	NA	NA	NA	NA	NA
TMPO	2.5482e-40	1.23194	0.281	0.119	9.51369e-36	ADH1B+	TMPO	NA	NA	NA	NA	NA	NA	NA	NA	NA	NA	NA
IGHA1	2.77911e-40	3.14219	0.295	0.127	1.03758e-35	ADH1B+	IGHA1	NA	NA	NA	NA	NA	NA	NA	NA	NA	NA	NA
FILIP1L1	3.00987e-40	0.798302	0.755	0.593	1.12374e-35	ADH1B+	FILIP1L	NA	NA	NA	NA	NA	NA	NA	NA	NA	NA	NA
CENPC	4.39459e-40	1.07392	0.397	0.214	1.64072e-35	ADH1B+	CENPC	NA	NA	NA	NA	NA	NA	NA	NA	NA	NA	NA
QPRT1	8.38354e-40	1.04457	0.362	0.177	3.12999e-35	ADH1B+	QPRT	NA	NA	NA	NA	NA	NA	NA	NA	NA	NA	NA
RO60	2.12363e-39	1.05581	0.391	0.208	7.92859e-35	ADH1B+	RO60	NA	NA	NA	NA	NA	NA	NA	NA	NA	NA	NA
TMX4	3.04371e-39	0.859834	0.508	0.312	1.13637e-34	ADH1B+	TMX4	NA	NA	NA	NA	NA	NA	NA	NA	NA	NA	NA
IGF1	3.84808e-39	0.976192	0.275	0.107	1.43668e-34	ADH1B+	IGF1	NA	NA	NA	NA	NA	NA	NABA_MATRISOME_ASSOCIATED	NA	NABA_SECRETED_FACTORS	NA	NABA_MATRISOME
MAN1A1	4.28237e-39	0.776601	0.593	0.407	1.59882e-34	ADH1B+	MAN1A1	NA	NA	NA	NA	NA	NA	NA	NA	NA	NA	NA
ASH1L1	4.33163e-39	0.836467	0.596	0.406	1.61721e-34	ADH1B+	ASH1L	NA	NA	NA	NA	NA	NA	NA	NA	NA	NA	NA
EIF1AX	1.37199e-38	0.674764	0.74	0.589	5.12234e-34	ADH1B+	EIF1AX	NA	NA	NA	NA	NA	NA	NA	NA	NA	NA	NA
GPRC5B1	1.46924e-38	1.13478	0.25	0.098	5.48543e-34	ADH1B+	GPRC5B	NA	NA	NA	NA	NA	NA	NA	NA	NA	NA	NA
PIK3R31	3.23361e-38	1.24583	0.318	0.151	1.20727e-33	ADH1B+	PIK3R3	NA	NA	NA	NA	NA	NA	NA	NA	NA	NA	NA
TCF7L11	4.92282e-38	1.1789	0.263	0.108	1.83793e-33	ADH1B+	TCF7L1	NA	NA	NA	NA	NA	NA	NA	NA	NA	NA	NA
PNN1	9.1516e-38	0.857885	0.594	0.413	3.41675e-33	ADH1B+	PNN	NA	NA	NA	NA	NA	NA	NA	NA	NA	NA	NA
EEA1	1.26488e-37	0.906765	0.538	0.351	4.72242e-33	ADH1B+	EEA1	NA	NA	NA	NA	NA	NA	NA	NA	NA	NA	NA
KANK2	1.29003e-37	0.945708	0.476	0.287	4.81632e-33	ADH1B+	KANK2	NA	NA	NA	NA	NA	NA	NA	NA	NA	NA	NA
BCL6	1.64652e-37	1.19517	0.328	0.16	6.14727e-33	ADH1B+	BCL6	NA	NA	NA	NA	NA	NA	NA	NA	NA	NA	NA
CFB1	2.1413e-37	0.945442	0.421	0.226	7.99455e-33	ADH1B+	CFB	NA	NA	NA	NA	NA	NA	NA	NA	NA	NA	NA
ANP32E	2.28267e-37	1.09633	0.421	0.248	8.52235e-33	ADH1B+	ANP32E	NA	NA	NA	NA	NA	NA	NA	NA	NA	NA	NA
CPNE3	3.61696e-37	0.841015	0.572	0.389	1.35039e-32	ADH1B+	CPNE3	NA	NA	NA	NA	NA	NA	NA	NA	NA	NA	NA
TOB1	6.32591e-37	0.850042	0.486	0.3	2.36178e-32	ADH1B+	TOB1	NA	NA	NA	NA	NA	NA	NA	NA	NA	NA	NA
PJA2	1.67702e-36	0.786293	0.591	0.41	6.26115e-32	ADH1B+	PJA2	NA	NA	NA	NA	NA	NA	NA	NA	NA	NA	NA
PLAAT31	1.98453e-36	1.07451	0.25	0.101	7.40925e-32	ADH1B+	PLAAT3	NA	NA	NA	NA	NA	NA	NA	NA	NA	NA	NA
BCLAF1	1.98538e-36	0.801417	0.664	0.513	7.41241e-32	ADH1B+	BCLAF1	NA	NA	NA	NA	NA	NA	NA	NA	NA	NA	NA
TFDP2	2.65021e-36	0.835948	0.444	0.259	9.89455e-32	ADH1B+	TFDP2	NA	NA	NA	NA	NA	NA	NA	NA	NA	NA	NA
NCOA1	4.15766e-36	1.06866	0.365	0.19	1.55226e-31	ADH1B+	NCOA1	NA	NA	NA	NA	NA	NA	NA	NA	NA	NA	NA
MLH31	1.02895e-35	1.08121	0.297	0.137	3.84158e-31	ADH1B+	MLH3	NA	NA	NA	NA	NA	NA	NA	NA	NA	NA	NA
TUG1	1.33691e-35	1.11167	0.343	0.177	4.99136e-31	ADH1B+	TUG1	NA	NA	NA	NA	NA	NA	NA	NA	NA	NA	NA
LINC009631	1.541e-35	1.15515	0.274	0.123	5.75331e-31	ADH1B+	LINC00963	NA	NA	NA	NA	NA	NA	NA	NA	NA	NA	NA
GPX3	1.62781e-35	0.571485	0.316	0.138	6.07742e-31	ADH1B+	GPX3	NA	NA	NA	NA	NA	NA	NA	NA	NA	NA	NA
ARL5B	2.53111e-35	1.21418	0.412	0.246	9.44989e-31	ADH1B+	ARL5B	NA	NA	NA	NA	NA	NA	NA	NA	NA	NA	NA
ALDH21	2.68733e-35	0.588089	0.55	0.325	1.00331e-30	ADH1B+	ALDH2	NA	NA	NA	NA	NA	NA	NA	NA	NA	NA	NA
SVEP1	3.14433e-35	0.759812	0.344	0.164	1.17393e-30	ADH1B+	SVEP1	NA	NA	NABA_CORE_MATRISOME	NA	NABA_ECM_GLYCOPROTEINS	NA	NA	NA	NA	NA	NABA_MATRISOME
PRNP	3.86383e-35	0.674159	0.689	0.54	1.44256e-30	ADH1B+	PRNP	NA	NA	NA	NA	NA	NA	NA	NA	NA	NA	NA
HMGN2	4.66859e-35	0.534648	0.811	0.699	1.74302e-30	ADH1B+	HMGN2	NA	NA	NA	NA	NA	NA	NA	NA	NA	NA	NA
DPYSL3	5.03924e-35	0.669655	0.658	0.475	1.8814e-30	ADH1B+	DPYSL3	NA	NA	NA	NA	NA	NA	NA	NA	NA	NA	NA
RAB30	1.30866e-34	1.10111	0.272	0.121	4.88589e-30	ADH1B+	RAB30	NA	NA	NA	NA	NA	NA	NA	NA	NA	NA	NA
CRTAP1	1.46111e-34	0.645863	0.733	0.567	5.45504e-30	ADH1B+	CRTAP	NA	NA	NA	NA	NA	NA	NA	NA	NA	NA	NA
VEGFB	1.53797e-34	0.76006	0.495	0.302	5.74203e-30	ADH1B+	VEGFB	NA	NA	NA	NA	NA	NA	NABA_MATRISOME_ASSOCIATED	NA	NABA_SECRETED_FACTORS	NA	NABA_MATRISOME
LPAR11	2.44946e-34	0.870417	0.517	0.338	9.14506e-30	ADH1B+	LPAR1	NA	NA	NA	NA	NA	NA	NA	NA	NA	NA	NA
RBMX1	2.86777e-34	0.667727	0.694	0.532	1.07068e-29	ADH1B+	RBMX	NA	NA	NA	NA	NA	NA	NA	NA	NA	NA	NA
ZBTB10	3.3711e-34	1.04329	0.328	0.167	1.2586e-29	ADH1B+	ZBTB10	NA	NA	NA	NA	NA	NA	NA	NA	NA	NA	NA
HSPH1	5.48587e-34	0.990612	0.601	0.446	2.04815e-29	ADH1B+	HSPH1	NA	NA	NA	NA	NA	NA	NA	NA	NA	NA	NA
NOLC1	5.76092e-34	1.0621	0.42	0.251	2.15084e-29	ADH1B+	NOLC1	NA	NA	NA	NA	NA	NA	NA	NA	NA	NA	NA
SNHG19	1.04588e-33	0.958742	0.292	0.135	3.9048e-29	ADH1B+	SNHG19	NA	NA	NA	NA	NA	NA	NA	NA	NA	NA	NA
HGF	1.45314e-33	1.0449	0.306	0.147	5.42529e-29	ADH1B+	HGF	NA	NA	NA	NA	NA	NA	NABA_MATRISOME_ASSOCIATED	NA	NABA_SECRETED_FACTORS	NA	NABA_MATRISOME
RAI21	3.20611e-33	1.17274	0.274	0.125	1.197e-28	ADH1B+	RAI2	NA	NA	NA	NA	NA	NA	NA	NA	NA	NA	NA
DNAJB41	3.38332e-33	1.0325	0.526	0.362	1.26316e-28	ADH1B+	DNAJB4	NA	NA	NA	NA	NA	NA	NA	NA	NA	NA	NA
POGLUT3	8.33184e-33	1.07873	0.305	0.151	3.11069e-28	ADH1B+	POGLUT3	NA	NA	NA	NA	NA	NA	NA	NA	NA	NA	NA
NFE2L2	9.6138e-33	0.568965	0.766	0.625	3.58931e-28	ADH1B+	NFE2L2	NA	NA	NA	NA	NA	NA	NA	NA	NA	NA	NA
PLK2	1.42177e-32	0.908513	0.503	0.328	5.30819e-28	ADH1B+	PLK2	NA	NA	NA	NA	NA	NA	NA	NA	NA	NA	NA
LTBP3	1.95545e-32	0.728244	0.474	0.288	7.30069e-28	ADH1B+	LTBP3	NA	NA	NABA_CORE_MATRISOME	NA	NABA_ECM_GLYCOPROTEINS	NA	NA	NA	NA	NA	NABA_MATRISOME
LIMA1	1.62161e-31	0.528858	0.8	0.633	6.05427e-27	ADH1B+	LIMA1	NA	NA	NA	NA	NA	NA	NA	NA	NA	NA	NA
OTUD6B-AS1	1.62499e-31	0.946037	0.443	0.277	6.06691e-27	ADH1B+	OTUD6B-AS1	NA	NA	NA	NA	NA	NA	NA	NA	NA	NA	NA
TNRC6B	2.72089e-31	0.771551	0.603	0.439	1.01584e-26	ADH1B+	TNRC6B	NA	NA	NA	NA	NA	NA	NA	NA	NA	NA	NA
SERINC1	2.80773e-31	0.702085	0.666	0.52	1.04826e-26	ADH1B+	SERINC1	NA	NA	NA	NA	NA	NA	NA	NA	NA	NA	NA
GNG101	3.13808e-31	0.818575	0.471	0.288	1.1716e-26	ADH1B+	GNG10	NA	NA	NA	NA	NA	NA	NA	NA	NA	NA	NA
KIAA1109	3.57505e-31	1.15753	0.332	0.18	1.33474e-26	ADH1B+	KIAA1109	NA	NA	NA	NA	NA	NA	NA	NA	NA	NA	NA
CHD2	3.69082e-31	0.912685	0.446	0.282	1.37797e-26	ADH1B+	CHD2	NA	NA	NA	NA	NA	NA	NA	NA	NA	NA	NA
APPL11	6.12292e-31	0.897907	0.445	0.275	2.28599e-26	ADH1B+	APPL1	NA	NA	NA	NA	NA	NA	NA	NA	NA	NA	NA
CKS1B	6.53098e-31	0.892553	0.354	0.193	2.43834e-26	ADH1B+	CKS1B	NA	NA	NA	NA	NA	NA	NA	NA	NA	NA	NA
TLE4	8.24548e-31	0.82055	0.52	0.349	3.07845e-26	ADH1B+	TLE4	NA	NA	NA	NA	NA	NA	NA	NA	NA	NA	NA
PLEKHA41	9.49965e-31	1.00493	0.331	0.172	3.54669e-26	ADH1B+	PLEKHA4	NA	NA	NA	NA	NA	NA	NA	NA	NA	NA	NA
MT-ND6	1.07855e-30	0.959564	0.391	0.229	4.02677e-26	ADH1B+	MT-ND6	NA	NA	NA	NA	NA	NA	NA	NA	NA	NA	NA
TOR1AIP1	1.51044e-30	0.939524	0.418	0.259	5.63922e-26	ADH1B+	TOR1AIP1	NA	NA	NA	NA	NA	NA	NA	NA	NA	NA	NA
ATXN7L3B	2.26739e-30	0.830844	0.46	0.293	8.46529e-26	ADH1B+	ATXN7L3B	NA	NA	NA	NA	NA	NA	NA	NA	NA	NA	NA
DDX39B1	2.44232e-30	0.742149	0.476	0.302	9.11839e-26	ADH1B+	DDX39B	NA	NA	NA	NA	NA	NA	NA	NA	NA	NA	NA
TIPARP	3.73567e-30	0.996156	0.412	0.25	1.39471e-25	ADH1B+	TIPARP	NA	NA	NA	NA	NA	NA	NA	NA	NA	NA	NA
TPR1	3.88337e-30	0.715417	0.663	0.516	1.44986e-25	ADH1B+	TPR	NA	NA	NA	NA	NA	NA	NA	NA	NA	NA	NA
SMARCE11	4.27884e-30	0.816075	0.497	0.331	1.59751e-25	ADH1B+	SMARCE1	NA	NA	NA	NA	NA	NA	NA	NA	NA	NA	NA
FNBP1	5.06154e-30	0.948333	0.385	0.225	1.88973e-25	ADH1B+	FNBP1	NA	NA	NA	NA	NA	NA	NA	NA	NA	NA	NA
LUC7L3	5.54803e-30	0.744457	0.615	0.458	2.07136e-25	ADH1B+	LUC7L3	NA	NA	NA	NA	NA	NA	NA	NA	NA	NA	NA
HCG11	5.59688e-30	1.11567	0.28	0.136	2.08959e-25	ADH1B+	HCG11	NA	NA	NA	NA	NA	NA	NA	NA	NA	NA	NA
CZIB1	7.02572e-30	0.951187	0.36	0.202	2.62305e-25	ADH1B+	CZIB	NA	NA	NA	NA	NA	NA	NA	NA	NA	NA	NA
RBM25	7.27435e-30	0.596877	0.717	0.588	2.71588e-25	ADH1B+	RBM25	NA	NA	NA	NA	NA	NA	NA	NA	NA	NA	NA
JPX	8.15395e-30	0.913422	0.429	0.27	3.04428e-25	ADH1B+	JPX	NA	NA	NA	NA	NA	NA	NA	NA	NA	NA	NA
KCTD121	8.26158e-30	0.910826	0.431	0.268	3.08446e-25	ADH1B+	KCTD12	NA	NA	NA	NA	NA	NA	NA	NA	NA	NA	NA
PCDH7	8.37035e-30	1.30273	0.296	0.154	3.12507e-25	ADH1B+	PCDH7	NA	NA	NA	NA	NA	NA	NA	NA	NA	NA	NA
HLA-DRA	1.03042e-29	1.16007	0.372	0.212	3.84708e-25	ADH1B+	HLA-DRA	NA	NA	NA	NA	NA	NA	NA	NA	NA	NA	NA
PLPP11	1.04798e-29	0.574693	0.553	0.371	3.91265e-25	ADH1B+	PLPP1	NA	NA	NA	NA	NA	NA	NA	NA	NA	NA	NA
CH25H	1.12627e-29	1.161	0.366	0.203	4.20493e-25	ADH1B+	CH25H	NA	NA	NA	NA	NA	NA	NA	NA	NA	NA	NA
UBD1	1.23795e-29	1.01297	0.331	0.17	4.62187e-25	ADH1B+	UBD	NA	NA	NA	NA	NA	NA	NA	NA	NA	NA	NA
IL341	1.41493e-29	0.902687	0.326	0.17	5.28264e-25	ADH1B+	IL34	NA	NA	NA	NA	NA	NA	NABA_MATRISOME_ASSOCIATED	NA	NABA_SECRETED_FACTORS	GOMF_CYTOKINE_ACTIVITY	NABA_MATRISOME
FOXO31	2.03234e-29	0.785497	0.502	0.335	7.58774e-25	ADH1B+	FOXO3	NA	NA	NA	NA	NA	NA	NA	NA	NA	NA	NA
MYH10	2.10562e-29	0.872151	0.396	0.235	7.86132e-25	ADH1B+	MYH10	NA	NA	NA	NA	NA	NA	NA	NA	NA	NA	NA
BOD1L11	2.17741e-29	0.738812	0.561	0.389	8.12936e-25	ADH1B+	BOD1L1	NA	NA	NA	NA	NA	NA	NA	NA	NA	NA	NA
PRPF4B1	2.5387e-29	0.754698	0.556	0.409	9.47825e-25	ADH1B+	PRPF4B	NA	NA	NA	NA	NA	NA	NA	NA	NA	NA	NA
LBH	3.19162e-29	0.795815	0.383	0.215	1.19159e-24	ADH1B+	LBH	NA	NA	NA	NA	NA	NA	NA	NA	NA	NA	NA
PREPL	5.92585e-29	0.98925	0.284	0.142	2.21242e-24	ADH1B+	PREPL	NA	NA	NA	NA	NA	NA	NA	NA	NA	NA	NA
YTHDC1	7.13607e-29	0.823917	0.509	0.36	2.66425e-24	ADH1B+	YTHDC1	NA	NA	NA	NA	NA	NA	NA	NA	NA	NA	NA
GSK3A	7.18144e-29	1.02459	0.322	0.178	2.68119e-24	ADH1B+	GSK3A	NA	NA	NA	NA	NA	NA	NA	NA	NA	NA	NA
BPTF	7.18957e-29	0.765106	0.564	0.412	2.68423e-24	ADH1B+	BPTF	NA	NA	NA	NA	NA	NA	NA	NA	NA	NA	NA
IRF2BP2	9.62572e-29	0.726088	0.581	0.434	3.59376e-24	ADH1B+	IRF2BP2	NA	NA	NA	NA	NA	NA	NA	NA	NA	NA	NA
HNRNPH3	1.21057e-28	0.688514	0.643	0.517	4.51965e-24	ADH1B+	HNRNPH3	NA	NA	NA	NA	NA	NA	NA	NA	NA	NA	NA
CBX41	1.2697e-28	1.07092	0.282	0.142	4.74042e-24	ADH1B+	CBX4	NA	NA	NA	NA	NA	NA	NA	NA	NA	NA	NA
HIST2H2AC1	1.60093e-28	1.07429	0.308	0.164	5.97708e-24	ADH1B+	HIST2H2AC	NA	NA	NA	NA	NA	NA	NA	NA	NA	NA	NA
POLR2J3	1.60586e-28	0.927633	0.337	0.184	5.99546e-24	ADH1B+	POLR2J3	NA	NA	NA	NA	NA	NA	NA	NA	NA	NA	NA
TNFAIP21	1.82784e-28	0.758502	0.454	0.283	6.82425e-24	ADH1B+	TNFAIP2	NA	NA	NA	NA	NA	NA	NA	NA	NA	NA	NA
SPART	2.33781e-28	0.751222	0.524	0.374	8.72821e-24	ADH1B+	SPART	NA	NA	NA	NA	NA	NA	NA	NA	NA	NA	NA
EBF1	2.57716e-28	0.671245	0.539	0.363	9.62182e-24	ADH1B+	EBF1	NA	NA	NA	NA	NA	NA	NA	NA	NA	NA	NA
MYCBP21	2.68006e-28	0.735098	0.509	0.353	1.0006e-23	ADH1B+	MYCBP2	NA	NA	NA	NA	NA	NA	NA	NA	NA	NA	NA
MID11	2.82473e-28	0.865817	0.267	0.125	1.05461e-23	ADH1B+	MID1	NA	NA	NA	NA	NA	NA	NA	NA	NA	NA	NA
BIRC31	3.38444e-28	0.849489	0.287	0.139	1.26358e-23	ADH1B+	BIRC3	NA	NA	NA	NA	NA	NA	NA	NA	NA	NA	NA
PCYOX11	3.67735e-28	0.856205	0.404	0.25	1.37294e-23	ADH1B+	PCYOX1	NA	NA	NA	NA	NA	NA	NA	NA	NA	NA	NA
SERPINB91	3.93922e-28	0.938885	0.289	0.142	1.47071e-23	ADH1B+	SERPINB9	NA	NA	NA	NA	NA	NABA_ECM_REGULATORS	NABA_MATRISOME_ASSOCIATED	NA	NA	NA	NABA_MATRISOME
TNS2	5.49827e-28	0.958383	0.363	0.209	2.05278e-23	ADH1B+	TNS2	NA	NA	NA	NA	NA	NA	NA	NA	NA	NA	NA
CWF19L2	6.66328e-28	0.935948	0.359	0.206	2.48773e-23	ADH1B+	CWF19L2	NA	NA	NA	NA	NA	NA	NA	NA	NA	NA	NA
MPHOSPH8	7.95106e-28	0.64547	0.676	0.537	2.96853e-23	ADH1B+	MPHOSPH8	NA	NA	NA	NA	NA	NA	NA	NA	NA	NA	NA
GLS	8.63808e-28	0.621311	0.541	0.378	3.22503e-23	ADH1B+	GLS	NA	NA	NA	NA	NA	NA	NA	NA	NA	NA	NA
MIDN	8.93147e-28	0.902418	0.546	0.413	3.33457e-23	ADH1B+	MIDN	NA	NA	NA	NA	NA	NA	NA	NA	NA	NA	NA
AHR1	1.21273e-27	0.626968	0.617	0.458	4.52772e-23	ADH1B+	AHR	NA	NA	NA	NA	NA	NA	NA	NA	NA	NA	NA
OSBPL81	1.32821e-27	0.568252	0.7	0.554	4.95886e-23	ADH1B+	OSBPL8	NA	NA	NA	NA	NA	NA	NA	NA	NA	NA	NA
SPAG9	1.62945e-27	0.725275	0.538	0.378	6.08354e-23	ADH1B+	SPAG9	NA	NA	NA	NA	NA	NA	NA	NA	NA	NA	NA
SNAI1	1.83725e-27	1.0872	0.277	0.141	6.85937e-23	ADH1B+	SNAI1	NA	NA	NA	NA	NA	NA	NA	NA	NA	NA	NA
ATN11	1.94641e-27	0.905632	0.333	0.185	7.26691e-23	ADH1B+	ATN1	NA	NA	NA	NA	NA	NA	NA	NA	NA	NA	NA
BDH2	2.58503e-27	0.699247	0.545	0.39	9.65123e-23	ADH1B+	BDH2	NA	NA	NA	NA	NA	NA	NA	NA	NA	NA	NA
KDM6B	2.75983e-27	0.979004	0.41	0.264	1.03038e-22	ADH1B+	KDM6B	NA	NA	NA	NA	NA	NA	NA	NA	NA	NA	NA
BCL31	3.06505e-27	0.96503	0.405	0.259	1.14434e-22	ADH1B+	BCL3	NA	NA	NA	NA	NA	NA	NA	NA	NA	NA	NA
TMEM47	3.61118e-27	0.815981	0.449	0.288	1.34823e-22	ADH1B+	TMEM47	NA	NA	NA	NA	NA	NA	NA	NA	NA	NA	NA
NFIC	3.81177e-27	0.540217	0.773	0.663	1.42312e-22	ADH1B+	NFIC	NA	NA	NA	NA	NA	NA	NA	NA	NA	NA	NA
PWWP3A1	3.88791e-27	1.03077	0.275	0.143	1.45155e-22	ADH1B+	PWWP3A	NA	NA	NA	NA	NA	NA	NA	NA	NA	NA	NA
DYNC2LI1	4.38678e-27	0.883588	0.314	0.169	1.6378e-22	ADH1B+	DYNC2LI1	NA	NA	NA	NA	NA	NA	NA	NA	NA	NA	NA
SELENBP11	4.62999e-27	0.905656	0.354	0.204	1.72861e-22	ADH1B+	SELENBP1	NA	NA	NA	NA	NA	NA	NA	NA	NA	NA	NA
PNISR	4.91875e-27	0.532882	0.786	0.667	1.83642e-22	ADH1B+	PNISR	NA	NA	NA	NA	NA	NA	NA	NA	NA	NA	NA
TASOR21	8.61975e-27	1.01938	0.282	0.149	3.21819e-22	ADH1B+	TASOR2	NA	NA	NA	NA	NA	NA	NA	NA	NA	NA	NA
RBM27	1.05619e-26	1.05695	0.339	0.197	3.94327e-22	ADH1B+	RBM27	NA	NA	NA	NA	NA	NA	NA	NA	NA	NA	NA
EGFR1	1.61487e-26	0.94173	0.369	0.221	6.02912e-22	ADH1B+	EGFR	NA	NA	NA	NA	NA	NA	NA	NA	NA	NA	NA
LZIC1	1.77119e-26	0.894781	0.324	0.182	6.61275e-22	ADH1B+	LZIC	NA	NA	NA	NA	NA	NA	NA	NA	NA	NA	NA
TBL1XR1	3.09324e-26	0.733073	0.477	0.324	1.15486e-21	ADH1B+	TBL1XR1	NA	NA	NA	NA	NA	NA	NA	NA	NA	NA	NA
SFT2D21	3.19556e-26	0.808133	0.4	0.245	1.19306e-21	ADH1B+	SFT2D2	NA	NA	NA	NA	NA	NA	NA	NA	NA	NA	NA
GLI3	3.20774e-26	0.909217	0.385	0.236	1.19761e-21	ADH1B+	GLI3	NA	NA	NA	NA	NA	NA	NA	NA	NA	NA	NA
SLCO3A11	3.4784e-26	0.772305	0.405	0.25	1.29866e-21	ADH1B+	SLCO3A1	NA	NA	NA	NA	NA	NA	NA	NA	NA	NA	NA
DDR2	3.73465e-26	0.696063	0.683	0.543	1.39433e-21	ADH1B+	DDR2	NA	NA	NA	NA	NA	NA	NA	NA	NA	NA	NA
HLA-DPB11	3.84809e-26	1.04154	0.398	0.253	1.43668e-21	ADH1B+	HLA-DPB1	NA	NA	NA	NA	NA	NA	NA	NA	NA	NA	NA
MYLK1	4.48838e-26	0.760738	0.405	0.243	1.67574e-21	ADH1B+	MYLK	NA	NA	NA	NA	NA	NA	NA	NA	NA	NA	NA
SIRT1	5.07166e-26	1.02172	0.295	0.16	1.8935e-21	ADH1B+	SIRT1	NA	NA	NA	NA	NA	NA	NA	NA	NA	NA	NA
ZNF703	5.47854e-26	0.71828	0.423	0.264	2.04541e-21	ADH1B+	ZNF703	NA	NA	NA	NA	NA	NA	NA	NA	NA	NA	NA
OGN	6.40225e-26	0.550158	0.26	0.119	2.39028e-21	ADH1B+	OGN	NA	NA	NABA_CORE_MATRISOME	NA	NA	NA	NA	NABA_PROTEOGLYCANS	NA	NA	NABA_MATRISOME
FLT3LG1	6.60665e-26	0.931537	0.256	0.125	2.46659e-21	ADH1B+	FLT3LG	NA	NA	NA	NA	NA	NA	NABA_MATRISOME_ASSOCIATED	NA	NABA_SECRETED_FACTORS	GOMF_CYTOKINE_ACTIVITY	NABA_MATRISOME
POLG2	8.7338e-26	0.976409	0.256	0.126	3.26076e-21	ADH1B+	POLG2	NA	NA	NA	NA	NA	NA	NA	NA	NA	NA	NA
TGM21	1.16001e-25	0.973632	0.365	0.216	4.33089e-21	ADH1B+	TGM2	NA	NA	NA	NA	NA	NABA_ECM_REGULATORS	NABA_MATRISOME_ASSOCIATED	NA	NA	NA	NABA_MATRISOME
PLSCR4	1.37713e-25	0.715961	0.418	0.257	5.14153e-21	ADH1B+	PLSCR4	NA	NA	NA	NA	NA	NA	NA	NA	NA	NA	NA
FCGRT	1.74268e-25	0.501281	0.74	0.607	6.5063e-21	ADH1B+	FCGRT	NA	NA	NA	NA	NA	NA	NA	NA	NA	NA	NA
MKNK21	2.23189e-25	0.916266	0.276	0.144	8.33276e-21	ADH1B+	MKNK2	NA	NA	NA	NA	NA	NA	NA	NA	NA	NA	NA
RPRD2	2.77383e-25	0.99266	0.273	0.142	1.03561e-20	ADH1B+	RPRD2	NA	NA	NA	NA	NA	NA	NA	NA	NA	NA	NA
AC007952.41	3.76052e-25	0.926733	0.295	0.156	1.40399e-20	ADH1B+	AC007952.4	NA	NA	NA	NA	NA	NA	NA	NA	NA	NA	NA
MAP3K20	3.84149e-25	0.708658	0.489	0.335	1.43422e-20	ADH1B+	MAP3K20	NA	NA	NA	NA	NA	NA	NA	NA	NA	NA	NA
EPC2	4.37791e-25	0.99814	0.306	0.173	1.63449e-20	ADH1B+	EPC2	NA	NA	NA	NA	NA	NA	NA	NA	NA	NA	NA
QKI	4.6956e-25	0.588697	0.633	0.475	1.7531e-20	ADH1B+	QKI	NA	NA	NA	NA	NA	NA	NA	NA	NA	NA	NA
NUDT31	5.07116e-25	0.968874	0.281	0.15	1.89332e-20	ADH1B+	NUDT3	NA	NA	NA	NA	NA	NA	NA	NA	NA	NA	NA
MORC31	6.14384e-25	0.946218	0.321	0.184	2.2938e-20	ADH1B+	MORC3	NA	NA	NA	NA	NA	NA	NA	NA	NA	NA	NA
PPIG	7.74739e-25	0.651361	0.634	0.523	2.89249e-20	ADH1B+	PPIG	NA	NA	NA	NA	NA	NA	NA	NA	NA	NA	NA
TNFSF12	8.84587e-25	0.856793	0.373	0.228	3.30261e-20	ADH1B+	TNFSF12	NA	NA	NA	NA	NA	NA	NABA_MATRISOME_ASSOCIATED	NA	NABA_SECRETED_FACTORS	GOMF_CYTOKINE_ACTIVITY	NABA_MATRISOME
RFC1	1.05329e-24	0.740915	0.462	0.319	3.93246e-20	ADH1B+	RFC1	NA	NA	NA	NA	NA	NA	NA	NA	NA	NA	NA
ARGLU11	1.14271e-24	0.537189	0.717	0.604	4.26632e-20	ADH1B+	ARGLU1	NA	NA	NA	NA	NA	NA	NA	NA	NA	NA	NA
ZC3HAV1	1.2601e-24	0.884906	0.43	0.286	4.7046e-20	ADH1B+	ZC3HAV1	NA	NA	NA	NA	NA	NA	NA	NA	NA	NA	NA
HIPK31	1.84344e-24	0.840615	0.405	0.263	6.88249e-20	ADH1B+	HIPK3	NA	NA	NA	NA	NA	NA	NA	NA	NA	NA	NA
RBBP6	1.85991e-24	0.843407	0.577	0.454	6.94397e-20	ADH1B+	RBBP6	NA	NA	NA	NA	NA	NA	NA	NA	NA	NA	NA
PPP1R15B1	3.30186e-24	0.843005	0.398	0.255	1.23275e-19	ADH1B+	PPP1R15B	NA	NA	NA	NA	NA	NA	NA	NA	NA	NA	NA
NR2F1-AS1	3.59707e-24	0.976142	0.291	0.157	1.34297e-19	ADH1B+	NR2F1-AS1	NA	NA	NA	NA	NA	NA	NA	NA	NA	NA	NA
SYNGR1	4.60493e-24	0.840287	0.322	0.182	1.71925e-19	ADH1B+	SYNGR1	NA	NA	NA	NA	NA	NA	NA	NA	NA	NA	NA
ANKRD35	5.12485e-24	0.69844	0.311	0.169	1.91336e-19	ADH1B+	ANKRD35	NA	NA	NA	NA	NA	NA	NA	NA	NA	NA	NA
EPC1	5.1375e-24	0.729047	0.506	0.37	1.91808e-19	ADH1B+	EPC1	NA	NA	NA	NA	NA	NA	NA	NA	NA	NA	NA
RLIM	6.08275e-24	1.0109	0.271	0.147	2.271e-19	ADH1B+	RLIM	NA	NA	NA	NA	NA	NA	NA	NA	NA	NA	NA
ZC2HC1A	6.57669e-24	0.958065	0.329	0.196	2.45541e-19	ADH1B+	ZC2HC1A	NA	NA	NA	NA	NA	NA	NA	NA	NA	NA	NA
UTRN	7.7074e-24	0.812125	0.382	0.239	2.87756e-19	ADH1B+	UTRN	NA	NA	NA	NA	NA	NA	NA	NA	NA	NA	NA
ECHDC2	8.28922e-24	0.731726	0.331	0.187	3.09478e-19	ADH1B+	ECHDC2	NA	NA	NA	NA	NA	NA	NA	NA	NA	NA	NA
TTC3	8.51395e-24	0.559367	0.676	0.547	3.17869e-19	ADH1B+	TTC3	NA	NA	NA	NA	NA	NA	NA	NA	NA	NA	NA
TRA2B1	8.69393e-24	0.560981	0.718	0.607	3.24588e-19	ADH1B+	TRA2B	NA	NA	NA	NA	NA	NA	NA	NA	NA	NA	NA
CPED1	1.08584e-23	0.826215	0.306	0.169	4.05397e-19	ADH1B+	CPED1	NA	NA	NA	NA	NA	NA	NA	NA	NA	NA	NA
NUDT4	2.82635e-23	0.838179	0.434	0.296	1.05522e-18	ADH1B+	NUDT4	NA	NA	NA	NA	NA	NA	NA	NA	NA	NA	NA
NR3C1	2.96258e-23	0.632247	0.528	0.377	1.10608e-18	ADH1B+	NR3C1	NA	NA	NA	NA	NA	NA	NA	NA	NA	NA	NA
NPHP3	3.04744e-23	0.920468	0.314	0.184	1.13776e-18	ADH1B+	NPHP3	NA	NA	NA	NA	NA	NA	NA	NA	NA	NA	NA
FKBP51	4.22646e-23	0.910978	0.25	0.129	1.57795e-18	ADH1B+	FKBP5	NA	NA	NA	NA	NA	NA	NA	NA	NA	NA	NA
CIAO2B1	4.96603e-23	0.50984	0.483	0.304	1.85407e-18	ADH1B+	CIAO2B	NA	NA	NA	NA	NA	NA	NA	NA	NA	NA	NA
ANG	6.78659e-23	0.858038	0.274	0.145	2.53377e-18	ADH1B+	ANG	NA	NA	NA	NA	NA	NA	NA	NA	NA	NA	NA
MSH61	6.99642e-23	0.918805	0.272	0.147	2.61211e-18	ADH1B+	MSH6	NA	NA	NA	NA	NA	NA	NA	NA	NA	NA	NA
PHACTR2	7.46067e-23	0.660705	0.571	0.439	2.78544e-18	ADH1B+	PHACTR2	NA	NA	NA	NA	NA	NA	NA	NA	NA	NA	NA
PLTP	8.39151e-23	0.563612	0.521	0.359	3.13297e-18	ADH1B+	PLTP	NA	NA	NA	NA	NA	NA	NA	NA	NA	NA	NA
BMP4	9.29193e-23	0.611877	0.371	0.218	3.46914e-18	ADH1B+	BMP4	NA	NA	NA	NA	NA	NA	NABA_MATRISOME_ASSOCIATED	NA	NABA_SECRETED_FACTORS	GOMF_CYTOKINE_ACTIVITY	NABA_MATRISOME
SAP30L	1.422e-22	0.788181	0.288	0.161	5.30902e-18	ADH1B+	SAP30L	NA	NA	NA	NA	NA	NA	NA	NA	NA	NA	NA
HLA-DRB1	1.7336e-22	0.641513	0.398	0.243	6.47238e-18	ADH1B+	HLA-DRB1	NA	NA	NA	NA	NA	NA	NA	NA	NA	NA	NA
OIP5-AS1	1.93396e-22	0.954516	0.301	0.177	7.22044e-18	ADH1B+	OIP5-AS1	NA	NA	NA	NA	NA	NA	NA	NA	NA	NA	NA
MLF1	1.99578e-22	0.924436	0.306	0.177	7.45124e-18	ADH1B+	MLF1	NA	NA	NA	NA	NA	NA	NA	NA	NA	NA	NA
CDK2AP1	2.21307e-22	0.594464	0.492	0.329	8.26249e-18	ADH1B+	CDK2AP1	NA	NA	NA	NA	NA	NA	NA	NA	NA	NA	NA
PHIP	2.27847e-22	0.816938	0.456	0.321	8.50667e-18	ADH1B+	PHIP	NA	NA	NA	NA	NA	NA	NA	NA	NA	NA	NA
KCNQ1OT1	2.77795e-22	0.869871	0.632	0.527	1.03715e-17	ADH1B+	KCNQ1OT1	NA	NA	NA	NA	NA	NA	NA	NA	NA	NA	NA
RRAS1	2.80049e-22	0.62294	0.632	0.5	1.04556e-17	ADH1B+	RRAS	NA	NA	NA	NA	NA	NA	NA	NA	NA	NA	NA
ALDH3A2	3.33641e-22	0.807024	0.291	0.164	1.24565e-17	ADH1B+	ALDH3A2	NA	NA	NA	NA	NA	NA	NA	NA	NA	NA	NA
ARHGAP10	4.32488e-22	0.895155	0.33	0.198	1.61469e-17	ADH1B+	ARHGAP10	NA	NA	NA	NA	NA	NA	NA	NA	NA	NA	NA
INO80D1	4.47895e-22	0.832113	0.273	0.147	1.67222e-17	ADH1B+	INO80D	NA	NA	NA	NA	NA	NA	NA	NA	NA	NA	NA
MIER1	5.0459e-22	0.644283	0.539	0.402	1.88389e-17	ADH1B+	MIER1	NA	NA	NA	NA	NA	NA	NA	NA	NA	NA	NA
ADGRA2	7.36584e-22	0.730687	0.433	0.298	2.75004e-17	ADH1B+	ADGRA2	NA	NA	NA	NA	NA	NA	NA	NA	NA	NA	NA
GADD45A1	8.09695e-22	0.782343	0.459	0.325	3.023e-17	ADH1B+	GADD45A	NA	NA	NA	NA	NA	NA	NA	NA	NA	NA	NA
SMARCA21	8.84304e-22	0.658854	0.487	0.348	3.30155e-17	ADH1B+	SMARCA2	NA	NA	NA	NA	NA	NA	NA	NA	NA	NA	NA
PDCD4	1.06572e-21	0.794223	0.362	0.232	3.97886e-17	ADH1B+	PDCD4	NA	NA	NA	NA	NA	NA	NA	NA	NA	NA	NA
EHBP1	1.79548e-21	0.98465	0.3	0.177	6.70344e-17	ADH1B+	EHBP1	NA	NA	NA	NA	NA	NA	NA	NA	NA	NA	NA
ATP2B41	2.2305e-21	0.774997	0.386	0.254	8.32756e-17	ADH1B+	ATP2B4	NA	NA	NA	NA	NA	NA	NA	NA	NA	NA	NA
CHD1	2.69846e-21	0.801155	0.416	0.287	1.00747e-16	ADH1B+	CHD1	NA	NA	NA	NA	NA	NA	NA	NA	NA	NA	NA
TCEA1	3.22827e-21	0.535826	0.666	0.559	1.20527e-16	ADH1B+	TCEA1	NA	NA	NA	NA	NA	NA	NA	NA	NA	NA	NA
SLC9A3R21	3.7488e-21	0.670837	0.507	0.372	1.39961e-16	ADH1B+	SLC9A3R2	NA	NA	NA	NA	NA	NA	NA	NA	NA	NA	NA
CLK1	4.03036e-21	0.619462	0.566	0.448	1.50474e-16	ADH1B+	CLK1	NA	NA	NA	NA	NA	NA	NA	NA	NA	NA	NA
LITAF1	4.73637e-21	0.665948	0.575	0.451	1.76832e-16	ADH1B+	LITAF	NA	NA	NA	NA	NA	NA	NA	NA	NA	NA	NA
WWTR1	8.29186e-21	0.584477	0.479	0.337	3.09577e-16	ADH1B+	WWTR1	NA	NA	NA	NA	NA	NA	NA	NA	NA	NA	NA
FZD7	1.41922e-20	0.943784	0.256	0.138	5.29867e-16	ADH1B+	FZD7	NA	NA	NA	NA	NA	NA	NA	NA	NA	NA	NA
PRXL2C1	1.6328e-20	0.848878	0.285	0.165	6.09608e-16	ADH1B+	PRXL2C	NA	NA	NA	NA	NA	NA	NA	NA	NA	NA	NA
CPQ	2.02219e-20	0.580421	0.616	0.498	7.54986e-16	ADH1B+	CPQ	NA	NA	NA	NA	NA	NA	NA	NA	NA	NA	NA
TLE11	2.26566e-20	0.853896	0.36	0.231	8.45885e-16	ADH1B+	TLE1	NA	NA	NA	NA	NA	NA	NA	NA	NA	NA	NA
TOB2	2.5235e-20	0.79423	0.405	0.283	9.4215e-16	ADH1B+	TOB2	NA	NA	NA	NA	NA	NA	NA	NA	NA	NA	NA
DDX6	2.5589e-20	0.706739	0.446	0.315	9.55365e-16	ADH1B+	DDX6	NA	NA	NA	NA	NA	NA	NA	NA	NA	NA	NA
POLR2A	3.41157e-20	0.768214	0.372	0.244	1.27371e-15	ADH1B+	POLR2A	NA	NA	NA	NA	NA	NA	NA	NA	NA	NA	NA
ZNF638	3.42485e-20	0.710809	0.458	0.332	1.27867e-15	ADH1B+	ZNF638	NA	NA	NA	NA	NA	NA	NA	NA	NA	NA	NA
FGD5-AS1	3.75633e-20	0.706369	0.449	0.324	1.40243e-15	ADH1B+	FGD5-AS1	NA	NA	NA	NA	NA	NA	NA	NA	NA	NA	NA
REL1	3.92673e-20	0.859668	0.347	0.225	1.46605e-15	ADH1B+	REL	NA	NA	NA	NA	NA	NA	NA	NA	NA	NA	NA
EGR3	4.14977e-20	0.798915	0.373	0.24	1.54932e-15	ADH1B+	EGR3	NA	NA	NA	NA	NA	NA	NA	NA	NA	NA	NA
CERT1	4.92699e-20	0.862081	0.272	0.156	1.83949e-15	ADH1B+	CERT1	NA	NA	NA	NA	NA	NA	NA	NA	NA	NA	NA
ZC3H131	6.56657e-20	0.679956	0.527	0.406	2.45163e-15	ADH1B+	ZC3H13	NA	NA	NA	NA	NA	NA	NA	NA	NA	NA	NA
SNTB21	6.72656e-20	0.729884	0.381	0.25	2.51136e-15	ADH1B+	SNTB2	NA	NA	NA	NA	NA	NA	NA	NA	NA	NA	NA
JAM31	6.87615e-20	0.735077	0.353	0.228	2.56721e-15	ADH1B+	JAM3	NA	NA	NA	NA	NA	NA	NA	NA	NA	NA	NA
PAXBP1	7.12542e-20	0.843744	0.273	0.155	2.66028e-15	ADH1B+	PAXBP1	NA	NA	NA	NA	NA	NA	NA	NA	NA	NA	NA
SMAD51	7.70458e-20	0.670849	0.452	0.32	2.8765e-15	ADH1B+	SMAD5	NA	NA	NA	NA	NA	NA	NA	NA	NA	NA	NA
RNF19A1	8.33852e-20	0.77672	0.411	0.287	3.11319e-15	ADH1B+	RNF19A	NA	NA	NA	NA	NA	NA	NA	NA	NA	NA	NA
SLFN11	1.26114e-19	0.87139	0.289	0.173	4.70846e-15	ADH1B+	SLFN11	NA	NA	NA	NA	NA	NA	NA	NA	NA	NA	NA
THRA	1.35393e-19	0.864303	0.322	0.202	5.05488e-15	ADH1B+	THRA	NA	NA	NA	NA	NA	NA	NA	NA	NA	NA	NA
ARHGAP5	1.38713e-19	0.795221	0.397	0.272	5.17885e-15	ADH1B+	ARHGAP5	NA	NA	NA	NA	NA	NA	NA	NA	NA	NA	NA
ANKHD1	2.44962e-19	0.797506	0.331	0.211	9.14565e-15	ADH1B+	ANKHD1	NA	NA	NA	NA	NA	NA	NA	NA	NA	NA	NA
VPS13C1	2.66883e-19	0.789191	0.396	0.27	9.96407e-15	ADH1B+	VPS13C	NA	NA	NA	NA	NA	NA	NA	NA	NA	NA	NA
UBE2V11	3.13659e-19	0.534198	0.478	0.322	1.17104e-14	ADH1B+	UBE2V1	NA	NA	NA	NA	NA	NA	NA	NA	NA	NA	NA
CSF11	3.25905e-19	0.901692	0.348	0.228	1.21677e-14	ADH1B+	CSF1	NA	NA	NA	NA	NA	NA	NABA_MATRISOME_ASSOCIATED	NA	NABA_SECRETED_FACTORS	GOMF_CYTOKINE_ACTIVITY	NABA_MATRISOME
ZNF2921	3.742e-19	0.631538	0.468	0.341	1.39707e-14	ADH1B+	ZNF292	NA	NA	NA	NA	NA	NA	NA	NA	NA	NA	NA
APLP2	4.25168e-19	0.5317	0.63	0.513	1.58737e-14	ADH1B+	APLP2	NA	NA	NA	NA	NA	NA	NA	NA	NA	NA	NA
LINC-PINT1	5.73113e-19	0.679396	0.337	0.21	2.13972e-14	ADH1B+	LINC-PINT	NA	NA	NA	NA	NA	NA	NA	NA	NA	NA	NA
LPP	5.99303e-19	0.545857	0.597	0.467	2.2375e-14	ADH1B+	LPP	NA	NA	NA	NA	NA	NA	NA	NA	NA	NA	NA
TCF7L2	6.80284e-19	0.642381	0.402	0.271	2.53984e-14	ADH1B+	TCF7L2	NA	NA	NA	NA	NA	NA	NA	NA	NA	NA	NA
CAPN71	8.96682e-19	0.810893	0.299	0.183	3.34776e-14	ADH1B+	CAPN7	NA	NA	NA	NA	NA	NA	NA	NA	NA	NA	NA
FBXO17	1.00728e-18	0.846071	0.264	0.154	3.76066e-14	ADH1B+	FBXO17	NA	NA	NA	NA	NA	NA	NA	NA	NA	NA	NA
CAMK2N1	1.01201e-18	0.596198	0.378	0.243	3.77835e-14	ADH1B+	CAMK2N1	NA	NA	NA	NA	NA	NA	NA	NA	NA	NA	NA
SKI	1.11124e-18	0.601503	0.391	0.264	4.14882e-14	ADH1B+	SKI	NA	NA	NA	NA	NA	NA	NA	NA	NA	NA	NA
ABCA6	1.28703e-18	0.563177	0.317	0.186	4.80512e-14	ADH1B+	ABCA6	NA	NA	NA	NA	NA	NA	NA	NA	NA	NA	NA
SASH1	1.52329e-18	0.734827	0.303	0.182	5.68722e-14	ADH1B+	SASH1	NA	NA	NA	NA	NA	NA	NA	NA	NA	NA	NA
ATRX	1.58642e-18	0.536125	0.624	0.501	5.92289e-14	ADH1B+	ATRX	NA	NA	NA	NA	NA	NA	NA	NA	NA	NA	NA
MEIS1	1.75847e-18	0.773847	0.273	0.159	6.56524e-14	ADH1B+	MEIS1	NA	NA	NA	NA	NA	NA	NA	NA	NA	NA	NA
XPA	1.98323e-18	0.831062	0.333	0.217	7.40439e-14	ADH1B+	XPA	NA	NA	NA	NA	NA	NA	NA	NA	NA	NA	NA
FXR11	2.01851e-18	0.564155	0.531	0.412	7.5361e-14	ADH1B+	FXR1	NA	NA	NA	NA	NA	NA	NA	NA	NA	NA	NA
LDB2	2.65403e-18	0.846336	0.272	0.16	9.90883e-14	ADH1B+	LDB2	NA	NA	NA	NA	NA	NA	NA	NA	NA	NA	NA
SNRPN	3.31256e-18	0.587329	0.469	0.344	1.23674e-13	ADH1B+	SNRPN	NA	NA	NA	NA	NA	NA	NA	NA	NA	NA	NA
SHPRH1	4.57381e-18	0.917401	0.258	0.151	1.70763e-13	ADH1B+	SHPRH	NA	NA	NA	NA	NA	NA	NA	NA	NA	NA	NA
CBX5	5.41866e-18	0.64922	0.494	0.373	2.02306e-13	ADH1B+	CBX5	NA	NA	NA	NA	NA	NA	NA	NA	NA	NA	NA
ZNF37A	5.51012e-18	0.987869	0.268	0.16	2.0572e-13	ADH1B+	ZNF37A	NA	NA	NA	NA	NA	NA	NA	NA	NA	NA	NA
RUNX1T1	6.12455e-18	0.575023	0.432	0.303	2.2866e-13	ADH1B+	RUNX1T1	NA	NA	NA	NA	NA	NA	NA	NA	NA	NA	NA
AHI1	6.37625e-18	0.678999	0.42	0.302	2.38057e-13	ADH1B+	AHI1	NA	NA	NA	NA	NA	NA	NA	NA	NA	NA	NA
MYO9A	6.44595e-18	0.823431	0.268	0.157	2.4066e-13	ADH1B+	MYO9A	NA	NA	NA	NA	NA	NA	NA	NA	NA	NA	NA
EIF2S31	7.68126e-18	0.57021	0.545	0.425	2.8678e-13	ADH1B+	EIF2S3	NA	NA	NA	NA	NA	NA	NA	NA	NA	NA	NA
REV3L	7.77638e-18	0.8257	0.373	0.256	2.90331e-13	ADH1B+	REV3L	NA	NA	NA	NA	NA	NA	NA	NA	NA	NA	NA
KIDINS220	8.59298e-18	0.649298	0.384	0.262	3.20819e-13	ADH1B+	KIDINS220	NA	NA	NA	NA	NA	NA	NA	NA	NA	NA	NA
ARID4B	1.01819e-17	0.523302	0.614	0.507	3.80141e-13	ADH1B+	ARID4B	NA	NA	NA	NA	NA	NA	NA	NA	NA	NA	NA
OGFRL11	1.02086e-17	0.800416	0.276	0.165	3.81139e-13	ADH1B+	OGFRL1	NA	NA	NA	NA	NA	NA	NA	NA	NA	NA	NA
OSER1	1.16253e-17	0.749767	0.356	0.237	4.3403e-13	ADH1B+	OSER1	NA	NA	NA	NA	NA	NA	NA	NA	NA	NA	NA
ZRANB2	1.48183e-17	0.653419	0.531	0.418	5.5324e-13	ADH1B+	ZRANB2	NA	NA	NA	NA	NA	NA	NA	NA	NA	NA	NA
RAB8B1	1.8469e-17	0.72633	0.367	0.25	6.89541e-13	ADH1B+	RAB8B	NA	NA	NA	NA	NA	NA	NA	NA	NA	NA	NA
C18orf32	2.16027e-17	0.576172	0.478	0.349	8.06538e-13	ADH1B+	C18orf32	NA	NA	NA	NA	NA	NA	NA	NA	NA	NA	NA
NRIP11	4.02034e-17	0.726044	0.337	0.221	1.50099e-12	ADH1B+	NRIP1	NA	NA	NA	NA	NA	NA	NA	NA	NA	NA	NA
ABHD14A	4.19188e-17	0.722954	0.287	0.175	1.56504e-12	ADH1B+	ABHD14A	NA	NA	NA	NA	NA	NA	NA	NA	NA	NA	NA
FAM120AOS	4.23957e-17	0.754522	0.363	0.248	1.58284e-12	ADH1B+	FAM120AOS	NA	NA	NA	NA	NA	NA	NA	NA	NA	NA	NA
CTR9	4.57241e-17	0.782254	0.288	0.18	1.70711e-12	ADH1B+	CTR9	NA	NA	NA	NA	NA	NA	NA	NA	NA	NA	NA
ZBTB7A	4.6298e-17	0.646499	0.491	0.379	1.72854e-12	ADH1B+	ZBTB7A	NA	NA	NA	NA	NA	NA	NA	NA	NA	NA	NA
FLRT21	6.20955e-17	0.756891	0.261	0.152	2.31834e-12	ADH1B+	FLRT2	NA	NA	NA	NA	NA	NA	NA	NA	NA	NA	NA
BCL7C	7.16486e-17	0.556	0.483	0.369	2.675e-12	ADH1B+	BCL7C	NA	NA	NA	NA	NA	NA	NA	NA	NA	NA	NA
UBR11	1.09106e-16	0.865157	0.267	0.161	4.07348e-12	ADH1B+	UBR1	NA	NA	NA	NA	NA	NA	NA	NA	NA	NA	NA
PRICKLE1	1.29038e-16	0.649987	0.303	0.188	4.81765e-12	ADH1B+	PRICKLE1	NA	NA	NA	NA	NA	NA	NA	NA	NA	NA	NA
DIS3	1.6564e-16	0.789058	0.342	0.234	6.18418e-12	ADH1B+	DIS3	NA	NA	NA	NA	NA	NA	NA	NA	NA	NA	NA
BAG3	2.8331e-16	0.729077	0.38	0.271	1.05774e-11	ADH1B+	BAG3	NA	NA	NA	NA	NA	NA	NA	NA	NA	NA	NA
NPDC1	2.86211e-16	0.516049	0.319	0.198	1.06857e-11	ADH1B+	NPDC1	NA	NA	NA	NA	NA	NA	NA	NA	NA	NA	NA
NET1	3.30104e-16	0.784615	0.307	0.196	1.23244e-11	ADH1B+	NET1	NA	NA	NA	NA	NA	NA	NA	NA	NA	NA	NA
FAM172A	3.77745e-16	0.740127	0.281	0.173	1.41031e-11	ADH1B+	FAM172A	NA	NA	NA	NA	NA	NA	NA	NA	NA	NA	NA
RAD501	3.86174e-16	0.791816	0.309	0.202	1.44178e-11	ADH1B+	RAD50	NA	NA	NA	NA	NA	NA	NA	NA	NA	NA	NA
SOS11	3.93211e-16	0.789924	0.286	0.181	1.46805e-11	ADH1B+	SOS1	NA	NA	NA	NA	NA	NA	NA	NA	NA	NA	NA
GATAD11	4.00007e-16	0.716087	0.372	0.263	1.49343e-11	ADH1B+	GATAD1	NA	NA	NA	NA	NA	NA	NA	NA	NA	NA	NA
SIN3A	6.57115e-16	0.754609	0.255	0.153	2.45334e-11	ADH1B+	SIN3A	NA	NA	NA	NA	NA	NA	NA	NA	NA	NA	NA
ZBED5	8.14236e-16	0.709467	0.277	0.173	3.03995e-11	ADH1B+	ZBED5	NA	NA	NA	NA	NA	NA	NA	NA	NA	NA	NA
OLFML11	8.74859e-16	0.688139	0.376	0.266	3.26629e-11	ADH1B+	OLFML1	NA	NA	NA	NA	NA	NA	NA	NA	NA	NA	NA
MECP2	9.88677e-16	0.700722	0.358	0.25	3.69122e-11	ADH1B+	MECP2	NA	NA	NA	NA	NA	NA	NA	NA	NA	NA	NA
ZBTB4	1.03301e-15	0.752497	0.3	0.194	3.85673e-11	ADH1B+	ZBTB4	NA	NA	NA	NA	NA	NA	NA	NA	NA	NA	NA
PRRC2B	1.32334e-15	0.624945	0.381	0.267	4.94068e-11	ADH1B+	PRRC2B	NA	NA	NA	NA	NA	NA	NA	NA	NA	NA	NA
DYNLL2	1.38986e-15	0.712412	0.311	0.203	5.18903e-11	ADH1B+	DYNLL2	NA	NA	NA	NA	NA	NA	NA	NA	NA	NA	NA
RALGAPA1	1.84688e-15	0.755159	0.264	0.163	6.89533e-11	ADH1B+	RALGAPA1	NA	NA	NA	NA	NA	NA	NA	NA	NA	NA	NA
CLIC21	3.05203e-15	0.64805	0.277	0.171	1.13948e-10	ADH1B+	CLIC2	NA	NA	NA	NA	NA	NA	NA	NA	NA	NA	NA
ABHD5	3.17613e-15	0.683492	0.441	0.337	1.18581e-10	ADH1B+	ABHD5	NA	NA	NA	NA	NA	NA	NA	NA	NA	NA	NA
CHORDC1	3.30613e-15	0.617817	0.404	0.295	1.23434e-10	ADH1B+	CHORDC1	NA	NA	NA	NA	NA	NA	NA	NA	NA	NA	NA
DTWD1	3.55111e-15	0.60968	0.405	0.296	1.32581e-10	ADH1B+	DTWD1	NA	NA	NA	NA	NA	NA	NA	NA	NA	NA	NA
UPF3A	5.14325e-15	0.623139	0.413	0.307	1.92023e-10	ADH1B+	UPF3A	NA	NA	NA	NA	NA	NA	NA	NA	NA	NA	NA
SLC25A36	1.14857e-14	0.518327	0.482	0.372	4.28819e-10	ADH1B+	SLC25A36	NA	NA	NA	NA	NA	NA	NA	NA	NA	NA	NA
IRS21	1.58439e-14	0.588458	0.333	0.223	5.91533e-10	ADH1B+	IRS2	NA	NA	NA	NA	NA	NA	NA	NA	NA	NA	NA
RYK1	1.6863e-14	0.642764	0.317	0.211	6.29578e-10	ADH1B+	RYK	NA	NA	NA	NA	NA	NA	NA	NA	NA	NA	NA
TSC22D2	2.0448e-14	0.790221	0.307	0.206	7.63427e-10	ADH1B+	TSC22D2	NA	NA	NA	NA	NA	NA	NA	NA	NA	NA	NA
TMED4	2.8248e-14	0.510111	0.45	0.347	1.05464e-09	ADH1B+	TMED4	NA	NA	NA	NA	NA	NA	NA	NA	NA	NA	NA
RBM4	3.03116e-14	0.554317	0.416	0.305	1.13168e-09	ADH1B+	RBM4	NA	NA	NA	NA	NA	NA	NA	NA	NA	NA	NA
SMARCC2	4.58642e-14	0.737732	0.316	0.215	1.71234e-09	ADH1B+	SMARCC2	NA	NA	NA	NA	NA	NA	NA	NA	NA	NA	NA
PRDM21	1.20355e-13	0.595578	0.382	0.276	4.49344e-09	ADH1B+	PRDM2	NA	NA	NA	NA	NA	NA	NA	NA	NA	NA	NA
PCBD11	2.62758e-13	0.597295	0.369	0.266	9.81007e-09	ADH1B+	PCBD1	NA	NA	NA	NA	NA	NA	NA	NA	NA	NA	NA
CCNG21	4.17188e-13	0.581507	0.378	0.276	1.55757e-08	ADH1B+	CCNG2	NA	NA	NA	NA	NA	NA	NA	NA	NA	NA	NA
STMN1	4.48237e-13	0.562206	0.345	0.239	1.67349e-08	ADH1B+	STMN1	NA	NA	NA	NA	NA	NA	NA	NA	NA	NA	NA
VGLL3	2.42443e-12	0.585867	0.382	0.275	9.05162e-08	ADH1B+	VGLL3	NA	NA	NA	NA	NA	NA	NA	NA	NA	NA	NA
MAP1B	5.72457e-12	0.517248	0.506	0.399	2.13727e-07	ADH1B+	MAP1B	NA	NA	NA	NA	NA	NA	NA	NA	NA	NA	NA
PLA2G2A	0	5.64757	0.511	0.044	0	PI16	PLA2G2A	NA	NA	NA	NA	NA	NA	NA	NA	NA	NA	NA
PI16	0	4.98892	0.48	0.031	0	PI16	PI16	NA	NA	NA	NA	NA	NA	NA	NA	NA	NA	NA
TNXB	0	3.85817	0.715	0.106	0	PI16	TNXB	NA	NA	NABA_CORE_MATRISOME	NA	NABA_ECM_GLYCOPROTEINS	NA	NA	NA	NA	NA	NABA_MATRISOME
PTGIS	0	3.51564	0.449	0.02	0	PI16	PTGIS	NA	NA	NA	NA	NA	NA	NA	NA	NA	NA	NA
CFD1	9.37616e-277	3.86222	0.755	0.2	3.50059e-272	PI16	CFD	NA	NA	NA	NA	NA	NA	NA	NA	NA	NA	NA
CD34	1.66475e-252	2.87859	0.404	0.029	6.21535e-248	PI16	CD34	NA	NA	NA	NA	NA	NA	NA	NA	NA	NA	NA
PLAC91	1.99161e-239	2.39158	0.929	0.494	7.43567e-235	PI16	PLAC9	NA	NA	NA	NA	NA	NA	NA	NA	NA	NA	NA
LEPR1	5.38304e-229	2.55649	0.731	0.202	2.00976e-224	PI16	LEPR	NA	NA	NA	NA	NA	NA	NA	NA	NA	NA	NA
GSN	5.235e-222	2.88351	0.933	0.685	1.95449e-217	PI16	GSN	NA	NA	NA	NA	NA	NA	NA	NA	NA	NA	NA
FBLN1	3.29269e-215	1.9845	0.958	0.668	1.22933e-210	PI16	FBLN1	NA	NA	NABA_CORE_MATRISOME	NA	NABA_ECM_GLYCOPROTEINS	NA	NA	NA	NA	NA	NABA_MATRISOME
SFRP11	2.72916e-212	3.08927	0.613	0.147	1.01893e-207	PI16	SFRP1	NA	NA	NA	NA	NA	NA	NABA_MATRISOME_ASSOCIATED	NA	NABA_SECRETED_FACTORS	NA	NABA_MATRISOME
OGN1	8.70161e-189	2.99456	0.479	0.084	3.24875e-184	PI16	OGN	NA	NA	NABA_CORE_MATRISOME	NA	NA	NA	NA	NABA_PROTEOGLYCANS	NA	NA	NABA_MATRISOME
APOD1	1.75916e-186	2.74669	0.789	0.333	6.56782e-182	PI16	APOD	NA	NA	NA	NA	NA	NA	NA	NA	NA	NA	NA
SLPI	3.91206e-186	3.7548	0.379	0.045	1.46057e-181	PI16	SLPI	NA	NA	NA	NA	NA	NABA_ECM_REGULATORS	NABA_MATRISOME_ASSOCIATED	NA	NA	NA	NABA_MATRISOME
PRELP2	3.39645e-185	1.87714	0.809	0.296	1.26806e-180	PI16	PRELP	NA	NA	NABA_CORE_MATRISOME	NA	NA	NA	NA	NABA_PROTEOGLYCANS	NA	NA	NABA_MATRISOME
PCOLCE2	6.34057e-185	3.53395	0.26	0.012	2.36725e-180	PI16	PCOLCE2	NA	NA	NABA_CORE_MATRISOME	NA	NABA_ECM_GLYCOPROTEINS	NA	NA	NA	NA	NA	NABA_MATRISOME
SOD31	5.79278e-184	2.02159	0.905	0.567	2.16274e-179	PI16	SOD3	NA	NA	NA	NA	NA	NA	NA	NA	NA	NA	NA
MFAP5	1.59262e-183	4.05702	0.53	0.125	5.94604e-179	PI16	MFAP5	NA	NA	NABA_CORE_MATRISOME	NA	NABA_ECM_GLYCOPROTEINS	NA	NA	NA	NA	NA	NABA_MATRISOME
CCDC801	5.42281e-183	1.74062	0.964	0.772	2.02461e-178	PI16	CCDC80	NA	NA	NA	NA	NA	NA	NA	NA	NA	NA	NA
ABCA81	2.03792e-178	2.28524	0.633	0.176	7.60857e-174	PI16	ABCA8	NA	NA	NA	NA	NA	NA	NA	NA	NA	NA	NA
CLEC3B	3.16021e-171	3.08345	0.29	0.023	1.17986e-166	PI16	CLEC3B	NA	NA	NA	NABA_ECM_AFFILIATED	NA	NA	NABA_MATRISOME_ASSOCIATED	NA	NA	NA	NABA_MATRISOME
IGFBP6	3.31387e-166	2.97155	0.813	0.467	1.23723e-161	PI16	IGFBP6	NA	NA	NABA_CORE_MATRISOME	NA	NABA_ECM_GLYCOPROTEINS	NA	NA	NA	NA	NA	NABA_MATRISOME
MGP1	1.72256e-164	1.96736	0.914	0.478	6.43117e-160	PI16	MGP	NA	NA	NABA_CORE_MATRISOME	NA	NABA_ECM_GLYCOPROTEINS	NA	NA	NA	NA	NA	NABA_MATRISOME
VIT	3.99271e-163	2.38313	0.334	0.038	1.49068e-158	PI16	VIT	NA	NA	NABA_CORE_MATRISOME	NA	NABA_ECM_GLYCOPROTEINS	NA	NA	NA	NA	NA	NABA_MATRISOME
FGF71	1.64683e-158	1.97996	0.825	0.383	6.14845e-154	PI16	FGF7	NA	NA	NA	NA	NA	NA	NABA_MATRISOME_ASSOCIATED	NA	NABA_SECRETED_FACTORS	NA	NABA_MATRISOME
SELENOP1	1.98826e-154	1.56325	0.815	0.334	7.42318e-150	PI16	SELENOP	NA	NA	NA	NA	NA	NA	NA	NA	NA	NA	NA
GPC31	3.82568e-149	2.24018	0.579	0.171	1.42832e-144	PI16	GPC3	NA	NA	NA	NABA_ECM_AFFILIATED	NA	NA	NABA_MATRISOME_ASSOCIATED	NA	NA	NA	NABA_MATRISOME
LRRN4CL	5.42462e-146	2.26768	0.449	0.096	2.02528e-141	PI16	LRRN4CL	NA	NA	NA	NA	NA	NA	NA	NA	NA	NA	NA
EFEMP1	1.40214e-144	2.16648	0.84	0.513	5.23491e-140	PI16	EFEMP1	NA	NA	NABA_CORE_MATRISOME	NA	NABA_ECM_GLYCOPROTEINS	NA	NA	NA	NA	NA	NABA_MATRISOME
SLIT31	2.67974e-139	2.10863	0.58	0.187	1.00048e-134	PI16	SLIT3	NA	NA	NABA_CORE_MATRISOME	NA	NABA_ECM_GLYCOPROTEINS	NA	NA	NA	NA	NA	NABA_MATRISOME
PDGFRL	7.52631e-137	1.89562	0.646	0.234	2.80995e-132	PI16	PDGFRL	NA	NA	NA	NA	NA	NA	NA	NA	NA	NA	NA
ELN	1.55859e-136	2.02965	0.522	0.138	5.81901e-132	PI16	ELN	NA	NA	NABA_CORE_MATRISOME	NA	NABA_ECM_GLYCOPROTEINS	NA	NA	NA	NA	NA	NABA_MATRISOME
ANXA1	2.38083e-135	1.30391	0.933	0.726	8.88884e-131	PI16	ANXA1	NA	NA	NA	NABA_ECM_AFFILIATED	NA	NA	NABA_MATRISOME_ASSOCIATED	NA	NA	NA	NABA_MATRISOME
PODN	9.29101e-135	1.88117	0.561	0.169	3.4688e-130	PI16	PODN	NA	NA	NABA_CORE_MATRISOME	NA	NA	NA	NA	NABA_PROTEOGLYCANS	NA	NA	NABA_MATRISOME
NTRK21	1.05711e-134	2.04909	0.526	0.146	3.94673e-130	PI16	NTRK2	NA	NA	NA	NA	NA	NA	NA	NA	NA	NA	NA
COL14A11	3.44026e-134	1.85823	0.756	0.325	1.28442e-129	PI16	COL14A1	NA	NABA_COLLAGENS	NABA_CORE_MATRISOME	NA	NA	NA	NA	NA	NA	NA	NABA_MATRISOME
MFAP41	6.33528e-133	1.43265	0.893	0.546	2.36528e-128	PI16	MFAP4	NA	NA	NABA_CORE_MATRISOME	NA	NABA_ECM_GLYCOPROTEINS	NA	NA	NA	NA	NA	NABA_MATRISOME
RARRES1	4.73455e-132	2.86161	0.555	0.179	1.76764e-127	PI16	RARRES1	NA	NA	NA	NA	NA	NA	NA	NA	NA	NA	NA
LRP1	8.67461e-131	1.49114	0.876	0.631	3.23866e-126	PI16	LRP1	NA	NA	NA	NA	NA	NA	NA	NA	NA	NA	NA
GDF10	2.59706e-129	2.22376	0.34	0.056	9.69614e-125	PI16	GDF10	NA	NA	NA	NA	NA	NA	NABA_MATRISOME_ASSOCIATED	NA	NABA_SECRETED_FACTORS	GOMF_CYTOKINE_ACTIVITY	NABA_MATRISOME
LTBP41	2.773e-129	1.99302	0.768	0.426	1.0353e-124	PI16	LTBP4	NA	NA	NABA_CORE_MATRISOME	NA	NABA_ECM_GLYCOPROTEINS	NA	NA	NA	NA	NA	NABA_MATRISOME
MAMDC2	2.54128e-128	2.27009	0.343	0.058	9.48786e-124	PI16	MAMDC2	NA	NA	NA	NA	NA	NA	NA	NA	NA	NA	NA
CYBRD11	2.53388e-124	1.54134	0.803	0.491	9.46023e-120	PI16	CYBRD1	NA	NA	NA	NA	NA	NA	NA	NA	NA	NA	NA
MGST1	1.9767e-123	2.02695	0.532	0.171	7.38e-119	PI16	MGST1	NA	NA	NA	NA	NA	NA	NA	NA	NA	NA	NA
SVEP11	4.32797e-117	2.20242	0.484	0.145	1.61585e-112	PI16	SVEP1	NA	NA	NABA_CORE_MATRISOME	NA	NABA_ECM_GLYCOPROTEINS	NA	NA	NA	NA	NA	NABA_MATRISOME
ITM2A1	2.74721e-116	1.87271	0.475	0.132	1.02567e-111	PI16	ITM2A	NA	NA	NA	NA	NA	NA	NA	NA	NA	NA	NA
HSPB61	7.53821e-116	1.79454	0.507	0.149	2.81439e-111	PI16	HSPB6	NA	NA	NA	NA	NA	NA	NA	NA	NA	NA	NA
ABCA61	2.66715e-115	1.93449	0.508	0.156	9.95781e-111	PI16	ABCA6	NA	NA	NA	NA	NA	NA	NA	NA	NA	NA	NA
ARL6IP5	8.02504e-115	1.17371	0.883	0.664	2.99615e-110	PI16	ARL6IP5	NA	NA	NA	NA	NA	NA	NA	NA	NA	NA	NA
IGFBP51	7.31987e-114	1.59663	0.905	0.569	2.73287e-109	PI16	IGFBP5	NA	NA	NABA_CORE_MATRISOME	NA	NABA_ECM_GLYCOPROTEINS	NA	NA	NA	NA	NA	NABA_MATRISOME
C1QTNF7	5.61395e-111	2.02038	0.288	0.046	2.09597e-106	PI16	C1QTNF7	NA	NA	NA	NABA_ECM_AFFILIATED	NA	NA	NABA_MATRISOME_ASSOCIATED	NA	NA	NA	NABA_MATRISOME
GPNMB	2.31235e-109	1.3037	0.877	0.626	8.63316e-105	PI16	GPNMB	NA	NA	NA	NA	NA	NA	NA	NA	NA	NA	NA
ABCA101	1.2645e-107	1.85293	0.355	0.075	4.72102e-103	PI16	ABCA10	NA	NA	NA	NA	NA	NA	NA	NA	NA	NA	NA
FGL2	1.29488e-107	2.32734	0.305	0.055	4.83444e-103	PI16	FGL2	NA	NA	NABA_CORE_MATRISOME	NA	NABA_ECM_GLYCOPROTEINS	NA	NA	NA	NA	NA	NABA_MATRISOME
ABCA9	4.77371e-107	1.87733	0.332	0.066	1.78226e-102	PI16	ABCA9	NA	NA	NA	NA	NA	NA	NA	NA	NA	NA	NA
AKAP121	1.42241e-106	1.80862	0.699	0.358	5.31056e-102	PI16	AKAP12	NA	NA	NA	NA	NA	NA	NA	NA	NA	NA	NA
LSP1	1.04941e-105	1.99915	0.434	0.124	3.91797e-101	PI16	LSP1	NA	NA	NA	NA	NA	NA	NA	NA	NA	NA	NA
CXCL121	1.08767e-105	1.0717	0.876	0.469	4.06083e-101	PI16	CXCL12	NA	NA	NA	NA	NA	NA	NABA_MATRISOME_ASSOCIATED	NA	NABA_SECRETED_FACTORS	GOMF_CYTOKINE_ACTIVITY	NABA_MATRISOME
NFIB2	4.50537e-104	1.41483	0.652	0.269	1.68208e-99	PI16	NFIB	NA	NA	NA	NA	NA	NA	NA	NA	NA	NA	NA
SRPX1	5.86096e-104	2.03944	0.703	0.388	2.18819e-99	PI16	SRPX	NA	NA	NABA_CORE_MATRISOME	NA	NABA_ECM_GLYCOPROTEINS	NA	NA	NA	NA	NA	NABA_MATRISOME
ABLIM1	3.23178e-103	1.92245	0.311	0.06	1.20658e-98	PI16	ABLIM1	NA	NA	NA	NA	NA	NA	NA	NA	NA	NA	NA
ADIRF1	1.33951e-101	1.45992	0.732	0.369	5.00105e-97	PI16	ADIRF	NA	NA	NA	NA	NA	NA	NA	NA	NA	NA	NA
IGF11	6.48247e-100	2.41806	0.375	0.095	2.42023e-95	PI16	IGF1	NA	NA	NA	NA	NA	NA	NABA_MATRISOME_ASSOCIATED	NA	NABA_SECRETED_FACTORS	NA	NABA_MATRISOME
ANGPTL11	1.15485e-98	1.67916	0.559	0.213	4.31164e-94	PI16	ANGPTL1	NA	NA	NA	NA	NA	NA	NABA_MATRISOME_ASSOCIATED	NA	NABA_SECRETED_FACTORS	NA	NABA_MATRISOME
CFH1	2.94633e-98	1.61502	0.871	0.763	1.10001e-93	PI16	CFH	NA	NA	NA	NA	NA	NA	NA	NA	NA	NA	NA
AKR1C31	6.991e-98	1.7319	0.462	0.145	2.61009e-93	PI16	AKR1C3	NA	NA	NA	NA	NA	NA	NA	NA	NA	NA	NA
AOX1	1.6869e-97	1.93123	0.256	0.041	6.29803e-93	PI16	AOX1	NA	NA	NA	NA	NA	NA	NA	NA	NA	NA	NA
OMD	3.91407e-95	1.63908	0.606	0.259	1.46132e-90	PI16	OMD	NA	NA	NABA_CORE_MATRISOME	NA	NA	NA	NA	NABA_PROTEOGLYCANS	NA	NA	NABA_MATRISOME
C32	1.5558e-93	1.08419	0.858	0.558	5.80857e-89	PI16	C3	NA	NA	NA	NA	NA	NA	NA	NA	NA	NA	NA
TGFBR31	2.84311e-92	1.61899	0.474	0.156	1.06148e-87	PI16	TGFBR3	NA	NA	NA	NA	NA	NA	NA	NA	NA	NA	NA
FXYD11	1.53663e-91	1.3934	0.613	0.261	5.73703e-87	PI16	FXYD1	NA	NA	NA	NA	NA	NA	NA	NA	NA	NA	NA
CLDN11	1.66728e-91	2.35749	0.29	0.059	6.22477e-87	PI16	CLDN11	NA	NA	NA	NA	NA	NA	NA	NA	NA	NA	NA
CHRDL11	5.14595e-90	1.70424	0.414	0.121	1.92124e-85	PI16	CHRDL1	NA	NA	NA	NA	NA	NA	NABA_MATRISOME_ASSOCIATED	NA	NABA_SECRETED_FACTORS	NA	NABA_MATRISOME
AKR1C11	5.52449e-89	1.33331	0.533	0.192	2.06257e-84	PI16	AKR1C1	NA	NA	NA	NA	NA	NA	NA	NA	NA	NA	NA
CXCL142	1.79348e-88	1.33095	0.749	0.378	6.69597e-84	PI16	CXCL14	NA	NA	NA	NA	NA	NA	NABA_MATRISOME_ASSOCIATED	NA	NABA_SECRETED_FACTORS	GOMF_CYTOKINE_ACTIVITY	NABA_MATRISOME
C1orf211	5.25324e-87	1.57132	0.54	0.219	1.9613e-82	PI16	C1orf21	NA	NA	NA	NA	NA	NA	NA	NA	NA	NA	NA
MN1	1.41193e-86	1.57812	0.288	0.059	5.27143e-82	PI16	MN1	NA	NA	NA	NA	NA	NA	NA	NA	NA	NA	NA
NFIX1	5.20627e-86	1.46143	0.58	0.258	1.94376e-81	PI16	NFIX	NA	NA	NA	NA	NA	NA	NA	NA	NA	NA	NA
PROS11	1.36166e-85	1.52564	0.487	0.177	5.08374e-81	PI16	PROS1	NA	NA	NA	NA	NA	NA	NA	NA	NA	NA	NA
MIR99AHG1	1.49854e-85	1.43886	0.549	0.221	5.59479e-81	PI16	MIR99AHG	NA	NA	NA	NA	NA	NA	NA	NA	NA	NA	NA
DPT1	4.07332e-85	1.45493	0.827	0.573	1.52077e-80	PI16	DPT	NA	NA	NABA_CORE_MATRISOME	NA	NABA_ECM_GLYCOPROTEINS	NA	NA	NA	NA	NA	NABA_MATRISOME
INMT	8.34996e-85	1.729	0.33	0.082	3.11746e-80	PI16	INMT	NA	NA	NA	NA	NA	NA	NA	NA	NA	NA	NA
DHRS3	3.85452e-84	1.78481	0.321	0.079	1.43909e-79	PI16	DHRS3	NA	NA	NA	NA	NA	NA	NA	NA	NA	NA	NA
GPX31	4.54629e-83	2.36929	0.402	0.129	1.69736e-78	PI16	GPX3	NA	NA	NA	NA	NA	NA	NA	NA	NA	NA	NA
ALDH1A11	5.91989e-83	1.69857	0.431	0.143	2.21019e-78	PI16	ALDH1A1	NA	NA	NA	NA	NA	NA	NA	NA	NA	NA	NA
FHL11	9.53028e-81	1.45776	0.66	0.358	3.55813e-76	PI16	FHL1	NA	NA	NA	NA	NA	NA	NA	NA	NA	NA	NA
ADGRD1	3.43477e-80	1.59033	0.276	0.059	1.28237e-75	PI16	ADGRD1	NA	NA	NA	NA	NA	NA	NA	NA	NA	NA	NA
CD9	6.07149e-80	1.10471	0.844	0.56	2.26679e-75	PI16	CD9	NA	NA	NA	NA	NA	NA	NA	NA	NA	NA	NA
ACKR3	9.68578e-80	1.94317	0.455	0.169	3.61619e-75	PI16	ACKR3	NA	NA	NA	NA	NA	NA	NA	NA	NA	NA	NA
TSHZ2	2.28846e-74	1.52398	0.584	0.289	8.54395e-70	PI16	TSHZ2	NA	NA	NA	NA	NA	NA	NA	NA	NA	NA	NA
SFRP4	7.71712e-74	3.11895	0.388	0.136	2.88119e-69	PI16	SFRP4	NA	NA	NA	NA	NA	NA	NABA_MATRISOME_ASSOCIATED	NA	NABA_SECRETED_FACTORS	NA	NABA_MATRISOME
NFIA2	8.02341e-74	1.08973	0.697	0.365	2.99554e-69	PI16	NFIA	NA	NA	NA	NA	NA	NA	NA	NA	NA	NA	NA
ABI3BP2	1.27643e-73	0.830455	0.652	0.281	4.76557e-69	PI16	ABI3BP	NA	NA	NABA_CORE_MATRISOME	NA	NABA_ECM_GLYCOPROTEINS	NA	NA	NA	NA	NA	NABA_MATRISOME
SPARCL1	8.0749e-71	1.6968	0.594	0.314	3.01476e-66	PI16	SPARCL1	NA	NA	NABA_CORE_MATRISOME	NA	NABA_ECM_GLYCOPROTEINS	NA	NA	NA	NA	NA	NABA_MATRISOME
TIMP3	2.50295e-70	1.19208	0.731	0.481	9.34477e-66	PI16	TIMP3	NA	NA	NA	NA	NA	NABA_ECM_REGULATORS	NABA_MATRISOME_ASSOCIATED	NA	NA	NA	NABA_MATRISOME
VSIR	6.30342e-70	1.55259	0.413	0.151	2.35338e-65	PI16	VSIR	NA	NA	NA	NA	NA	NA	NA	NA	NA	NA	NA
USP531	3.28529e-69	1.58587	0.479	0.203	1.22656e-64	PI16	USP53	NA	NA	NA	NA	NA	NA	NA	NA	NA	NA	NA
TPPP3	6.43529e-69	2.2886	0.433	0.169	2.40262e-64	PI16	TPPP3	NA	NA	NA	NA	NA	NA	NA	NA	NA	NA	NA
OSR2	9.76576e-69	1.45968	0.551	0.264	3.64605e-64	PI16	OSR2	NA	NA	NA	NA	NA	NA	NA	NA	NA	NA	NA
NTN4	3.29217e-68	1.63863	0.34	0.107	1.22913e-63	PI16	NTN4	NABA_BASEMENT_MEMBRANES	NA	NABA_CORE_MATRISOME	NA	NABA_ECM_GLYCOPROTEINS	NA	NA	NA	NA	NA	NABA_MATRISOME
IGSF101	1.07931e-67	1.7613	0.365	0.123	4.02962e-63	PI16	IGSF10	NA	NA	NABA_CORE_MATRISOME	NA	NABA_ECM_GLYCOPROTEINS	NA	NA	NA	NA	NA	NABA_MATRISOME
KLF41	4.11528e-67	1.27924	0.657	0.374	1.53644e-62	PI16	KLF4	NA	NA	NA	NA	NA	NA	NA	NA	NA	NA	NA
SCARA5	3.66184e-65	1.69551	0.38	0.134	1.36715e-60	PI16	SCARA5	NA	NA	NA	NA	NA	NA	NA	NA	NA	NA	NA
PDGFD	1.03859e-63	1.75217	0.272	0.073	3.87758e-59	PI16	PDGFD	NA	NA	NA	NA	NA	NA	NABA_MATRISOME_ASSOCIATED	NA	NABA_SECRETED_FACTORS	NA	NABA_MATRISOME
ADD3	2.70394e-62	1.20945	0.648	0.39	1.00951e-57	PI16	ADD3	NA	NA	NA	NA	NA	NA	NA	NA	NA	NA	NA
CELF2	6.8441e-62	1.26803	0.532	0.261	2.55524e-57	PI16	CELF2	NA	NA	NA	NA	NA	NA	NA	NA	NA	NA	NA
PALMD	9.31182e-62	1.52918	0.286	0.082	3.47657e-57	PI16	PALMD	NA	NA	NA	NA	NA	NA	NA	NA	NA	NA	NA
FBLN5	3.65245e-61	1.09275	0.697	0.452	1.36364e-56	PI16	FBLN5	NA	NA	NABA_CORE_MATRISOME	NA	NABA_ECM_GLYCOPROTEINS	NA	NA	NA	NA	NA	NABA_MATRISOME
METTL7A1	4.36628e-61	1.21101	0.529	0.25	1.63015e-56	PI16	METTL7A	NA	NA	NA	NA	NA	NA	NA	NA	NA	NA	NA
PBX11	6.62617e-61	1.28226	0.641	0.395	2.47388e-56	PI16	PBX1	NA	NA	NA	NA	NA	NA	NA	NA	NA	NA	NA
RECK	1.05547e-60	1.54484	0.422	0.177	3.94061e-56	PI16	RECK	NA	NA	NA	NA	NA	NA	NA	NA	NA	NA	NA
EPHX11	3.85005e-60	1.26991	0.569	0.295	1.43741e-55	PI16	EPHX1	NA	NA	NA	NA	NA	NA	NA	NA	NA	NA	NA
SEMA3C	2.8669e-59	2.16165	0.266	0.078	1.07036e-54	PI16	SEMA3C	NA	NA	NA	NABA_ECM_AFFILIATED	NA	NA	NABA_MATRISOME_ASSOCIATED	NA	NA	NA	NABA_MATRISOME
ANK22	8.87069e-59	1.1001	0.454	0.184	3.31187e-54	PI16	ANK2	NA	NA	NA	NA	NA	NA	NA	NA	NA	NA	NA
NPDC11	8.89297e-59	1.38964	0.435	0.182	3.32019e-54	PI16	NPDC1	NA	NA	NA	NA	NA	NA	NA	NA	NA	NA	NA
MEDAG	1.00225e-58	1.66316	0.389	0.156	3.74191e-54	PI16	MEDAG	NA	NA	NA	NA	NA	NA	NA	NA	NA	NA	NA
ALDH22	4.79305e-58	0.958027	0.609	0.323	1.78948e-53	PI16	ALDH2	NA	NA	NA	NA	NA	NA	NA	NA	NA	NA	NA
MCUB	4.96829e-58	1.47589	0.311	0.101	1.85491e-53	PI16	MCUB	NA	NA	NA	NA	NA	NA	NA	NA	NA	NA	NA
FIBIN	2.34554e-57	1.40751	0.45	0.197	8.75706e-53	PI16	FIBIN	NA	NA	NA	NA	NA	NA	NA	NA	NA	NA	NA
NOVA12	1.57836e-56	1.09124	0.546	0.266	5.89282e-52	PI16	NOVA1	NA	NA	NA	NA	NA	NA	NA	NA	NA	NA	NA
C1QTNF2	1.0862e-54	1.35247	0.307	0.1	4.05534e-50	PI16	C1QTNF2	NA	NA	NA	NABA_ECM_AFFILIATED	NA	NA	NABA_MATRISOME_ASSOCIATED	NA	NA	NA	NABA_MATRISOME
RNASE41	2.98196e-54	1.15611	0.518	0.259	1.11331e-49	PI16	RNASE4	NA	NA	NA	NA	NA	NA	NA	NA	NA	NA	NA
NUPR1	5.80451e-54	0.733808	0.872	0.721	2.16711e-49	PI16	NUPR1	NA	NA	NA	NA	NA	NA	NA	NA	NA	NA	NA
PAMR1	5.43273e-53	1.33559	0.274	0.084	2.02831e-48	PI16	PAMR1	NA	NA	NA	NA	NA	NABA_ECM_REGULATORS	NABA_MATRISOME_ASSOCIATED	NA	NA	NA	NABA_MATRISOME
F101	1.90179e-51	1.09481	0.492	0.236	7.10035e-47	PI16	F10	NA	NA	NA	NA	NA	NABA_ECM_REGULATORS	NABA_MATRISOME_ASSOCIATED	NA	NA	NA	NABA_MATRISOME
DDAH21	2.90689e-51	0.917625	0.681	0.454	1.08529e-46	PI16	DDAH2	NA	NA	NA	NA	NA	NA	NA	NA	NA	NA	NA
SMIM14	8.68134e-50	1.19696	0.547	0.313	3.24118e-45	PI16	SMIM14	NA	NA	NA	NA	NA	NA	NA	NA	NA	NA	NA
THBS3	3.23247e-49	1.43909	0.306	0.109	1.20684e-44	PI16	THBS3	NA	NA	NABA_CORE_MATRISOME	NA	NABA_ECM_GLYCOPROTEINS	NA	NA	NA	NA	NA	NABA_MATRISOME
CRIP12	4.70009e-49	1.22184	0.646	0.424	1.75478e-44	PI16	CRIP1	NA	NA	NA	NA	NA	NA	NA	NA	NA	NA	NA
SNED1	2.17551e-48	1.24513	0.286	0.096	8.12226e-44	PI16	SNED1	NA	NA	NABA_CORE_MATRISOME	NA	NABA_ECM_GLYCOPROTEINS	NA	NA	NA	NA	NA	NABA_MATRISOME
CPED11	1.61905e-47	1.23119	0.38	0.161	6.04473e-43	PI16	CPED1	NA	NA	NA	NA	NA	NA	NA	NA	NA	NA	NA
LIMA11	5.37543e-47	0.809729	0.798	0.64	2.00692e-42	PI16	LIMA1	NA	NA	NA	NA	NA	NA	NA	NA	NA	NA	NA
ITGBL1	6.0318e-47	1.13569	0.425	0.191	2.25197e-42	PI16	ITGBL1	NA	NA	NA	NA	NA	NA	NA	NA	NA	NA	NA
TXNIP2	6.40133e-47	0.98245	0.621	0.378	2.38994e-42	PI16	TXNIP	NA	NA	NA	NA	NA	NA	NA	NA	NA	NA	NA
DCLK12	3.81957e-46	1.24653	0.352	0.143	1.42604e-41	PI16	DCLK1	NA	NA	NA	NA	NA	NA	NA	NA	NA	NA	NA
LTBP31	4.25244e-46	1.14083	0.521	0.286	1.58765e-41	PI16	LTBP3	NA	NA	NABA_CORE_MATRISOME	NA	NABA_ECM_GLYCOPROTEINS	NA	NA	NA	NA	NA	NABA_MATRISOME
CAB39L	4.76659e-46	1.37673	0.264	0.087	1.7796e-41	PI16	CAB39L	NA	NA	NA	NA	NA	NA	NA	NA	NA	NA	NA
ZBTB161	1.71001e-45	1.05538	0.317	0.116	6.38432e-41	PI16	ZBTB16	NA	NA	NA	NA	NA	NA	NA	NA	NA	NA	NA
CDO11	1.82589e-45	1.15915	0.265	0.087	6.81696e-41	PI16	CDO1	NA	NA	NA	NA	NA	NA	NA	NA	NA	NA	NA
CES1	4.62799e-45	1.70797	0.282	0.102	1.72786e-40	PI16	CES1	NA	NA	NA	NA	NA	NA	NA	NA	NA	NA	NA
AKR1C21	2.30964e-44	1.2902	0.268	0.089	8.62302e-40	PI16	AKR1C2	NA	NA	NA	NA	NA	NA	NA	NA	NA	NA	NA
CBR3	3.04516e-44	1.46245	0.307	0.118	1.13691e-39	PI16	CBR3	NA	NA	NA	NA	NA	NA	NA	NA	NA	NA	NA
OLFML3	1.71238e-43	0.932134	0.776	0.572	6.39319e-39	PI16	OLFML3	NA	NA	NA	NA	NA	NA	NA	NA	NA	NA	NA
ZFP36L22	2.15253e-43	0.674107	0.842	0.676	8.03648e-39	PI16	ZFP36L2	NA	NA	NA	NA	NA	NA	NA	NA	NA	NA	NA
HMCN1	5.91867e-41	1.17356	0.434	0.216	2.20974e-36	PI16	HMCN1	NABA_BASEMENT_MEMBRANES	NA	NABA_CORE_MATRISOME	NA	NABA_ECM_GLYCOPROTEINS	NA	NA	NA	NA	NA	NABA_MATRISOME
TNFAIP22	7.19739e-41	1.25532	0.504	0.28	2.68714e-36	PI16	TNFAIP2	NA	NA	NA	NA	NA	NA	NA	NA	NA	NA	NA
SLIT2	1.86574e-40	1.24474	0.286	0.11	6.96576e-36	PI16	SLIT2	NA	NA	NABA_CORE_MATRISOME	NA	NABA_ECM_GLYCOPROTEINS	NA	NA	NA	NA	NA	NABA_MATRISOME
CKB1	6.98343e-40	1.20431	0.282	0.107	2.60726e-35	PI16	CKB	NA	NA	NA	NA	NA	NA	NA	NA	NA	NA	NA
PLTP1	1.14315e-39	1.06322	0.563	0.358	4.26794e-35	PI16	PLTP	NA	NA	NA	NA	NA	NA	NA	NA	NA	NA	NA
RBMS31	5.2747e-39	0.960361	0.518	0.298	1.96931e-34	PI16	RBMS3	NA	NA	NA	NA	NA	NA	NA	NA	NA	NA	NA
ANKRD351	1.13958e-38	1.13378	0.36	0.165	4.25461e-34	PI16	ANKRD35	NA	NA	NA	NA	NA	NA	NA	NA	NA	NA	NA
SP52	4.14497e-38	1.03853	0.272	0.1	1.54753e-33	PI16	SP5	NA	NA	NA	NA	NA	NA	NA	NA	NA	NA	NA
XG	5.38906e-38	1.05067	0.344	0.154	2.012e-33	PI16	XG	NA	NA	NA	NA	NA	NA	NA	NA	NA	NA	NA
RAMP2	4.74648e-37	1.34939	0.255	0.094	1.7721e-32	PI16	RAMP2	NA	NA	NA	NA	NA	NA	NA	NA	NA	NA	NA
EBF11	3.27672e-35	1.01536	0.558	0.367	1.22336e-30	PI16	EBF1	NA	NA	NA	NA	NA	NA	NA	NA	NA	NA	NA
PIK3R11	5.98662e-35	1.12038	0.583	0.414	2.2351e-30	PI16	PIK3R1	NA	NA	NA	NA	NA	NA	NA	NA	NA	NA	NA
RORB1	1.97859e-34	1.06627	0.376	0.183	7.38705e-30	PI16	RORB	NA	NA	NA	NA	NA	NA	NA	NA	NA	NA	NA
MAN1A11	2.40511e-34	0.953839	0.594	0.414	8.97948e-30	PI16	MAN1A1	NA	NA	NA	NA	NA	NA	NA	NA	NA	NA	NA
FCGRT1	2.43899e-34	0.711971	0.759	0.609	9.10596e-30	PI16	FCGRT	NA	NA	NA	NA	NA	NA	NA	NA	NA	NA	NA
PLPP3	1.18182e-33	0.93159	0.693	0.528	4.41231e-29	PI16	PLPP3	NA	NA	NA	NA	NA	NA	NA	NA	NA	NA	NA
CNTN11	1.7142e-33	1.06526	0.285	0.118	6.39998e-29	PI16	CNTN1	NA	NA	NA	NA	NA	NA	NA	NA	NA	NA	NA
CD3022	2.08505e-33	0.927509	0.554	0.369	7.78452e-29	PI16	CD302	NA	NA	NA	NA	NA	NA	NA	NA	NA	NA	NA
SCPEP1	2.14349e-33	0.816677	0.648	0.461	8.00271e-29	PI16	SCPEP1	NA	NA	NA	NA	NA	NA	NA	NA	NA	NA	NA
CEP1261	2.99467e-33	1.06398	0.334	0.156	1.11806e-28	PI16	CEP126	NA	NA	NA	NA	NA	NA	NA	NA	NA	NA	NA
TGFBR2	7.89407e-33	1.09301	0.493	0.308	2.94725e-28	PI16	TGFBR2	NA	NA	NA	NA	NA	NA	NA	NA	NA	NA	NA
CP2	8.46586e-33	0.91424	0.5	0.283	3.16073e-28	PI16	CP	NA	NA	NA	NA	NA	NA	NA	NA	NA	NA	NA
GAS6	1.09289e-32	1.02	0.52	0.325	4.08032e-28	PI16	GAS6	NA	NA	NABA_CORE_MATRISOME	NA	NABA_ECM_GLYCOPROTEINS	NA	NA	NA	NA	NA	NABA_MATRISOME
GFRA12	1.48688e-32	0.837928	0.435	0.225	5.55127e-28	PI16	GFRA1	NA	NA	NA	NA	NA	NA	NA	NA	NA	NA	NA
APLP21	1.81812e-32	0.805576	0.669	0.511	6.78795e-28	PI16	APLP2	NA	NA	NA	NA	NA	NA	NA	NA	NA	NA	NA
AHNAK2	2.10409e-32	1.09817	0.26	0.105	7.8556e-28	PI16	AHNAK2	NA	NA	NA	NA	NA	NA	NA	NA	NA	NA	NA
SPTBN12	2.19969e-32	0.811771	0.682	0.522	8.21253e-28	PI16	SPTBN1	NA	NA	NA	NA	NA	NA	NA	NA	NA	NA	NA
PGF1	2.20658e-32	1.30708	0.358	0.18	8.23827e-28	PI16	PGF	NA	NA	NA	NA	NA	NA	NABA_MATRISOME_ASSOCIATED	NA	NABA_SECRETED_FACTORS	NA	NABA_MATRISOME
OAF	1.74925e-31	1.1376	0.463	0.282	6.53081e-27	PI16	OAF	NA	NA	NA	NA	NA	NA	NA	NA	NA	NA	NA
ACYP1	1.9429e-31	1.26323	0.26	0.109	7.25381e-27	PI16	ACYP1	NA	NA	NA	NA	NA	NA	NA	NA	NA	NA	NA
CFB2	2.70697e-31	1.06674	0.421	0.233	1.01065e-26	PI16	CFB	NA	NA	NA	NA	NA	NA	NA	NA	NA	NA	NA
BMP41	4.40001e-31	0.92668	0.406	0.218	1.64274e-26	PI16	BMP4	NA	NA	NA	NA	NA	NA	NABA_MATRISOME_ASSOCIATED	NA	NABA_SECRETED_FACTORS	GOMF_CYTOKINE_ACTIVITY	NABA_MATRISOME
SSPN1	7.60511e-31	0.895791	0.62	0.483	2.83937e-26	PI16	SSPN	NA	NA	NA	NA	NA	NA	NA	NA	NA	NA	NA
MEG3	1.12342e-30	0.764401	0.757	0.592	4.19428e-26	PI16	MEG3	NA	NA	NA	NA	NA	NA	NA	NA	NA	NA	NA
MT1M	1.13927e-30	1.34915	0.427	0.246	4.25345e-26	PI16	MT1M	NA	NA	NA	NA	NA	NA	NA	NA	NA	NA	NA
GOLIM4	2.59428e-30	0.82198	0.648	0.493	9.68573e-26	PI16	GOLIM4	NA	NA	NA	NA	NA	NA	NA	NA	NA	NA	NA
ADAM33	2.97158e-30	0.955175	0.292	0.13	1.10944e-25	PI16	ADAM33	NA	NA	NA	NA	NA	NABA_ECM_REGULATORS	NABA_MATRISOME_ASSOCIATED	NA	NA	NA	NABA_MATRISOME
LAMB2	1.72404e-29	0.872551	0.625	0.444	6.43671e-25	PI16	LAMB2	NABA_BASEMENT_MEMBRANES	NA	NABA_CORE_MATRISOME	NA	NABA_ECM_GLYCOPROTEINS	NA	NA	NA	NA	NA	NABA_MATRISOME
KLF21	1.86861e-29	0.799022	0.624	0.435	6.97646e-25	PI16	KLF2	NA	NA	NA	NA	NA	NA	NA	NA	NA	NA	NA
PLPP12	2.30089e-29	0.902852	0.57	0.375	8.59039e-25	PI16	PLPP1	NA	NA	NA	NA	NA	NA	NA	NA	NA	NA	NA
PAM	3.04736e-29	0.765168	0.664	0.505	1.13773e-24	PI16	PAM	NA	NA	NA	NA	NA	NA	NA	NA	NA	NA	NA
CYB5A	3.85188e-29	0.639393	0.734	0.591	1.4381e-24	PI16	CYB5A	NA	NA	NA	NA	NA	NA	NA	NA	NA	NA	NA
IL6ST2	6.0759e-29	0.638899	0.685	0.526	2.26844e-24	PI16	IL6ST	NA	NA	NA	NA	NA	NA	NA	NA	NA	NA	NA
GAS7	1.43477e-28	1.08163	0.371	0.2	5.35671e-24	PI16	GAS7	NA	NA	NA	NA	NA	NA	NA	NA	NA	NA	NA
ANXA4	2.59091e-27	0.884637	0.538	0.371	9.67317e-23	PI16	ANXA4	NA	NA	NA	NABA_ECM_AFFILIATED	NA	NA	NABA_MATRISOME_ASSOCIATED	NA	NA	NA	NABA_MATRISOME
LAMA2	3.74963e-27	0.997582	0.414	0.243	1.39993e-22	PI16	LAMA2	NABA_BASEMENT_MEMBRANES	NA	NABA_CORE_MATRISOME	NA	NABA_ECM_GLYCOPROTEINS	NA	NA	NA	NA	NA	NABA_MATRISOME
PLSCR41	7.71098e-27	0.936569	0.434	0.26	2.87889e-22	PI16	PLSCR4	NA	NA	NA	NA	NA	NA	NA	NA	NA	NA	NA
SFRP2	1.48937e-26	1.07089	0.755	0.65	5.56055e-22	PI16	SFRP2	NA	NA	NA	NA	NA	NA	NABA_MATRISOME_ASSOCIATED	NA	NABA_SECRETED_FACTORS	NA	NABA_MATRISOME
ECHDC21	1.57392e-26	0.945737	0.358	0.188	5.87624e-22	PI16	ECHDC2	NA	NA	NA	NA	NA	NA	NA	NA	NA	NA	NA
SPOCK1	2.35633e-26	1.04273	0.269	0.123	8.79736e-22	PI16	SPOCK1	NA	NA	NABA_CORE_MATRISOME	NA	NA	NA	NA	NABA_PROTEOGLYCANS	NA	NA	NABA_MATRISOME
PLAGL11	2.83037e-26	1.03441	0.517	0.36	1.05672e-21	PI16	PLAGL1	NA	NA	NA	NA	NA	NA	NA	NA	NA	NA	NA
CPQ1	1.0249e-25	0.688152	0.637	0.499	3.82646e-21	PI16	CPQ	NA	NA	NA	NA	NA	NA	NA	NA	NA	NA	NA
SETBP11	1.8916e-25	0.972769	0.336	0.177	7.06228e-21	PI16	SETBP1	NA	NA	NA	NA	NA	NA	NA	NA	NA	NA	NA
ABHD14A1	3.54349e-25	0.925578	0.328	0.172	1.32296e-20	PI16	ABHD14A	NA	NA	NA	NA	NA	NA	NA	NA	NA	NA	NA
CRYAB	3.77138e-25	0.848254	0.497	0.338	1.40804e-20	PI16	CRYAB	NA	NA	NA	NA	NA	NA	NA	NA	NA	NA	NA
ECM2	5.27432e-25	0.85332	0.435	0.266	1.96917e-20	PI16	ECM2	NA	NA	NABA_CORE_MATRISOME	NA	NABA_ECM_GLYCOPROTEINS	NA	NA	NA	NA	NA	NABA_MATRISOME
A2M	6.16938e-25	1.46722	0.383	0.229	2.30334e-20	PI16	A2M	NA	NA	NA	NA	NA	NABA_ECM_REGULATORS	NABA_MATRISOME_ASSOCIATED	NA	NA	NA	NABA_MATRISOME
TACC12	8.99473e-25	0.725403	0.583	0.437	3.35818e-20	PI16	TACC1	NA	NA	NA	NA	NA	NA	NA	NA	NA	NA	NA
ACKR4	9.22144e-25	1.34034	0.293	0.148	3.44283e-20	PI16	ACKR4	NA	NA	NA	NA	NA	NA	NA	NA	NA	NA	NA
SASH11	9.47192e-25	0.837819	0.338	0.18	3.53634e-20	PI16	SASH1	NA	NA	NA	NA	NA	NA	NA	NA	NA	NA	NA
TMBIM4	1.45477e-24	0.536825	0.786	0.682	5.43139e-20	PI16	TMBIM4	NA	NA	NA	NA	NA	NA	NA	NA	NA	NA	NA
MYADM	1.50969e-24	0.677412	0.728	0.611	5.63642e-20	PI16	MYADM	NA	NA	NA	NA	NA	NA	NA	NA	NA	NA	NA
DIO2	1.61514e-24	0.823869	0.712	0.55	6.03013e-20	PI16	DIO2	NA	NA	NA	NA	NA	NA	NA	NA	NA	NA	NA
TMX41	1.07859e-23	0.773856	0.495	0.322	4.02693e-19	PI16	TMX4	NA	NA	NA	NA	NA	NA	NA	NA	NA	NA	NA
CD55	1.1579e-23	1.56128	0.499	0.353	4.32302e-19	PI16	CD55	NA	NA	NA	NA	NA	NA	NA	NA	NA	NA	NA
HAND22	1.26832e-23	0.884233	0.251	0.116	4.73526e-19	PI16	HAND2	NA	NA	NA	NA	NA	NA	NA	NA	NA	NA	NA
CDKN1C1	1.6743e-23	0.876864	0.553	0.418	6.251e-19	PI16	CDKN1C	NA	NA	NA	NA	NA	NA	NA	NA	NA	NA	NA
ZBTB20	3.32238e-23	0.548175	0.753	0.643	1.24041e-18	PI16	ZBTB20	NA	NA	NA	NA	NA	NA	NA	NA	NA	NA	NA
RAI22	3.43186e-23	0.729469	0.274	0.13	1.28129e-18	PI16	RAI2	NA	NA	NA	NA	NA	NA	NA	NA	NA	NA	NA
FST	8.25165e-23	0.783488	0.29	0.147	3.08075e-18	PI16	FST	NA	NA	NA	NA	NA	NA	NABA_MATRISOME_ASSOCIATED	NA	NABA_SECRETED_FACTORS	NA	NABA_MATRISOME
SESN31	8.53056e-23	0.78203	0.377	0.215	3.18489e-18	PI16	SESN3	NA	NA	NA	NA	NA	NA	NA	NA	NA	NA	NA
CREB5	1.62524e-22	1.14927	0.302	0.166	6.06782e-18	PI16	CREB5	NA	NA	NA	NA	NA	NA	NA	NA	NA	NA	NA
HLA-DRB11	2.19554e-22	1.17773	0.398	0.249	8.19705e-18	PI16	HLA-DRB1	NA	NA	NA	NA	NA	NA	NA	NA	NA	NA	NA
ANG1	3.40672e-22	0.925582	0.288	0.148	1.2719e-17	PI16	ANG	NA	NA	NA	NA	NA	NA	NA	NA	NA	NA	NA
ID21	8.80986e-22	0.818844	0.661	0.526	3.28916e-17	PI16	ID2	NA	NA	NA	NA	NA	NA	NA	NA	NA	NA	NA
TMEM176B1	9.09098e-22	0.500742	0.78	0.599	3.39412e-17	PI16	TMEM176B	NA	NA	NA	NA	NA	NA	NA	NA	NA	NA	NA
NR2F12	3.51199e-21	0.748212	0.553	0.396	1.3112e-16	PI16	NR2F1	NA	NA	NA	NA	NA	NA	NA	NA	NA	NA	NA
HSPG2	9.80564e-21	0.773477	0.533	0.375	3.66093e-16	PI16	HSPG2	NABA_BASEMENT_MEMBRANES	NA	NABA_CORE_MATRISOME	NA	NA	NA	NA	NABA_PROTEOGLYCANS	NA	NA	NABA_MATRISOME
OSBPL1A2	1.37648e-20	0.703129	0.405	0.246	5.13908e-16	PI16	OSBPL1A	NA	NA	NA	NA	NA	NA	NA	NA	NA	NA	NA
LTBP2	1.43199e-20	0.812075	0.478	0.322	5.34634e-16	PI16	LTBP2	NA	NA	NABA_CORE_MATRISOME	NA	NABA_ECM_GLYCOPROTEINS	NA	NA	NA	NA	NA	NABA_MATRISOME
DPYSL31	1.92466e-20	0.608472	0.629	0.488	7.18571e-16	PI16	DPYSL3	NA	NA	NA	NA	NA	NA	NA	NA	NA	NA	NA
CTSF	2.58392e-20	0.656158	0.59	0.463	9.64705e-16	PI16	CTSF	NA	NA	NA	NA	NA	NABA_ECM_REGULATORS	NABA_MATRISOME_ASSOCIATED	NA	NA	NA	NABA_MATRISOME
STOM	3.6516e-20	0.745319	0.666	0.538	1.36333e-15	PI16	STOM	NA	NA	NA	NA	NA	NA	NA	NA	NA	NA	NA
LRIG3	5.23394e-20	0.823472	0.26	0.132	1.95409e-15	PI16	LRIG3	NA	NA	NA	NA	NA	NA	NA	NA	NA	NA	NA
TRIOBP	5.84153e-20	0.856818	0.342	0.204	2.18094e-15	PI16	TRIOBP	NA	NA	NA	NA	NA	NA	NA	NA	NA	NA	NA
DPYSL2	6.26705e-20	0.556296	0.666	0.558	2.3398e-15	PI16	DPYSL2	NA	NA	NA	NA	NA	NA	NA	NA	NA	NA	NA
PLEKHH21	1.2156e-19	0.72988	0.467	0.304	4.53844e-15	PI16	PLEKHH2	NA	NA	NA	NA	NA	NA	NA	NA	NA	NA	NA
PDGFRA1	1.55314e-19	0.607468	0.691	0.583	5.79865e-15	PI16	PDGFRA	NA	NA	NA	NA	NA	NA	NA	NA	NA	NA	NA
OLFML12	2.55414e-19	0.767505	0.412	0.264	9.53588e-15	PI16	OLFML1	NA	NA	NA	NA	NA	NA	NA	NA	NA	NA	NA
HSD17B11	3.13853e-19	0.874458	0.387	0.243	1.17177e-14	PI16	HSD17B11	NA	NA	NA	NA	NA	NA	NA	NA	NA	NA	NA
VGLL31	3.32227e-19	0.782664	0.418	0.273	1.24037e-14	PI16	VGLL3	NA	NA	NA	NA	NA	NA	NA	NA	NA	NA	NA
TMEM176A2	3.69916e-19	0.579896	0.652	0.488	1.38108e-14	PI16	TMEM176A	NA	NA	NA	NA	NA	NA	NA	NA	NA	NA	NA
GSTM51	4.09945e-19	0.715057	0.328	0.184	1.53053e-14	PI16	GSTM5	NA	NA	NA	NA	NA	NA	NA	NA	NA	NA	NA
PLEKHA42	4.21864e-19	0.782373	0.318	0.18	1.57503e-14	PI16	PLEKHA4	NA	NA	NA	NA	NA	NA	NA	NA	NA	NA	NA
NT5E	1.51773e-18	0.781055	0.429	0.278	5.66644e-14	PI16	NT5E	NA	NA	NA	NA	NA	NA	NA	NA	NA	NA	NA
SMARCA22	1.72915e-18	0.64642	0.496	0.352	6.4558e-14	PI16	SMARCA2	NA	NA	NA	NA	NA	NA	NA	NA	NA	NA	NA
SGCD	4.0757e-18	0.777049	0.277	0.151	1.52166e-13	PI16	SGCD	NA	NA	NA	NA	NA	NA	NA	NA	NA	NA	NA
SPTAN1	4.77615e-18	0.70585	0.503	0.368	1.78318e-13	PI16	SPTAN1	NA	NA	NA	NA	NA	NA	NA	NA	NA	NA	NA
DST2	5.28043e-18	0.540859	0.666	0.539	1.97145e-13	PI16	DST	NA	NA	NA	NA	NA	NA	NA	NA	NA	NA	NA
TCF7L21	5.50055e-18	0.793541	0.41	0.274	2.05363e-13	PI16	TCF7L2	NA	NA	NA	NA	NA	NA	NA	NA	NA	NA	NA
REV3L1	7.67863e-18	0.841682	0.396	0.257	2.86682e-13	PI16	REV3L	NA	NA	NA	NA	NA	NA	NA	NA	NA	NA	NA
PRICKLE11	1.71878e-17	0.728388	0.323	0.189	6.41705e-13	PI16	PRICKLE1	NA	NA	NA	NA	NA	NA	NA	NA	NA	NA	NA
JAM21	1.87933e-17	0.838374	0.319	0.188	7.0165e-13	PI16	JAM2	NA	NA	NA	NA	NA	NA	NA	NA	NA	NA	NA
ALDH3A21	3.07522e-17	0.745052	0.294	0.169	1.14813e-12	PI16	ALDH3A2	NA	NA	NA	NA	NA	NA	NA	NA	NA	NA	NA
RNF13	3.54178e-17	0.736079	0.466	0.331	1.32232e-12	PI16	RNF13	NA	NA	NA	NA	NA	NA	NA	NA	NA	NA	NA
SDC2	5.75557e-17	0.689654	0.693	0.559	2.14884e-12	PI16	SDC2	NA	NA	NA	NABA_ECM_AFFILIATED	NA	NA	NABA_MATRISOME_ASSOCIATED	NA	NA	NA	NABA_MATRISOME
BOC1	7.80004e-17	0.743334	0.372	0.239	2.91214e-12	PI16	BOC	NA	NA	NA	NA	NA	NA	NA	NA	NA	NA	NA
EPB41L21	1.14886e-16	0.61032	0.569	0.435	4.28927e-12	PI16	EPB41L2	NA	NA	NA	NA	NA	NA	NA	NA	NA	NA	NA
MBNL11	2.53481e-16	0.620776	0.586	0.479	9.46371e-12	PI16	MBNL1	NA	NA	NA	NA	NA	NA	NA	NA	NA	NA	NA
APOL3	2.94973e-16	0.808754	0.251	0.137	1.10128e-11	PI16	APOL3	NA	NA	NA	NA	NA	NA	NA	NA	NA	NA	NA
CPNE31	3.28068e-16	0.631677	0.52	0.406	1.22484e-11	PI16	CPNE3	NA	NA	NA	NA	NA	NA	NA	NA	NA	NA	NA
COLEC121	3.63325e-16	0.667687	0.496	0.354	1.35647e-11	PI16	COLEC12	NA	NA	NA	NABA_ECM_AFFILIATED	NA	NA	NABA_MATRISOME_ASSOCIATED	NA	NA	NA	NABA_MATRISOME
PER32	4.36397e-16	0.686539	0.286	0.163	1.62929e-11	PI16	PER3	NA	NA	NA	NA	NA	NA	NA	NA	NA	NA	NA
SH3D19	4.47751e-16	0.69737	0.426	0.298	1.67168e-11	PI16	SH3D19	NA	NA	NA	NA	NA	NA	NA	NA	NA	NA	NA
TNRC6C2	4.54386e-16	0.624482	0.306	0.176	1.69645e-11	PI16	TNRC6C	NA	NA	NA	NA	NA	NA	NA	NA	NA	NA	NA
SH3BP5	5.65049e-16	0.695591	0.466	0.337	2.10961e-11	PI16	SH3BP5	NA	NA	NA	NA	NA	NA	NA	NA	NA	NA	NA
TMEM43	7.69157e-16	0.694797	0.467	0.338	2.87165e-11	PI16	TMEM43	NA	NA	NA	NA	NA	NA	NA	NA	NA	NA	NA
PERP	8.54027e-16	0.520604	0.646	0.53	3.18851e-11	PI16	PERP	NA	NA	NA	NA	NA	NA	NA	NA	NA	NA	NA
PLXDC11	1.28257e-15	0.639349	0.499	0.358	4.78848e-11	PI16	PLXDC1	NA	NA	NA	NABA_ECM_AFFILIATED	NA	NA	NABA_MATRISOME_ASSOCIATED	NA	NA	NA	NABA_MATRISOME
SGCE	1.41094e-15	0.771346	0.463	0.338	5.26775e-11	PI16	SGCE	NA	NA	NA	NA	NA	NA	NA	NA	NA	NA	NA
CCPG1	1.93522e-15	0.607754	0.577	0.47	7.22514e-11	PI16	CCPG1	NA	NA	NA	NA	NA	NA	NA	NA	NA	NA	NA
PTPRA1	2.91955e-15	0.596542	0.518	0.397	1.09001e-10	PI16	PTPRA	NA	NA	NA	NA	NA	NA	NA	NA	NA	NA	NA
DIAPH21	3.19643e-15	0.656223	0.401	0.273	1.19339e-10	PI16	DIAPH2	NA	NA	NA	NA	NA	NA	NA	NA	NA	NA	NA
HMGN31	3.85289e-15	0.619327	0.624	0.517	1.43848e-10	PI16	HMGN3	NA	NA	NA	NA	NA	NA	NA	NA	NA	NA	NA
HEG11	5.66856e-15	0.852553	0.342	0.224	2.11636e-10	PI16	HEG1	NA	NA	NA	NA	NA	NA	NA	NA	NA	NA	NA
HCG111	6.08383e-15	0.704233	0.256	0.146	2.2714e-10	PI16	HCG11	NA	NA	NA	NA	NA	NA	NA	NA	NA	NA	NA
VAT1	6.23968e-15	0.748623	0.334	0.215	2.32958e-10	PI16	VAT1	NA	NA	NA	NA	NA	NA	NA	NA	NA	NA	NA
LXN	6.64449e-15	1.12797	0.28	0.171	2.48072e-10	PI16	LXN	NA	NA	NA	NA	NA	NA	NA	NA	NA	NA	NA
MEIS21	1.02454e-14	0.663658	0.46	0.344	3.82513e-10	PI16	MEIS2	NA	NA	NA	NA	NA	NA	NA	NA	NA	NA	NA
CD3201	1.7924e-14	0.695344	0.264	0.153	6.69191e-10	PI16	CD320	NA	NA	NA	NA	NA	NA	NA	NA	NA	NA	NA
ARHGAP292	1.91007e-14	0.539573	0.354	0.219	7.13126e-10	PI16	ARHGAP29	NA	NA	NA	NA	NA	NA	NA	NA	NA	NA	NA
CRIM1	2.01521e-14	0.658603	0.315	0.195	7.52378e-10	PI16	CRIM1	NA	NA	NABA_CORE_MATRISOME	NA	NABA_ECM_GLYCOPROTEINS	NA	NA	NA	NA	NA	NABA_MATRISOME
GALNT11	2.32893e-14	0.659568	0.302	0.187	8.69506e-10	PI16	GALNT11	NA	NA	NA	NA	NA	NA	NA	NA	NA	NA	NA
MAF	2.49574e-14	0.691081	0.331	0.211	9.31786e-10	PI16	MAF	NA	NA	NA	NA	NA	NA	NA	NA	NA	NA	NA
MT1X	3.28678e-14	1.04911	0.557	0.441	1.22712e-09	PI16	MT1X	NA	NA	NA	NA	NA	NA	NA	NA	NA	NA	NA
FAM107B1	8.21014e-14	0.65734	0.47	0.351	3.06526e-09	PI16	FAM107B	NA	NA	NA	NA	NA	NA	NA	NA	NA	NA	NA
HLA-DPA1	1.53753e-13	0.892312	0.252	0.152	5.74036e-09	PI16	HLA-DPA1	NA	NA	NA	NA	NA	NA	NA	NA	NA	NA	NA
ACVRL11	1.60867e-13	0.554639	0.336	0.217	6.00596e-09	PI16	ACVRL1	NA	NA	NA	NA	NA	NA	NA	NA	NA	NA	NA
ATL3	1.72757e-13	0.700839	0.389	0.273	6.44988e-09	PI16	ATL3	NA	NA	NA	NA	NA	NA	NA	NA	NA	NA	NA
SLC43A3	1.94381e-13	0.734377	0.274	0.166	7.25723e-09	PI16	SLC43A3	NA	NA	NA	NA	NA	NA	NA	NA	NA	NA	NA
MFSD1	2.38911e-13	0.816188	0.309	0.203	8.91974e-09	PI16	MFSD1	NA	NA	NA	NA	NA	NA	NA	NA	NA	NA	NA
MIR100HG2	2.44837e-13	0.666724	0.339	0.222	9.14099e-09	PI16	MIR100HG	NA	NA	NA	NA	NA	NA	NA	NA	NA	NA	NA
CD742	4.11906e-13	0.658006	0.613	0.482	1.53785e-08	PI16	CD74	NA	NA	NA	NA	NA	NA	NA	NA	NA	NA	NA
PCSK5	4.83254e-13	0.712982	0.327	0.214	1.80423e-08	PI16	PCSK5	NA	NA	NA	NA	NA	NABA_ECM_REGULATORS	NABA_MATRISOME_ASSOCIATED	NA	NA	NA	NABA_MATRISOME
CASC4	5.42746e-13	0.596614	0.495	0.391	2.02634e-08	PI16	CASC4	NA	NA	NA	NA	NA	NA	NA	NA	NA	NA	NA
VEGFB1	6.03566e-13	0.703506	0.43	0.321	2.25341e-08	PI16	VEGFB	NA	NA	NA	NA	NA	NA	NABA_MATRISOME_ASSOCIATED	NA	NABA_SECRETED_FACTORS	NA	NABA_MATRISOME
SNHG322	6.17982e-13	0.596586	0.437	0.323	2.30724e-08	PI16	SNHG32	NA	NA	NA	NA	NA	NA	NA	NA	NA	NA	NA
PSIP12	7.02836e-13	0.541957	0.482	0.369	2.62404e-08	PI16	PSIP1	NA	NA	NA	NA	NA	NA	NA	NA	NA	NA	NA
STAT6	7.04119e-13	0.681023	0.281	0.177	2.62883e-08	PI16	STAT6	NA	NA	NA	NA	NA	NA	NA	NA	NA	NA	NA
HLA-DRA1	1.09284e-12	0.980408	0.331	0.226	4.08012e-08	PI16	HLA-DRA	NA	NA	NA	NA	NA	NA	NA	NA	NA	NA	NA
FTX	1.1375e-12	0.553284	0.423	0.305	4.24685e-08	PI16	FTX	NA	NA	NA	NA	NA	NA	NA	NA	NA	NA	NA
PIGT	1.65086e-12	0.593392	0.567	0.465	6.16348e-08	PI16	PIGT	NA	NA	NA	NA	NA	NA	NA	NA	NA	NA	NA
PTGFRN	1.75117e-12	0.862019	0.359	0.252	6.53798e-08	PI16	PTGFRN	NA	NA	NA	NA	NA	NA	NA	NA	NA	NA	NA
PLS3	1.87163e-12	0.545812	0.499	0.384	6.98773e-08	PI16	PLS3	NA	NA	NA	NA	NA	NA	NA	NA	NA	NA	NA
RTN3	1.88553e-12	0.598524	0.475	0.363	7.03964e-08	PI16	RTN3	NA	NA	NA	NA	NA	NA	NA	NA	NA	NA	NA
MYC1	1.92841e-12	0.707508	0.437	0.328	7.19971e-08	PI16	MYC	NA	NA	NA	NA	NA	NA	NA	NA	NA	NA	NA
CAPG	1.96251e-12	0.657792	0.301	0.194	7.32702e-08	PI16	CAPG	NA	NA	NA	NA	NA	NA	NA	NA	NA	NA	NA
ZFYVE21	2.16478e-12	0.611024	0.358	0.248	8.08221e-08	PI16	ZFYVE21	NA	NA	NA	NA	NA	NA	NA	NA	NA	NA	NA
PLAAT42	2.82037e-12	0.526929	0.347	0.23	1.05299e-07	PI16	PLAAT4	NA	NA	NA	NA	NA	NA	NA	NA	NA	NA	NA
SFT2D22	4.73059e-12	0.596592	0.367	0.257	1.76617e-07	PI16	SFT2D2	NA	NA	NA	NA	NA	NA	NA	NA	NA	NA	NA
ACAT1	6.57112e-12	0.581736	0.364	0.251	2.45333e-07	PI16	ACAT1	NA	NA	NA	NA	NA	NA	NA	NA	NA	NA	NA
CAMK2N11	1.09153e-11	0.661772	0.361	0.251	4.07523e-07	PI16	CAMK2N1	NA	NA	NA	NA	NA	NA	NA	NA	NA	NA	NA
CCND22	1.4112e-11	0.537512	0.446	0.335	5.26872e-07	PI16	CCND2	NA	NA	NA	NA	NA	NA	NA	NA	NA	NA	NA
IDS	1.4856e-11	0.555822	0.507	0.402	5.54648e-07	PI16	IDS	NA	NA	NA	NA	NA	NA	NA	NA	NA	NA	NA
RCAN1	1.49904e-11	0.6269	0.348	0.241	5.59667e-07	PI16	RCAN1	NA	NA	NA	NA	NA	NA	NA	NA	NA	NA	NA
RUNX1T11	2.06466e-11	0.56313	0.421	0.31	7.70839e-07	PI16	RUNX1T1	NA	NA	NA	NA	NA	NA	NA	NA	NA	NA	NA
ADAMTS11	2.32395e-11	0.646037	0.438	0.333	8.67648e-07	PI16	ADAMTS1	NA	NA	NA	NA	NA	NABA_ECM_REGULATORS	NABA_MATRISOME_ASSOCIATED	NA	NA	NA	NABA_MATRISOME
EEA11	4.8826e-11	0.531452	0.474	0.37	1.82292e-06	PI16	EEA1	NA	NA	NA	NA	NA	NA	NA	NA	NA	NA	NA
CBX61	9.19485e-11	0.541192	0.45	0.331	3.4329e-06	PI16	CBX6	NA	NA	NA	NA	NA	NA	NA	NA	NA	NA	NA
PCBD12	1.01137e-10	0.514315	0.376	0.269	3.77593e-06	PI16	PCBD1	NA	NA	NA	NA	NA	NA	NA	NA	NA	NA	NA
SNHG9	1.48208e-10	0.741798	0.314	0.214	5.53336e-06	PI16	SNHG9	NA	NA	NA	NA	NA	NA	NA	NA	NA	NA	NA
FAM172A1	1.56477e-10	0.50103	0.278	0.178	5.84205e-06	PI16	FAM172A	NA	NA	NA	NA	NA	NA	NA	NA	NA	NA	NA
MYLIP1	1.77414e-10	0.521071	0.437	0.333	6.62375e-06	PI16	MYLIP	NA	NA	NA	NA	NA	NA	NA	NA	NA	NA	NA
HMGB21	1.86313e-10	0.586707	0.372	0.271	6.956e-06	PI16	HMGB2	NA	NA	NA	NA	NA	NA	NA	NA	NA	NA	NA
ESYT2	2.28166e-10	0.523478	0.348	0.247	8.51857e-06	PI16	ESYT2	NA	NA	NA	NA	NA	NA	NA	NA	NA	NA	NA
LBH1	3.6997e-10	0.601429	0.334	0.231	1.38128e-05	PI16	LBH	NA	NA	NA	NA	NA	NA	NA	NA	NA	NA	NA
RASD1	7.66203e-10	0.703004	0.532	0.418	2.86062e-05	PI16	RASD1	NA	NA	NA	NA	NA	NA	NA	NA	NA	NA	NA
MMP2	6.41347e-109	1.01868	0.978	0.809	2.39447e-104	Proto-CAF	MMP2	NA	NA	NA	NA	NA	NABA_ECM_REGULATORS	NABA_MATRISOME_ASSOCIATED	NA	NA	NA	NABA_MATRISOME
TWIST2	1.80048e-100	1.41178	0.845	0.595	6.7221e-96	Proto-CAF	TWIST2	NA	NA	NA	NA	NA	NA	NA	NA	NA	NA	NA
CTHRC1	1.30371e-75	0.765116	0.934	0.599	4.8674e-71	Proto-CAF	CTHRC1	NA	NA	NABA_CORE_MATRISOME	NA	NABA_ECM_GLYCOPROTEINS	NA	NA	NA	NA	NA	NABA_MATRISOME
SERPINF1	5.83826e-69	0.63399	0.962	0.86	2.17971e-64	Proto-CAF	SERPINF1	NA	NA	NA	NA	NA	NABA_ECM_REGULATORS	NABA_MATRISOME_ASSOCIATED	NA	NA	NA	NABA_MATRISOME
CCL11	9.16683e-64	2.11935	0.367	0.127	3.42243e-59	Proto-CAF	CCL11	NA	NA	NA	NA	NA	NA	NABA_MATRISOME_ASSOCIATED	NA	NABA_SECRETED_FACTORS	GOMF_CYTOKINE_ACTIVITY	NABA_MATRISOME
CYR61	4.36458e-62	1.14177	0.625	0.31	1.62952e-57	Proto-CAF	CYR61	NA	NA	NA	NA	NA	NA	NA	NA	NA	NA	NA
LY6E	7.03854e-61	0.783889	0.944	0.839	2.62784e-56	Proto-CAF	LY6E	NA	NA	NA	NA	NA	NA	NA	NA	NA	NA	NA
NKD2	1.76635e-57	1.20487	0.481	0.218	6.59467e-53	Proto-CAF	NKD2	NA	NA	NA	NA	NA	NA	NA	NA	NA	NA	NA
IFI6	1.87167e-57	0.921993	0.838	0.583	6.98788e-53	Proto-CAF	IFI6	NA	NA	NA	NA	NA	NA	NA	NA	NA	NA	NA
ISG15	4.53547e-56	1.08591	0.811	0.544	1.69332e-51	Proto-CAF	ISG15	NA	NA	NA	NA	NA	NA	NA	NA	NA	NA	NA
TMEM45A	1.16557e-53	0.850266	0.738	0.472	4.35164e-49	Proto-CAF	TMEM45A	NA	NA	NA	NA	NA	NA	NA	NA	NA	NA	NA
2007-09-01	2.16471e-51	0.953815	0.604	0.308	8.08196e-47	Proto-CAF	2007-09-01	NA	NA	NA	NA	NA	NA	NA	NA	NA	NA	NA
CRABP1	3.35216e-50	1.78217	0.321	0.117	1.25153e-45	Proto-CAF	CRABP1	NA	NA	NA	NA	NA	NA	NA	NA	NA	NA	NA
CTGF	1.6735e-48	0.670727	0.708	0.382	6.248e-44	Proto-CAF	CTGF	NA	NA	NA	NA	NA	NA	NA	NA	NA	NA	NA
APCDD1	5.82177e-47	1.35713	0.592	0.377	2.17356e-42	Proto-CAF	APCDD1	NA	NA	NA	NA	NA	NA	NA	NA	NA	NA	NA
GGT5	2.89432e-46	0.856221	0.756	0.535	1.0806e-41	Proto-CAF	GGT5	NA	NA	NA	NA	NA	NA	NA	NA	NA	NA	NA
PTK7	6.88901e-46	0.788964	0.718	0.488	2.57201e-41	Proto-CAF	PTK7	NA	NA	NA	NA	NA	NA	NA	NA	NA	NA	NA
PDPN	1.26754e-45	0.744494	0.764	0.519	4.73235e-41	Proto-CAF	PDPN	NA	NA	NA	NA	NA	NA	NA	NA	NA	NA	NA
TYMP	1.43457e-45	0.677127	0.929	0.827	5.35595e-41	Proto-CAF	TYMP	NA	NA	NA	NA	NA	NA	NA	NA	NA	NA	NA
LGALS3BP	4.02343e-45	0.767447	0.871	0.767	1.50215e-40	Proto-CAF	LGALS3BP	NA	NA	NA	NA	NA	NA	NA	NA	NA	NA	NA
RIN2	7.0773e-45	1.17827	0.621	0.398	2.64231e-40	Proto-CAF	RIN2	NA	NA	NA	NA	NA	NA	NA	NA	NA	NA	NA
PHLDA1	1.49487e-43	0.770819	0.838	0.661	5.58109e-39	Proto-CAF	PHLDA1	NA	NA	NA	NA	NA	NA	NA	NA	NA	NA	NA
MINOS1	2.58789e-43	0.820424	0.588	0.313	9.66188e-39	Proto-CAF	MINOS1	NA	NA	NA	NA	NA	NA	NA	NA	NA	NA	NA
MRPS6	2.70069e-43	1.29851	0.563	0.346	1.0083e-38	Proto-CAF	MRPS6	NA	NA	NA	NA	NA	NA	NA	NA	NA	NA	NA
MFAP2	1.47234e-41	0.710879	0.762	0.53	5.49698e-37	Proto-CAF	MFAP2	NA	NA	NABA_CORE_MATRISOME	NA	NABA_ECM_GLYCOPROTEINS	NA	NA	NA	NA	NA	NABA_MATRISOME
FBLN2	4.56447e-41	0.629141	0.874	0.739	1.70414e-36	Proto-CAF	FBLN2	NA	NA	NABA_CORE_MATRISOME	NA	NABA_ECM_GLYCOPROTEINS	NA	NA	NA	NA	NA	NABA_MATRISOME
THY1	2.93394e-40	0.636972	0.847	0.616	1.09538e-35	Proto-CAF	THY1	NA	NA	NA	NA	NA	NA	NA	NA	NA	NA	NA
GAS1	2.53539e-39	0.97174	0.659	0.46	9.46587e-35	Proto-CAF	GAS1	NA	NA	NA	NA	NA	NA	NA	NA	NA	NA	NA
ID3	9.18137e-39	1.20453	0.781	0.641	3.42786e-34	Proto-CAF	ID3	NA	NA	NA	NA	NA	NA	NA	NA	NA	NA	NA
RGCC	1.22893e-38	1.41172	0.426	0.217	4.58822e-34	Proto-CAF	RGCC	NA	NA	NA	NA	NA	NA	NA	NA	NA	NA	NA
TNFAIP6	4.39672e-38	0.749739	0.763	0.528	1.64152e-33	Proto-CAF	TNFAIP6	NA	NA	NABA_CORE_MATRISOME	NA	NABA_ECM_GLYCOPROTEINS	NA	NA	NA	NA	NA	NABA_MATRISOME
TNFRSF21	8.41417e-38	0.822582	0.575	0.329	3.14143e-33	Proto-CAF	TNFRSF21	NA	NA	NA	NA	NA	NA	NA	NA	NA	NA	NA
GPM6B	8.84856e-38	0.850137	0.593	0.359	3.30361e-33	Proto-CAF	GPM6B	NA	NA	NA	NA	NA	NA	NA	NA	NA	NA	NA
STAT1	1.02947e-37	0.871232	0.714	0.544	3.84354e-33	Proto-CAF	STAT1	NA	NA	NA	NA	NA	NA	NA	NA	NA	NA	NA
BPGM	2.3938e-37	0.772618	0.638	0.403	8.93724e-33	Proto-CAF	BPGM	NA	NA	NA	NA	NA	NA	NA	NA	NA	NA	NA
CXCL131	3.9607e-37	1.52257	0.316	0.137	1.47873e-32	Proto-CAF	CXCL13	NA	NA	NA	NA	NA	NA	NABA_MATRISOME_ASSOCIATED	NA	NABA_SECRETED_FACTORS	GOMF_CYTOKINE_ACTIVITY	NABA_MATRISOME
CPXM1	1.48252e-36	1.04902	0.427	0.221	5.53499e-32	Proto-CAF	CPXM1	NA	NA	NA	NA	NA	NA	NA	NA	NA	NA	NA
PSMB9	1.49517e-36	0.884609	0.718	0.569	5.58222e-32	Proto-CAF	PSMB9	NA	NA	NA	NA	NA	NA	NA	NA	NA	NA	NA
GBP1	1.77517e-36	1.27912	0.649	0.458	6.62759e-32	Proto-CAF	GBP1	NA	NA	NA	NA	NA	NA	NA	NA	NA	NA	NA
ECM1	1.12416e-35	0.761413	0.727	0.523	4.19705e-31	Proto-CAF	ECM1	NA	NA	NABA_CORE_MATRISOME	NA	NABA_ECM_GLYCOPROTEINS	NA	NA	NA	NA	NA	NABA_MATRISOME
PSMA4	2.68082e-35	0.673736	0.826	0.673	1.00088e-30	Proto-CAF	PSMA4	NA	NA	NA	NA	NA	NA	NA	NA	NA	NA	NA
FAM20A	5.88196e-35	1.03442	0.455	0.256	2.19603e-30	Proto-CAF	FAM20A	NA	NA	NA	NA	NA	NABA_ECM_REGULATORS	NABA_MATRISOME_ASSOCIATED	NA	NA	NA	NABA_MATRISOME
CCL22	8.23875e-35	0.80703	0.788	0.58	3.07594e-30	Proto-CAF	CCL2	NA	NA	NA	NA	NA	NA	NABA_MATRISOME_ASSOCIATED	NA	NABA_SECRETED_FACTORS	GOMF_CYTOKINE_ACTIVITY	NABA_MATRISOME
HAPLN3	4.47549e-34	0.988628	0.544	0.343	1.67092e-29	Proto-CAF	HAPLN3	NA	NA	NABA_CORE_MATRISOME	NA	NA	NA	NA	NABA_PROTEOGLYCANS	NA	NA	NABA_MATRISOME
ASPN	6.41198e-34	0.72361	0.633	0.409	2.39391e-29	Proto-CAF	ASPN	NA	NA	NABA_CORE_MATRISOME	NA	NA	NA	NA	NABA_PROTEOGLYCANS	NA	NA	NABA_MATRISOME
2002-09-01	1.35094e-33	0.845236	0.479	0.257	5.04373e-29	Proto-CAF	2002-09-01	NA	NA	NA	NA	NA	NA	NA	NA	NA	NA	NA
PSME2	4.43642e-33	0.659162	0.819	0.703	1.65634e-28	Proto-CAF	PSME2	NA	NA	NA	NA	NA	NA	NA	NA	NA	NA	NA
RARRES3	5.34304e-33	1.20937	0.295	0.127	1.99482e-28	Proto-CAF	RARRES3	NA	NA	NA	NA	NA	NA	NA	NA	NA	NA	NA
C19orf70	9.15388e-33	0.80842	0.46	0.244	3.4176e-28	Proto-CAF	C19orf70	NA	NA	NA	NA	NA	NA	NA	NA	NA	NA	NA
TAX1BP3	1.04988e-32	0.704659	0.729	0.545	3.91971e-28	Proto-CAF	TAX1BP3	NA	NA	NA	NA	NA	NA	NA	NA	NA	NA	NA
SPON1	1.22641e-32	0.986722	0.432	0.239	4.57881e-28	Proto-CAF	SPON1	NA	NA	NABA_CORE_MATRISOME	NA	NABA_ECM_GLYCOPROTEINS	NA	NA	NA	NA	NA	NABA_MATRISOME
ATP5MPL	2.8379e-32	0.545504	0.882	0.768	1.05953e-27	Proto-CAF	ATP5MPL	NA	NA	NA	NA	NA	NA	NA	NA	NA	NA	NA
MXRA8	5.22478e-32	0.589769	0.847	0.725	1.95067e-27	Proto-CAF	MXRA8	NA	NA	NA	NA	NA	NA	NA	NA	NA	NA	NA
PPIC	5.84808e-32	0.606966	0.786	0.621	2.18338e-27	Proto-CAF	PPIC	NA	NA	NA	NA	NA	NA	NA	NA	NA	NA	NA
IDO1	1.13384e-31	1.75124	0.251	0.102	4.2332e-27	Proto-CAF	IDO1	NA	NA	NA	NA	NA	NA	NA	NA	NA	NA	NA
C4orf48	3.51827e-31	0.584822	0.727	0.509	1.31355e-26	Proto-CAF	C4orf48	NA	NA	NA	NA	NA	NA	NA	NA	NA	NA	NA
WIPI1	4.29703e-31	0.822975	0.584	0.381	1.6043e-26	Proto-CAF	WIPI1	NA	NA	NA	NA	NA	NA	NA	NA	NA	NA	NA
FAP	6.57266e-31	0.689359	0.705	0.51	2.4539e-26	Proto-CAF	FAP	NA	NA	NA	NA	NA	NA	NA	NA	NA	NA	NA
CRABP2	7.1688e-31	0.692675	0.675	0.482	2.67647e-26	Proto-CAF	CRABP2	NA	NA	NA	NA	NA	NA	NA	NA	NA	NA	NA
STEAP1	8.95632e-31	0.678026	0.685	0.475	3.34384e-26	Proto-CAF	STEAP1	NA	NA	NA	NA	NA	NA	NA	NA	NA	NA	NA
IFI44L	1.25242e-30	1.03999	0.441	0.254	4.67592e-26	Proto-CAF	IFI44L	NA	NA	NA	NA	NA	NA	NA	NA	NA	NA	NA
NINJ1	3.34374e-30	0.854213	0.555	0.372	1.24839e-25	Proto-CAF	NINJ1	NA	NA	NA	NA	NA	NA	NA	NA	NA	NA	NA
ANGPTL2	7.46903e-30	0.697573	0.714	0.526	2.78856e-25	Proto-CAF	ANGPTL2	NA	NA	NA	NA	NA	NA	NABA_MATRISOME_ASSOCIATED	NA	NABA_SECRETED_FACTORS	NA	NABA_MATRISOME
UBE2L6	1.08157e-29	0.81231	0.625	0.46	4.03804e-25	Proto-CAF	UBE2L6	NA	NA	NA	NA	NA	NA	NA	NA	NA	NA	NA
IFNGR1	1.29076e-29	0.8252	0.695	0.563	4.81905e-25	Proto-CAF	IFNGR1	NA	NA	NA	NA	NA	NA	NA	NA	NA	NA	NA
IGFBP2	1.5215e-29	1.658	0.442	0.268	5.68053e-25	Proto-CAF	IGFBP2	NA	NA	NABA_CORE_MATRISOME	NA	NABA_ECM_GLYCOPROTEINS	NA	NA	NA	NA	NA	NABA_MATRISOME
WNT5A	1.92808e-29	0.562223	0.732	0.512	7.19848e-25	Proto-CAF	WNT5A	NA	NA	NA	NA	NA	NA	NABA_MATRISOME_ASSOCIATED	NA	NABA_SECRETED_FACTORS	GOMF_CYTOKINE_ACTIVITY	NABA_MATRISOME
HTRA1	2.25732e-29	0.684438	0.796	0.678	8.4277e-25	Proto-CAF	HTRA1	NA	NA	NA	NA	NA	NABA_ECM_REGULATORS	NABA_MATRISOME_ASSOCIATED	NA	NA	NA	NABA_MATRISOME
TAP1	2.74276e-29	0.872861	0.559	0.384	1.02401e-24	Proto-CAF	TAP1	NA	NA	NA	NA	NA	NA	NA	NA	NA	NA	NA
ASNA1	5.01246e-29	0.948832	0.337	0.166	1.8714e-24	Proto-CAF	ASNA1	NA	NA	NA	NA	NA	NA	NA	NA	NA	NA	NA
CRISPLD2	1.40276e-28	0.746115	0.642	0.455	5.23719e-24	Proto-CAF	CRISPLD2	NA	NA	NABA_CORE_MATRISOME	NA	NABA_ECM_GLYCOPROTEINS	NA	NA	NA	NA	NA	NABA_MATRISOME
SGCB	1.45406e-28	0.827099	0.64	0.478	5.42875e-24	Proto-CAF	SGCB	NA	NA	NA	NA	NA	NA	NA	NA	NA	NA	NA
WISP1	3.45472e-28	0.838983	0.351	0.175	1.28982e-23	Proto-CAF	WISP1	NA	NA	NA	NA	NA	NA	NA	NA	NA	NA	NA
FAM96B	3.65988e-28	0.696283	0.489	0.274	1.36642e-23	Proto-CAF	FAM96B	NA	NA	NA	NA	NA	NA	NA	NA	NA	NA	NA
F2R	7.29634e-28	0.595884	0.627	0.418	2.72409e-23	Proto-CAF	F2R	NA	NA	NA	NA	NA	NA	NA	NA	NA	NA	NA
KLF6	1.32203e-27	0.534403	0.849	0.723	4.93579e-23	Proto-CAF	KLF6	NA	NA	NA	NA	NA	NA	NA	NA	NA	NA	NA
TMED2	1.39583e-27	0.545217	0.816	0.699	5.21135e-23	Proto-CAF	TMED2	NA	NA	NA	NA	NA	NA	NA	NA	NA	NA	NA
C9orf3	2.46749e-27	0.815441	0.373	0.194	9.21239e-23	Proto-CAF	C9orf3	NA	NA	NA	NA	NA	NA	NA	NA	NA	NA	NA
ANTXR1	3.45306e-27	0.572079	0.74	0.602	1.2892e-22	Proto-CAF	ANTXR1	NA	NA	NA	NA	NA	NA	NA	NA	NA	NA	NA
TGIF1	3.62949e-27	0.849047	0.556	0.379	1.35507e-22	Proto-CAF	TGIF1	NA	NA	NA	NA	NA	NA	NA	NA	NA	NA	NA
IFIT3	4.30626e-27	1.0768	0.444	0.275	1.60774e-22	Proto-CAF	IFIT3	NA	NA	NA	NA	NA	NA	NA	NA	NA	NA	NA
SUMO1	1.29633e-26	0.571058	0.789	0.649	4.83985e-22	Proto-CAF	SUMO1	NA	NA	NA	NA	NA	NA	NA	NA	NA	NA	NA
RAB31	1.90772e-26	0.572229	0.715	0.525	7.12249e-22	Proto-CAF	RAB31	NA	NA	NA	NA	NA	NA	NA	NA	NA	NA	NA
PRR16	2.30516e-26	1.05028	0.295	0.142	8.60631e-22	Proto-CAF	PRR16	NA	NA	NA	NA	NA	NA	NA	NA	NA	NA	NA
CPXM2	5.6206e-26	0.837049	0.388	0.218	2.09845e-21	Proto-CAF	CPXM2	NA	NA	NA	NA	NA	NA	NA	NA	NA	NA	NA
GRN	5.66648e-26	0.603999	0.775	0.656	2.11558e-21	Proto-CAF	GRN	NA	NA	NA	NA	NA	NA	NA	NA	NA	GOMF_CYTOKINE_ACTIVITY	NA
DYNLT1	7.49385e-26	0.598665	0.771	0.613	2.79783e-21	Proto-CAF	DYNLT1	NA	NA	NA	NA	NA	NA	NA	NA	NA	NA	NA
AAED1	1.16688e-25	0.963403	0.258	0.116	4.35654e-21	Proto-CAF	AAED1	NA	NA	NA	NA	NA	NA	NA	NA	NA	NA	NA
C6orf48	1.93588e-25	0.740866	0.386	0.21	7.2276e-21	Proto-CAF	C6orf48	NA	NA	NA	NA	NA	NA	NA	NA	NA	NA	NA
IFI35	2.07967e-25	0.805456	0.57	0.399	7.76444e-21	Proto-CAF	IFI35	NA	NA	NA	NA	NA	NA	NA	NA	NA	NA	NA
FKBP2	3.00399e-25	0.606873	0.563	0.367	1.12154e-20	Proto-CAF	FKBP2	NA	NA	NA	NA	NA	NA	NA	NA	NA	NA	NA
ADAMTS2	3.52957e-25	0.515362	0.673	0.466	1.31776e-20	Proto-CAF	ADAMTS2	NA	NA	NA	NA	NA	NABA_ECM_REGULATORS	NABA_MATRISOME_ASSOCIATED	NA	NA	NA	NABA_MATRISOME
EGFL6	4.99341e-25	1.08903	0.385	0.218	1.86429e-20	Proto-CAF	EGFL6	NA	NA	NA	NA	NA	NA	NABA_MATRISOME_ASSOCIATED	NA	NABA_SECRETED_FACTORS	NA	NABA_MATRISOME
RTP4	1.27561e-24	0.996795	0.258	0.12	4.7625e-20	Proto-CAF	RTP4	NA	NA	NA	NA	NA	NA	NA	NA	NA	NA	NA
GOLM1	1.53212e-24	0.759244	0.555	0.388	5.72018e-20	Proto-CAF	GOLM1	NA	NA	NA	NA	NA	NA	NA	NA	NA	NA	NA
TMEM176B2	2.0709e-24	0.626406	0.756	0.604	7.7317e-20	Proto-CAF	TMEM176B	NA	NA	NA	NA	NA	NA	NA	NA	NA	NA	NA
SDCBP	2.89287e-24	0.566487	0.764	0.646	1.08005e-19	Proto-CAF	SDCBP	NA	NA	NA	NA	NA	NA	NA	NA	NA	NA	NA
VAMP5	3.47327e-24	0.650531	0.729	0.582	1.29675e-19	Proto-CAF	VAMP5	NA	NA	NA	NA	NA	NA	NA	NA	NA	NA	NA
IFITM1	4.81407e-24	1.05467	0.604	0.475	1.79733e-19	Proto-CAF	IFITM1	NA	NA	NA	NA	NA	NA	NA	NA	NA	NA	NA
GNG11	4.87293e-24	0.764797	0.749	0.613	1.81931e-19	Proto-CAF	GNG11	NA	NA	NA	NA	NA	NA	NA	NA	NA	NA	NA
CHIC2	5.41717e-24	0.731178	0.54	0.377	2.0225e-19	Proto-CAF	CHIC2	NA	NA	NA	NA	NA	NA	NA	NA	NA	NA	NA
EPSTI1	1.45836e-23	0.677059	0.619	0.46	5.44478e-19	Proto-CAF	EPSTI1	NA	NA	NA	NA	NA	NA	NA	NA	NA	NA	NA
FMOD1	1.5473e-23	0.749299	0.653	0.53	5.77683e-19	Proto-CAF	FMOD	NA	NA	NABA_CORE_MATRISOME	NA	NA	NA	NA	NABA_PROTEOGLYCANS	NA	NA	NABA_MATRISOME
RASD11	7.50074e-23	0.934801	0.558	0.414	2.8004e-18	Proto-CAF	RASD1	NA	NA	NA	NA	NA	NA	NA	NA	NA	NA	NA
AKR1B1	8.10194e-23	0.591874	0.549	0.389	3.02486e-18	Proto-CAF	AKR1B1	NA	NA	NA	NA	NA	NA	NA	NA	NA	NA	NA
F2RL2	9.28557e-23	0.875738	0.271	0.132	3.46677e-18	Proto-CAF	F2RL2	NA	NA	NA	NA	NA	NA	NA	NA	NA	NA	NA
PRDM1	9.6788e-23	0.838751	0.518	0.349	3.61358e-18	Proto-CAF	PRDM1	NA	NA	NA	NA	NA	NA	NA	NA	NA	NA	NA
HEXB	2.52709e-22	0.609944	0.66	0.517	9.43487e-18	Proto-CAF	HEXB	NA	NA	NA	NA	NA	NA	NA	NA	NA	NA	NA
APBA2	2.53361e-22	0.752086	0.33	0.18	9.45925e-18	Proto-CAF	APBA2	NA	NA	NA	NA	NA	NA	NA	NA	NA	NA	NA
CTSA	5.4895e-22	0.567757	0.67	0.518	2.04951e-17	Proto-CAF	CTSA	NA	NA	NA	NA	NA	NABA_ECM_REGULATORS	NABA_MATRISOME_ASSOCIATED	NA	NA	NA	NABA_MATRISOME
EFEMP2	9.36329e-22	0.53343	0.718	0.606	3.49579e-17	Proto-CAF	EFEMP2	NA	NA	NABA_CORE_MATRISOME	NA	NABA_ECM_GLYCOPROTEINS	NA	NA	NA	NA	NA	NABA_MATRISOME
TMX1	1.03029e-21	0.817691	0.493	0.339	3.8466e-17	Proto-CAF	TMX1	NA	NA	NA	NA	NA	NA	NA	NA	NA	NA	NA
OAS1	1.61625e-21	1.04647	0.34	0.194	6.03426e-17	Proto-CAF	OAS1	NA	NA	NA	NA	NA	NA	NA	NA	NA	NA	NA
BAX	2.13068e-21	0.59951	0.636	0.487	7.95489e-17	Proto-CAF	BAX	NA	NA	NA	NA	NA	NA	NA	NA	NA	NA	NA
WARS	3.27342e-21	0.796528	0.49	0.339	1.22213e-16	Proto-CAF	WARS	NA	NA	NA	NA	NA	NA	NA	NA	NA	NA	NA
SGIP1	7.45089e-21	0.691096	0.501	0.339	2.78179e-16	Proto-CAF	SGIP1	NA	NA	NA	NA	NA	NA	NA	NA	NA	NA	NA
ID1	3.3429e-20	0.902103	0.596	0.473	1.24807e-15	Proto-CAF	ID1	NA	NA	NA	NA	NA	NA	NA	NA	NA	NA	NA
IER3IP1	3.71578e-20	0.515492	0.664	0.529	1.38729e-15	Proto-CAF	IER3IP1	NA	NA	NA	NA	NA	NA	NA	NA	NA	NA	NA
SECTM1	5.05795e-20	0.925559	0.33	0.193	1.88838e-15	Proto-CAF	SECTM1	NA	NA	NA	NA	NA	NA	NA	NA	NA	GOMF_CYTOKINE_ACTIVITY	NA
HLA-F	1.11999e-19	0.630771	0.611	0.47	4.18148e-15	Proto-CAF	HLA-F	NA	NA	NA	NA	NA	NA	NA	NA	NA	NA	NA
C19orf66	1.18807e-19	0.841556	0.266	0.137	4.43566e-15	Proto-CAF	C19orf66	NA	NA	NA	NA	NA	NA	NA	NA	NA	NA	NA
FNDC1	2.34243e-19	0.849629	0.336	0.198	8.74545e-15	Proto-CAF	FNDC1	NA	NA	NABA_CORE_MATRISOME	NA	NABA_ECM_GLYCOPROTEINS	NA	NA	NA	NA	NA	NABA_MATRISOME
PSMB8	3.44064e-19	0.573818	0.673	0.559	1.28456e-14	Proto-CAF	PSMB8	NA	NA	NA	NA	NA	NA	NA	NA	NA	NA	NA
TPST1	3.6523e-19	0.76179	0.451	0.308	1.36359e-14	Proto-CAF	TPST1	NA	NA	NA	NA	NA	NA	NA	NA	NA	NA	NA
SPG21	4.96134e-19	0.783066	0.505	0.375	1.85232e-14	Proto-CAF	SPG21	NA	NA	NA	NA	NA	NA	NA	NA	NA	NA	NA
PERP1	5.82885e-19	0.65805	0.651	0.53	2.1762e-14	Proto-CAF	PERP	NA	NA	NA	NA	NA	NA	NA	NA	NA	NA	NA
CHMP1B	7.66299e-19	0.674762	0.57	0.433	2.86098e-14	Proto-CAF	CHMP1B	NA	NA	NA	NA	NA	NA	NA	NA	NA	NA	NA
RIPOR3	1.49084e-18	0.707643	0.341	0.203	5.56604e-14	Proto-CAF	RIPOR3	NA	NA	NA	NA	NA	NA	NA	NA	NA	NA	NA
ATP1B3	1.8972e-18	0.651532	0.629	0.504	7.08319e-14	Proto-CAF	ATP1B3	NA	NA	NA	NA	NA	NA	NA	NA	NA	NA	NA
PODNL1	2.09089e-18	0.802879	0.307	0.176	7.80635e-14	Proto-CAF	PODNL1	NA	NA	NABA_CORE_MATRISOME	NA	NA	NA	NA	NABA_PROTEOGLYCANS	NA	NA	NABA_MATRISOME
PTP4A1	2.51385e-18	0.687186	0.263	0.139	9.38548e-14	Proto-CAF	PTP4A1	NA	NA	NA	NA	NA	NA	NA	NA	NA	NA	NA
CNN2	4.01049e-18	0.589756	0.558	0.416	1.49732e-13	Proto-CAF	CNN2	NA	NA	NA	NA	NA	NA	NA	NA	NA	NA	NA
PMEPA1	4.5545e-18	0.793776	0.66	0.547	1.70042e-13	Proto-CAF	PMEPA1	NA	NA	NA	NA	NA	NA	NA	NA	NA	NA	NA
COL8A1	5.16045e-18	0.514082	0.46	0.295	1.92665e-13	Proto-CAF	COL8A1	NA	NABA_COLLAGENS	NABA_CORE_MATRISOME	NA	NA	NA	NA	NA	NA	NA	NABA_MATRISOME
FST1	8.25915e-18	1.28782	0.273	0.152	3.08355e-13	Proto-CAF	FST	NA	NA	NA	NA	NA	NA	NABA_MATRISOME_ASSOCIATED	NA	NABA_SECRETED_FACTORS	NA	NABA_MATRISOME
BASP1	9.79919e-18	0.519061	0.647	0.496	3.65853e-13	Proto-CAF	BASP1	NA	NA	NA	NA	NA	NA	NA	NA	NA	NA	NA
TROVE2	1.32911e-17	0.855343	0.255	0.136	4.96222e-13	Proto-CAF	TROVE2	NA	NA	NA	NA	NA	NA	NA	NA	NA	NA	NA
TCIM	2.04047e-17	1.0671	0.507	0.388	7.61811e-13	Proto-CAF	TCIM	NA	NA	NA	NA	NA	NA	NA	NA	NA	NA	NA
ISG20	2.1176e-17	0.935254	0.415	0.275	7.90605e-13	Proto-CAF	ISG20	NA	NA	NA	NA	NA	NA	NA	NA	NA	NA	NA
PLPP4	2.21958e-17	0.699182	0.267	0.144	8.28679e-13	Proto-CAF	PLPP4	NA	NA	NA	NA	NA	NA	NA	NA	NA	NA	NA
TGFB3	2.69255e-17	0.764035	0.458	0.318	1.00526e-12	Proto-CAF	TGFB3	NA	NA	NA	NA	NA	NA	NABA_MATRISOME_ASSOCIATED	NA	NABA_SECRETED_FACTORS	GOMF_CYTOKINE_ACTIVITY	NABA_MATRISOME
SLC39A8	3.0785e-17	0.772328	0.312	0.184	1.14936e-12	Proto-CAF	SLC39A8	NA	NA	NA	NA	NA	NA	NA	NA	NA	NA	NA
SPTSSA	3.12911e-17	0.648141	0.59	0.467	1.16825e-12	Proto-CAF	SPTSSA	NA	NA	NA	NA	NA	NA	NA	NA	NA	NA	NA
TAP2	3.14786e-17	0.800854	0.353	0.224	1.17525e-12	Proto-CAF	TAP2	NA	NA	NA	NA	NA	NA	NA	NA	NA	NA	NA
GBP2	3.75735e-17	0.909084	0.477	0.355	1.40281e-12	Proto-CAF	GBP2	NA	NA	NA	NA	NA	NA	NA	NA	NA	NA	NA
SMPD1	4.34127e-17	0.86779	0.329	0.207	1.62081e-12	Proto-CAF	SMPD1	NA	NA	NA	NA	NA	NA	NA	NA	NA	NA	NA
ARHGAP24	9.77671e-17	0.765184	0.333	0.203	3.65014e-12	Proto-CAF	ARHGAP24	NA	NA	NA	NA	NA	NA	NA	NA	NA	NA	NA
TSKU	1.26177e-16	0.701008	0.389	0.255	4.7108e-12	Proto-CAF	TSKU	NA	NA	NABA_CORE_MATRISOME	NA	NABA_ECM_GLYCOPROTEINS	NA	NA	NA	NA	NA	NABA_MATRISOME
IRF7	1.8513e-16	0.846386	0.353	0.226	6.91184e-12	Proto-CAF	IRF7	NA	NA	NA	NA	NA	NA	NA	NA	NA	NA	NA
GRAMD1A	3.04342e-16	0.704059	0.463	0.337	1.13626e-11	Proto-CAF	GRAMD1A	NA	NA	NA	NA	NA	NA	NA	NA	NA	NA	NA
MMD	5.2046e-16	0.89276	0.262	0.147	1.94314e-11	Proto-CAF	MMD	NA	NA	NA	NA	NA	NA	NA	NA	NA	NA	NA
SMIM3	8.52202e-16	0.624842	0.46	0.327	3.1817e-11	Proto-CAF	SMIM3	NA	NA	NA	NA	NA	NA	NA	NA	NA	NA	NA
C5orf15	1.31427e-15	0.543368	0.555	0.438	4.90682e-11	Proto-CAF	C5orf15	NA	NA	NA	NA	NA	NA	NA	NA	NA	NA	NA
POLR2J3.1	1.3612e-15	0.597557	0.266	0.147	5.08204e-11	Proto-CAF	POLR2J3.1	NA	NA	NA	NA	NA	NA	NA	NA	NA	NA	NA
CH25H1	1.49811e-15	0.66565	0.345	0.213	5.59319e-11	Proto-CAF	CH25H	NA	NA	NA	NA	NA	NA	NA	NA	NA	NA	NA
SDHC	1.8768e-15	0.572011	0.566	0.446	7.00705e-11	Proto-CAF	SDHC	NA	NA	NA	NA	NA	NA	NA	NA	NA	NA	NA
LRRC15	1.99543e-15	0.763218	0.262	0.148	7.44993e-11	Proto-CAF	LRRC15	NA	NA	NA	NA	NA	NA	NA	NA	NA	NA	NA
AXL	2.09775e-15	0.607831	0.567	0.433	7.83193e-11	Proto-CAF	AXL	NA	NA	NA	NA	NA	NA	NA	NA	NA	NA	NA
NECTIN2	2.33188e-15	0.618323	0.522	0.388	8.70606e-11	Proto-CAF	NECTIN2	NA	NA	NA	NA	NA	NA	NA	NA	NA	NA	NA
PDIA4	2.4503e-15	0.526725	0.638	0.51	9.14819e-11	Proto-CAF	PDIA4	NA	NA	NA	NA	NA	NA	NA	NA	NA	NA	NA
GSDMD	3.64304e-15	0.572169	0.518	0.394	1.36013e-10	Proto-CAF	GSDMD	NA	NA	NA	NA	NA	NA	NA	NA	NA	NA	NA
C1orf123	7.1579e-15	0.729939	0.256	0.145	2.6724e-10	Proto-CAF	C1orf123	NA	NA	NA	NA	NA	NA	NA	NA	NA	NA	NA
C1QTNF6	1.35238e-14	0.601227	0.368	0.238	5.04912e-10	Proto-CAF	C1QTNF6	NA	NA	NA	NABA_ECM_AFFILIATED	NA	NA	NABA_MATRISOME_ASSOCIATED	NA	NA	NA	NABA_MATRISOME
CAPZA2	1.44135e-14	0.535744	0.641	0.538	5.38129e-10	Proto-CAF	CAPZA2	NA	NA	NA	NA	NA	NA	NA	NA	NA	NA	NA
GSTK1	2.52805e-14	0.50067	0.616	0.511	9.43847e-10	Proto-CAF	GSTK1	NA	NA	NA	NA	NA	NA	NA	NA	NA	NA	NA
TMEM179B	3.61892e-14	0.562507	0.585	0.483	1.35112e-09	Proto-CAF	TMEM179B	NA	NA	NA	NA	NA	NA	NA	NA	NA	NA	NA
PAPPA	4.70721e-14	0.681128	0.482	0.363	1.75744e-09	Proto-CAF	PAPPA	NA	NA	NA	NA	NA	NABA_ECM_REGULATORS	NABA_MATRISOME_ASSOCIATED	NA	NA	NA	NABA_MATRISOME
UQCC2	9.21581e-14	0.586082	0.532	0.432	3.44072e-09	Proto-CAF	UQCC2	NA	NA	NA	NA	NA	NA	NA	NA	NA	NA	NA
FKBP11	1.32358e-13	0.531505	0.541	0.419	4.94157e-09	Proto-CAF	FKBP11	NA	NA	NA	NA	NA	NA	NA	NA	NA	NA	NA
APOL2	1.42127e-13	0.870111	0.323	0.212	5.3063e-09	Proto-CAF	APOL2	NA	NA	NA	NA	NA	NA	NA	NA	NA	NA	NA
AIFM2	1.59826e-13	0.753605	0.259	0.157	5.96709e-09	Proto-CAF	AIFM2	NA	NA	NA	NA	NA	NA	NA	NA	NA	NA	NA
ARRDC2	1.60057e-13	0.736776	0.258	0.154	5.97573e-09	Proto-CAF	ARRDC2	NA	NA	NA	NA	NA	NA	NA	NA	NA	NA	NA
C21	1.83803e-13	0.714821	0.445	0.331	6.86228e-09	Proto-CAF	C2	NA	NA	NA	NA	NA	NA	NA	NA	NA	NA	NA
PLPP31	2.08649e-13	0.50673	0.645	0.537	7.78992e-09	Proto-CAF	PLPP3	NA	NA	NA	NA	NA	NA	NA	NA	NA	NA	NA
RAB18	4.39325e-13	0.561017	0.54	0.438	1.64022e-08	Proto-CAF	RAB18	NA	NA	NA	NA	NA	NA	NA	NA	NA	NA	NA
AES	4.72536e-13	0.625877	0.273	0.163	1.76421e-08	Proto-CAF	AES	NA	NA	NA	NA	NA	NA	NA	NA	NA	NA	NA
TPGS1	1.09318e-12	0.511657	0.505	0.4	4.08138e-08	Proto-CAF	TPGS1	NA	NA	NA	NA	NA	NA	NA	NA	NA	NA	NA
STEAP2	1.15159e-12	0.675506	0.49	0.371	4.29945e-08	Proto-CAF	STEAP2	NA	NA	NA	NA	NA	NA	NA	NA	NA	NA	NA
ATF6B	2.53243e-12	0.64935	0.326	0.219	9.45481e-08	Proto-CAF	ATF6B	NA	NA	NA	NA	NA	NA	NA	NA	NA	NA	NA
AUP1	2.96692e-12	0.52579	0.523	0.421	1.1077e-07	Proto-CAF	AUP1	NA	NA	NA	NA	NA	NA	NA	NA	NA	NA	NA
SLC44A1	3.66601e-12	0.503205	0.489	0.382	1.3687e-07	Proto-CAF	SLC44A1	NA	NA	NA	NA	NA	NA	NA	NA	NA	NA	NA
EI24	1.21906e-11	0.502142	0.484	0.377	4.55135e-07	Proto-CAF	EI24	NA	NA	NA	NA	NA	NA	NA	NA	NA	NA	NA
SMIM37	2.97324e-11	0.509355	0.266	0.165	1.11006e-06	Proto-CAF	SMIM37	NA	NA	NA	NA	NA	NA	NA	NA	NA	NA	NA
CSGALNACT1	2.12472e-10	0.573561	0.352	0.25	7.93265e-06	Proto-CAF	CSGALNACT1	NA	NA	NA	NA	NA	NA	NA	NA	NA	NA	NA
LEPROTL1	2.35765e-10	0.522022	0.404	0.304	8.80227e-06	Proto-CAF	LEPROTL1	NA	NA	NA	NA	NA	NA	NA	NA	NA	NA	NA
GPX7	1.57684e-09	0.501093	0.389	0.289	5.88712e-05	Proto-CAF	GPX7	NA	NA	NA	NA	NA	NA	NA	NA	NA	NA	NA
POSTN	0	2.79196	0.875	0.301	0	myCAF	POSTN	NA	NA	NABA_CORE_MATRISOME	NA	NABA_ECM_GLYCOPROTEINS	NA	NA	NA	NA	NA	NABA_MATRISOME
SPARC	0	1.77169	0.994	0.889	0	myCAF	SPARC	NA	NA	NABA_CORE_MATRISOME	NA	NABA_ECM_GLYCOPROTEINS	NA	NA	NA	NA	NA	NABA_MATRISOME
COL5A1	1.35906e-291	1.77854	0.94	0.545	5.07404e-287	myCAF	COL5A1	NA	NABA_COLLAGENS	NABA_CORE_MATRISOME	NA	NA	NA	NA	NA	NA	NA	NABA_MATRISOME
MMP11	6.23091e-276	2.80673	0.677	0.174	2.32631e-271	myCAF	MMP11	NA	NA	NA	NA	NA	NABA_ECM_REGULATORS	NABA_MATRISOME_ASSOCIATED	NA	NA	NA	NABA_MATRISOME
COL5A2	1.42051e-263	1.3882	0.971	0.674	5.30348e-259	myCAF	COL5A2	NA	NABA_COLLAGENS	NABA_CORE_MATRISOME	NA	NA	NA	NA	NA	NA	NA	NABA_MATRISOME
COL6A3	1.11945e-259	1.42579	0.988	0.809	4.17948e-255	myCAF	COL6A3	NABA_BASEMENT_MEMBRANES	NABA_COLLAGENS	NABA_CORE_MATRISOME	NA	NA	NA	NA	NA	NA	NA	NABA_MATRISOME
FN1	7.16698e-257	1.85966	0.958	0.705	2.67579e-252	myCAF	FN1	NA	NA	NABA_CORE_MATRISOME	NA	NABA_ECM_GLYCOPROTEINS	NA	NA	NA	NA	NA	NABA_MATRISOME
CTHRC11	4.06505e-249	1.61476	0.943	0.535	1.51768e-244	myCAF	CTHRC1	NA	NA	NABA_CORE_MATRISOME	NA	NABA_ECM_GLYCOPROTEINS	NA	NA	NA	NA	NA	NABA_MATRISOME
SPON2	4.66584e-241	1.74389	0.916	0.53	1.74199e-236	myCAF	SPON2	NA	NA	NABA_CORE_MATRISOME	NA	NABA_ECM_GLYCOPROTEINS	NA	NA	NA	NA	NA	NABA_MATRISOME
VCAN	1.2061e-229	1.52474	0.904	0.52	4.50297e-225	myCAF	VCAN	NA	NA	NABA_CORE_MATRISOME	NA	NA	NA	NA	NABA_PROTEOGLYCANS	NA	NA	NABA_MATRISOME
BGN	1.28248e-204	1.19274	0.964	0.843	4.78815e-200	myCAF	BGN	NA	NA	NABA_CORE_MATRISOME	NA	NA	NA	NA	NABA_PROTEOGLYCANS	NA	NA	NABA_MATRISOME
SPATS2L	5.61915e-191	1.31529	0.9	0.661	2.09791e-186	myCAF	SPATS2L	NA	NA	NA	NA	NA	NA	NA	NA	NA	NA	NA
COL5A3	1.58311e-185	2.00411	0.624	0.219	5.91054e-181	myCAF	COL5A3	NA	NABA_COLLAGENS	NABA_CORE_MATRISOME	NA	NA	NA	NA	NA	NA	NA	NABA_MATRISOME
SERPINH1	2.25107e-177	1.1867	0.943	0.726	8.40436e-173	myCAF	SERPINH1	NA	NA	NA	NA	NA	NABA_ECM_REGULATORS	NABA_MATRISOME_ASSOCIATED	NA	NA	NA	NABA_MATRISOME
NREP	6.84537e-175	1.70516	0.729	0.341	2.55572e-170	myCAF	NREP	NA	NA	NA	NA	NA	NA	NA	NA	NA	NA	NA
ADAM12	8.03235e-169	1.64638	0.645	0.243	2.99888e-164	myCAF	ADAM12	NA	NA	NA	NA	NA	NABA_ECM_REGULATORS	NABA_MATRISOME_ASSOCIATED	NA	NA	NA	NABA_MATRISOME
TPM2	1.86509e-164	1.28723	0.927	0.797	6.9633e-160	myCAF	TPM2	NA	NA	NA	NA	NA	NA	NA	NA	NA	NA	NA
THY11	9.70134e-159	1.19374	0.883	0.56	3.62199e-154	myCAF	THY1	NA	NA	NA	NA	NA	NA	NA	NA	NA	NA	NA
MFAP21	2.81021e-152	1.22473	0.82	0.465	1.04919e-147	myCAF	MFAP2	NA	NA	NABA_CORE_MATRISOME	NA	NABA_ECM_GLYCOPROTEINS	NA	NA	NA	NA	NA	NABA_MATRISOME
TAGLN	2.00232e-150	2.27808	0.721	0.411	7.47566e-146	myCAF	TAGLN	NA	NA	NA	NA	NA	NA	NA	NA	NA	NA	NA
HES4	8.37968e-149	1.25225	0.756	0.382	3.12855e-144	myCAF	HES4	NA	NA	NA	NA	NA	NA	NA	NA	NA	NA	NA
INHBA	1.44242e-148	0.817963	0.845	0.424	5.38527e-144	myCAF	INHBA	NA	NA	NA	NA	NA	NA	NABA_MATRISOME_ASSOCIATED	NA	NABA_SECRETED_FACTORS	GOMF_CYTOKINE_ACTIVITY	NABA_MATRISOME
TPM1	2.34576e-145	1.48515	0.884	0.702	8.75791e-141	myCAF	TPM1	NA	NA	NA	NA	NA	NA	NA	NA	NA	NA	NA
CYTOR	7.21062e-140	0.987019	0.865	0.482	2.69208e-135	myCAF	CYTOR	NA	NA	NA	NA	NA	NA	NA	NA	NA	NA	NA
ADAMTS12	1.20866e-136	1.63301	0.473	0.144	4.51255e-132	myCAF	ADAMTS12	NA	NA	NA	NA	NA	NABA_ECM_REGULATORS	NABA_MATRISOME_ASSOCIATED	NA	NA	NA	NABA_MATRISOME
ISG151	2.78596e-136	1.25074	0.833	0.487	1.04014e-131	myCAF	ISG15	NA	NA	NA	NA	NA	NA	NA	NA	NA	NA	NA
CLEC11A	1.19909e-133	1.42429	0.771	0.469	4.47682e-129	myCAF	CLEC11A	NA	NA	NA	NABA_ECM_AFFILIATED	NA	NA	NABA_MATRISOME_ASSOCIATED	NA	NA	NA	NABA_MATRISOME
ADAMTS21	3.45844e-133	1.21787	0.756	0.395	1.29121e-128	myCAF	ADAMTS2	NA	NA	NA	NA	NA	NABA_ECM_REGULATORS	NABA_MATRISOME_ASSOCIATED	NA	NA	NA	NABA_MATRISOME
SULF1	1.77277e-130	1.59902	0.695	0.379	6.61865e-126	myCAF	SULF1	NA	NA	NA	NA	NA	NABA_ECM_REGULATORS	NABA_MATRISOME_ASSOCIATED	NA	NA	NA	NABA_MATRISOME
COL11A1	4.31366e-124	1.96301	0.421	0.123	1.61051e-119	myCAF	COL11A1	NA	NABA_COLLAGENS	NABA_CORE_MATRISOME	NA	NA	NA	NA	NA	NA	NA	NABA_MATRISOME
BMP1	2.61222e-123	1.23235	0.696	0.342	9.75272e-119	myCAF	BMP1	NA	NA	NA	NA	NA	NABA_ECM_REGULATORS	NABA_MATRISOME_ASSOCIATED	NA	NA	GOMF_CYTOKINE_ACTIVITY	NABA_MATRISOME
ACTN1	3.87482e-122	1.09134	0.83	0.541	1.44666e-117	myCAF	ACTN1	NA	NA	NA	NA	NA	NA	NA	NA	NA	NA	NA
IFI27	1.66921e-121	1.1069	0.911	0.717	6.23198e-117	myCAF	IFI27	NA	NA	NA	NA	NA	NA	NA	NA	NA	NA	NA
F2R1	3.19334e-121	1.37139	0.689	0.356	1.19223e-116	myCAF	F2R	NA	NA	NA	NA	NA	NA	NA	NA	NA	NA	NA
MYL9	1.20087e-118	1.31873	0.854	0.74	4.48343e-114	myCAF	MYL9	NA	NA	NA	NA	NA	NA	NA	NA	NA	NA	NA
ARPC2	1.36607e-117	0.897378	0.875	0.731	5.10022e-113	myCAF	ARPC2	NA	NA	NA	NA	NA	NA	NA	NA	NA	NA	NA
SPHK1	1.37096e-116	1.08024	0.729	0.373	5.1185e-112	myCAF	SPHK1	NA	NA	NA	NA	NA	NA	NA	NA	NA	NA	NA
COL4A1	9.34627e-114	1.57944	0.708	0.416	3.48943e-109	myCAF	COL4A1	NABA_BASEMENT_MEMBRANES	NABA_COLLAGENS	NABA_CORE_MATRISOME	NA	NA	NA	NA	NA	NA	NA	NABA_MATRISOME
CERCAM	2.28727e-112	1.19204	0.672	0.347	8.53953e-108	myCAF	CERCAM	NA	NA	NA	NA	NA	NA	NA	NA	NA	NA	NA
LAMP5	2.64487e-112	2.25099	0.282	0.053	9.87461e-108	myCAF	LAMP5	NA	NA	NA	NA	NA	NA	NA	NA	NA	NA	NA
PMEPA11	1.8335e-111	1.19008	0.777	0.481	6.84539e-107	myCAF	PMEPA1	NA	NA	NA	NA	NA	NA	NA	NA	NA	NA	NA
PPIC1	4.14972e-111	0.950094	0.828	0.574	1.5493e-106	myCAF	PPIC	NA	NA	NA	NA	NA	NA	NA	NA	NA	NA	NA
MICAL2	1.07886e-110	1.49739	0.43	0.14	4.02792e-106	myCAF	MICAL2	NA	NA	NA	NA	NA	NA	NA	NA	NA	NA	NA
SDC1	1.14544e-110	1.79022	0.444	0.151	4.27651e-106	myCAF	SDC1	NA	NA	NA	NABA_ECM_AFFILIATED	NA	NA	NABA_MATRISOME_ASSOCIATED	NA	NA	NA	NABA_MATRISOME
MYH9	1.52373e-107	1.15239	0.804	0.568	5.68885e-103	myCAF	MYH9	NA	NA	NA	NA	NA	NA	NA	NA	NA	NA	NA
KDELR2	2.69569e-107	0.879702	0.883	0.705	1.00644e-102	myCAF	KDELR2	NA	NA	NA	NA	NA	NA	NA	NA	NA	NA	NA
CREB3L1	1.96481e-106	1.39508	0.451	0.157	7.33562e-102	myCAF	CREB3L1	NA	NA	NA	NA	NA	NA	NA	NA	NA	NA	NA
PXDN	1.07406e-105	1.17871	0.642	0.309	4.01002e-101	myCAF	PXDN	NA	NA	NABA_CORE_MATRISOME	NA	NABA_ECM_GLYCOPROTEINS	NA	NA	NA	NA	NA	NABA_MATRISOME
PRSS23	2.49978e-105	1.3836	0.753	0.486	9.33291e-101	myCAF	PRSS23	NA	NA	NA	NA	NA	NA	NA	NA	NA	NA	NA
FAP1	4.28533e-103	0.884132	0.78	0.445	1.59993e-98	myCAF	FAP	NA	NA	NA	NA	NA	NA	NA	NA	NA	NA	NA
ZNF469	4.48539e-103	1.56482	0.365	0.104	1.67462e-98	myCAF	ZNF469	NA	NA	NA	NA	NA	NA	NA	NA	NA	NA	NA
LOXL2	1.63428e-102	0.939733	0.715	0.365	6.1016e-98	myCAF	LOXL2	NA	NA	NA	NA	NA	NABA_ECM_REGULATORS	NABA_MATRISOME_ASSOCIATED	NA	NA	NA	NABA_MATRISOME
SH3BGRL3	2.07926e-102	0.873923	0.86	0.669	7.76293e-98	myCAF	SH3BGRL3	NA	NA	NA	NA	NA	NA	NA	NA	NA	NA	NA
PDGFRB	2.11038e-102	1.13178	0.838	0.634	7.87911e-98	myCAF	PDGFRB	NA	NA	NA	NA	NA	NA	NA	NA	NA	NA	NA
COL18A1	1.34087e-100	1.35157	0.779	0.532	5.00614e-96	myCAF	COL18A1	NABA_BASEMENT_MEMBRANES	NABA_COLLAGENS	NABA_CORE_MATRISOME	NA	NA	NA	NA	NA	NA	NA	NABA_MATRISOME
TPM4	4.27034e-99	0.751095	0.926	0.8	1.59433e-94	myCAF	TPM4	NA	NA	NA	NA	NA	NA	NA	NA	NA	NA	NA
GPM6B1	6.02572e-99	1.19469	0.622	0.305	2.2497e-94	myCAF	GPM6B	NA	NA	NA	NA	NA	NA	NA	NA	NA	NA	NA
CAVIN3	7.10337e-98	0.842377	0.859	0.687	2.65204e-93	myCAF	CAVIN3	NA	NA	NA	NA	NA	NA	NA	NA	NA	NA	NA
C4orf481	4.87058e-96	0.95308	0.771	0.452	1.81843e-91	myCAF	C4orf48	NA	NA	NA	NA	NA	NA	NA	NA	NA	NA	NA
PDLIM7	9.93829e-96	1.27198	0.606	0.312	3.71046e-91	myCAF	PDLIM7	NA	NA	NA	NA	NA	NA	NA	NA	NA	NA	NA
NTM	6.51623e-95	1.22968	0.622	0.322	2.43283e-90	myCAF	NTM	NA	NA	NA	NA	NA	NA	NA	NA	NA	NA	NA
UNC5B	6.83812e-93	1.37636	0.483	0.197	2.55301e-88	myCAF	UNC5B	NA	NA	NA	NA	NA	NA	NA	NA	NA	NA	NA
P4HB	1.27116e-91	0.756384	0.898	0.754	4.74587e-87	myCAF	P4HB	NA	NA	NA	NA	NA	NA	NA	NA	NA	NA	NA
RCN3	2.40034e-91	0.916007	0.793	0.567	8.96166e-87	myCAF	RCN3	NA	NA	NA	NA	NA	NA	NA	NA	NA	NA	NA
COL10A1	2.87924e-91	1.12634	0.452	0.164	1.07496e-86	myCAF	COL10A1	NA	NABA_COLLAGENS	NABA_CORE_MATRISOME	NA	NA	NA	NA	NA	NA	NA	NABA_MATRISOME
C1QTNF61	3.80662e-91	1.17929	0.463	0.178	1.4212e-86	myCAF	C1QTNF6	NA	NA	NA	NABA_ECM_AFFILIATED	NA	NA	NABA_MATRISOME_ASSOCIATED	NA	NA	NA	NABA_MATRISOME
CTSB	1.22021e-90	0.79197	0.892	0.704	4.55565e-86	myCAF	CTSB	NA	NA	NA	NA	NA	NABA_ECM_REGULATORS	NABA_MATRISOME_ASSOCIATED	NA	NA	NA	NABA_MATRISOME
ASPN1	3.06073e-90	1.49509	0.638	0.366	1.14273e-85	myCAF	ASPN	NA	NA	NABA_CORE_MATRISOME	NA	NA	NA	NA	NABA_PROTEOGLYCANS	NA	NA	NABA_MATRISOME
NID2	3.08335e-90	1.32507	0.467	0.193	1.15117e-85	myCAF	NID2	NABA_BASEMENT_MEMBRANES	NA	NABA_CORE_MATRISOME	NA	NABA_ECM_GLYCOPROTEINS	NA	NA	NA	NA	NA	NABA_MATRISOME
P3H1	4.25819e-90	1.15299	0.582	0.287	1.5898e-85	myCAF	P3H1	NA	NA	NA	NA	NA	NABA_ECM_REGULATORS	NABA_MATRISOME_ASSOCIATED	NA	NA	NA	NABA_MATRISOME
LMCD1	1.41791e-89	0.966586	0.608	0.299	5.29377e-85	myCAF	LMCD1	NA	NA	NA	NA	NA	NA	NA	NA	NA	NA	NA
TGFB1I1	5.60375e-89	1.07479	0.697	0.436	2.09216e-84	myCAF	TGFB1I1	NA	NA	NA	NA	NA	NA	NA	NA	NA	NA	NA
SNAI2	1.42058e-87	1.12666	0.654	0.375	5.30373e-83	myCAF	SNAI2	NA	NA	NA	NA	NA	NA	NA	NA	NA	NA	NA
PLPP41	3.13492e-87	1.42075	0.331	0.097	1.17042e-82	myCAF	PLPP4	NA	NA	NA	NA	NA	NA	NA	NA	NA	NA	NA
MAGED1	1.20835e-86	1.15067	0.563	0.281	4.51136e-82	myCAF	MAGED1	NA	NA	NA	NA	NA	NA	NA	NA	NA	NA	NA
DKK3	3.44646e-86	1.18674	0.65	0.379	1.28674e-81	myCAF	DKK3	NA	NA	NA	NA	NA	NA	NA	NA	NA	NA	NA
IFI61	3.38919e-85	0.962226	0.788	0.556	1.26535e-80	myCAF	IFI6	NA	NA	NA	NA	NA	NA	NA	NA	NA	NA	NA
SFRP21	9.45916e-85	0.842518	0.84	0.598	3.53158e-80	myCAF	SFRP2	NA	NA	NA	NA	NA	NA	NABA_MATRISOME_ASSOCIATED	NA	NABA_SECRETED_FACTORS	NA	NABA_MATRISOME
EPSTI11	1.31121e-84	0.971819	0.687	0.405	4.89542e-80	myCAF	EPSTI1	NA	NA	NA	NA	NA	NA	NA	NA	NA	NA	NA
ITGA11	4.48714e-84	1.48609	0.309	0.088	1.67527e-79	myCAF	ITGA11	NA	NA	NA	NA	NA	NA	NA	NA	NA	NA	NA
PTK71	2.24785e-83	0.980737	0.737	0.438	8.39235e-79	myCAF	PTK7	NA	NA	NA	NA	NA	NA	NA	NA	NA	NA	NA
HTRA3	2.13508e-82	1.04368	0.711	0.42	7.97132e-78	myCAF	HTRA3	NA	NA	NA	NA	NA	NABA_ECM_REGULATORS	NABA_MATRISOME_ASSOCIATED	NA	NA	NA	NABA_MATRISOME
KDELR3	3.53013e-81	1.00622	0.574	0.295	1.31797e-76	myCAF	KDELR3	NA	NA	NA	NA	NA	NA	NA	NA	NA	NA	NA
COL4A2	5.81266e-81	1.25515	0.71	0.475	2.17016e-76	myCAF	COL4A2	NABA_BASEMENT_MEMBRANES	NABA_COLLAGENS	NABA_CORE_MATRISOME	NA	NA	NA	NA	NA	NA	NA	NABA_MATRISOME
CDH11	1.20916e-80	0.999242	0.749	0.5	4.5144e-76	myCAF	CDH11	NA	NA	NA	NA	NA	NA	NA	NA	NA	NA	NA
OSTC	1.49833e-80	0.744555	0.846	0.725	5.594e-76	myCAF	OSTC	NA	NA	NA	NA	NA	NA	NA	NA	NA	NA	NA
CALR	1.72556e-80	0.642683	0.92	0.816	6.44237e-76	myCAF	CALR	NA	NA	NA	NA	NA	NA	NA	NA	NA	NA	NA
SULF2	2.90381e-80	1.21105	0.537	0.269	1.08414e-75	myCAF	SULF2	NA	NA	NA	NA	NA	NABA_ECM_REGULATORS	NABA_MATRISOME_ASSOCIATED	NA	NA	NA	NABA_MATRISOME
ANO1	1.00647e-79	1.59372	0.253	0.062	3.75766e-75	myCAF	ANO1	NA	NA	NA	NA	NA	NA	NA	NA	NA	NA	NA
MMP14	4.64892e-79	0.911108	0.828	0.524	1.73568e-74	myCAF	MMP14	NA	NA	NA	NA	NA	NABA_ECM_REGULATORS	NABA_MATRISOME_ASSOCIATED	NA	NA	NA	NABA_MATRISOME
RHOC	1.00441e-78	0.79113	0.805	0.614	3.74998e-74	myCAF	RHOC	NA	NA	NA	NA	NA	NA	NA	NA	NA	NA	NA
SRPX2	2.73907e-78	1.0861	0.566	0.302	1.02263e-73	myCAF	SRPX2	NA	NA	NABA_CORE_MATRISOME	NA	NABA_ECM_GLYCOPROTEINS	NA	NA	NA	NA	NA	NABA_MATRISOME
PYCR1	5.70729e-78	1.1943	0.353	0.12	2.13082e-73	myCAF	PYCR1	NA	NA	NA	NA	NA	NA	NA	NA	NA	NA	NA
MEST	7.86712e-78	1.56291	0.344	0.119	2.93719e-73	myCAF	MEST	NA	NA	NA	NA	NA	NA	NA	NA	NA	NA	NA
TGFB1	5.508e-77	1.21345	0.508	0.247	2.05641e-72	myCAF	TGFB1	NA	NA	NA	NA	NA	NA	NABA_MATRISOME_ASSOCIATED	NA	NABA_SECRETED_FACTORS	GOMF_CYTOKINE_ACTIVITY	NABA_MATRISOME
DYNLT11	8.56559e-77	0.838642	0.787	0.578	3.19796e-72	myCAF	DYNLT1	NA	NA	NA	NA	NA	NA	NA	NA	NA	NA	NA
SUGCT	1.00878e-76	1.70271	0.295	0.089	3.76629e-72	myCAF	SUGCT	NA	NA	NA	NA	NA	NA	NA	NA	NA	NA	NA
TMEM204	4.23617e-76	1.18651	0.5	0.238	1.58157e-71	myCAF	TMEM204	NA	NA	NA	NA	NA	NA	NA	NA	NA	NA	NA
PRDX4	1.9282e-75	0.876513	0.759	0.57	7.19893e-71	myCAF	PRDX4	NA	NA	NA	NA	NA	NA	NA	NA	NA	NA	NA
PDLIM2	1.63271e-74	0.878681	0.767	0.587	6.09572e-70	myCAF	PDLIM2	NA	NA	NA	NA	NA	NA	NA	NA	NA	NA	NA
CALU	2.85277e-74	0.645747	0.857	0.711	1.06508e-69	myCAF	CALU	NA	NA	NA	NA	NA	NA	NA	NA	NA	NA	NA
FKBP10	3.38456e-74	0.816623	0.771	0.544	1.26363e-69	myCAF	FKBP10	NA	NA	NA	NA	NA	NA	NA	NA	NA	NA	NA
TNFRSF12A	3.97165e-74	0.776207	0.759	0.478	1.48282e-69	myCAF	TNFRSF12A	NA	NA	NA	NA	NA	NA	NA	NA	NA	NA	NA
MIR4435-2HG	7.44619e-74	0.799721	0.662	0.375	2.78004e-69	myCAF	MIR4435-2HG	NA	NA	NA	NA	NA	NA	NA	NA	NA	NA	NA
PKM	1.08302e-73	0.673168	0.893	0.726	4.04345e-69	myCAF	PKM	NA	NA	NA	NA	NA	NA	NA	NA	NA	NA	NA
SSR3	4.76797e-72	0.729845	0.815	0.656	1.78012e-67	myCAF	SSR3	NA	NA	NA	NA	NA	NA	NA	NA	NA	NA	NA
BPGM1	5.30574e-72	0.88662	0.638	0.361	1.9809e-67	myCAF	BPGM	NA	NA	NA	NA	NA	NA	NA	NA	NA	NA	NA
S100A16	6.39401e-72	0.880285	0.714	0.495	2.3872e-67	myCAF	S100A16	NA	NA	NA	NA	NA	NA	NABA_MATRISOME_ASSOCIATED	NA	NABA_SECRETED_FACTORS	NA	NABA_MATRISOME
LIMD2	3.20109e-70	1.14983	0.369	0.142	1.19513e-65	myCAF	LIMD2	NA	NA	NA	NA	NA	NA	NA	NA	NA	NA	NA
GBP11	1.99176e-69	0.778238	0.675	0.413	7.43623e-65	myCAF	GBP1	NA	NA	NA	NA	NA	NA	NA	NA	NA	NA	NA
ITGA1	2.79456e-69	1.42245	0.601	0.378	1.04335e-64	myCAF	ITGA1	NA	NA	NA	NA	NA	NA	NA	NA	NA	NA	NA
EMILIN1	3.05288e-69	0.852711	0.753	0.521	1.13979e-64	myCAF	EMILIN1	NA	NA	NABA_CORE_MATRISOME	NA	NABA_ECM_GLYCOPROTEINS	NA	NA	NA	NA	NA	NABA_MATRISOME
CAP1	7.6233e-69	0.891367	0.713	0.512	2.84616e-64	myCAF	CAP1	NA	NA	NA	NA	NA	NA	NA	NA	NA	NA	NA
NOTCH3	1.10804e-68	1.22198	0.413	0.177	4.13685e-64	myCAF	NOTCH3	NA	NA	NA	NA	NA	NA	NA	NA	NA	NA	NA
LAMB1	3.46641e-68	1.11615	0.609	0.376	1.29418e-63	myCAF	LAMB1	NABA_BASEMENT_MEMBRANES	NA	NABA_CORE_MATRISOME	NA	NABA_ECM_GLYCOPROTEINS	NA	NA	NA	NA	NA	NABA_MATRISOME
LGALS9	1.09816e-67	1.27204	0.292	0.094	4.09999e-63	myCAF	LGALS9	NA	NA	NA	NABA_ECM_AFFILIATED	NA	NA	NABA_MATRISOME_ASSOCIATED	NA	NA	NA	NABA_MATRISOME
CHPF	1.96523e-67	1.17069	0.525	0.28	7.3372e-63	myCAF	CHPF	NA	NA	NA	NA	NA	NA	NA	NA	NA	NA	NA
TMED9	5.52353e-67	0.693165	0.835	0.66	2.06221e-62	myCAF	TMED9	NA	NA	NA	NA	NA	NA	NA	NA	NA	NA	NA
AP2S1	7.0084e-67	0.714036	0.816	0.652	2.61659e-62	myCAF	AP2S1	NA	NA	NA	NA	NA	NA	NA	NA	NA	NA	NA
[truncated: 789 more rows]
