# Supplementary material for: Single cell and spatial analysis of immune-hot and immune-cold tumours identifies fibroblast subtypes associated with distinct immunological niches and positive immunotherapy response
Source: Mol Cancer. 2025 Jan 6;24:3. doi: 10.1186/s12943-024-02191-9 (PMC11702232; doi:10.1186/s12943-024-02191-9)
Supplement: Supplementary file 5 — Supplementary Material 5 [file 12943_2024_2191_MOESM5_ESM.xlsx]

## Sheet: Table S4 KEY
Column	Description
Fibroblast lineage	Lineage resulting in fibroblast subset of interest
Term	Term within Hallmarks (HM) or KEGG gene sets
Gene set	KEGG or MSigDB Hallmarks gene set that term is from
P.value	Fisher's exact test
Adjusted.P.value	Adjusted p value using the BH method
Genes	Gene symbol genes within the gene set term associated with the fibroblast lineage

## Sheet: Table S4
Fibroblast lineage	Term	Gene set	P.value	Adjusted.P.value	Genes
iCAF	Epithelial Mesenchymal Transition : HM	Hallmarks	1.36339e-20	4.36284e-19	CXCL6;CXCL8;MMP1;TPM2;WNT5A;MMP3;CXCL1;INHBA;LOXL2;MMP14;COL3A1;LGALS1;COL4A1;COL7A1;COL5A2;PDLIM4
iCAF	TNF-alpha Signaling via NF-kB : HM	Hallmarks	1.29209e-15	2.06735e-14	CXCL6;CEBPB;CSF2;TNFAIP6;SPHK1;CXCL1;INHBA;SOD2;PLAU;NAMPT;IL7R;PHLDA1;IER3
iCAF	Inflammatory Response : HM	Hallmarks	4.67095e-11	4.98235e-10	CXCL6;MMP14;CXCL8;TNFAIP6;CD82;SPHK1;NAMPT;ADM;INHBA;IL7R
iCAF	Rheumatoid arthritis : KEGG	KEGG	6.20062e-11	3.99139e-09	CXCL6;IL11;CXCL8;CSF2;MMP1;MMP3;CXCL1;CXCL5
iCAF	IL-17 signaling pathway : KEGG	KEGG	6.76506e-11	3.99139e-09	CXCL6;CEBPB;CXCL8;CSF2;MMP1;MMP3;CXCL1;CXCL5
iCAF	TNF signaling pathway : KEGG	KEGG	1.01084e-08	3.97596e-07	CXCL6;MMP14;CEBPB;CSF2;MMP3;CXCL1;CXCL5
iCAF	Cytokine-cytokine receptor interaction : KEGG	KEGG	3.58343e-08	1.05711e-06	CXCL6;IL11;CXCL8;CSF2;IL24;CXCL1;INHBA;IL7R;CXCL5
iCAF	Hypoxia : HM	Hallmarks	5.41849e-07	3.46783e-06	CA12;STC2;STC1;ADM;ENO1;GAPDH;IER3
iCAF	KRAS Signaling Up : HM	Hallmarks	5.41849e-07	3.46783e-06	CSF2;TMEM158;PLAU;SCG5;BPGM;INHBA;IL7R
iCAF	Amoebiasis : KEGG	KEGG	1.77554e-07	4.19028e-06	COL3A1;CXCL8;CSF2;COL4A1;ACTN1;CXCL1
iCAF	Angiogenesis : HM	Hallmarks	1.76762e-06	9.42731e-06	CXCL6;COL3A1;COL5A2;STC1
iCAF	Viral protein interaction with cytokine and cytokine receptor : KEGG	KEGG	4.52452e-06	8.81979e-05	CXCL6;CXCL8;IL24;CXCL1;CXCL5
iCAF	Protein digestion and absorption : KEGG	KEGG	5.23208e-06	8.81979e-05	COL3A1;MME;COL4A1;COL7A1;COL5A2
FRC-like	Allograft Rejection : HM	Hallmarks	2.78681e-05	0.000557362	IRF8;THY1;CCL19;CXCL13;CTSS
iCAF	Glycolysis : HM	Hallmarks	0.000126875	0.000579999	STC2;STC1;ENO1;SLC16A3;IER3
iCAF	Hematopoietic cell lineage : KEGG	KEGG	0.000100868	0.00137345	IL11;CSF2;MME;IL7R
iCAF	Transcriptional misregulation in cancer : KEGG	KEGG	0.000104755	0.00137345	CEBPB;CXCL8;CSF2;PLAU;MMP3
iCAF	Coagulation : HM	Hallmarks	0.000361352	0.00144541	MMP14;PLAU;MMP1;MMP3
FRC-like	NF-kappa B signaling pathway : KEGG	KEGG	3.57545e-05	0.00168046	VCAM1;CCL21;CCL19;TNFSF13B
iCAF	Lipid and atherosclerosis : KEGG	KEGG	0.00017784	0.00209851	CXCL8;MMP1;MMP3;CXCL1;SOD2
FRC-like	Cytokine-cytokine receptor interaction : KEGG	KEGG	0.00017489	0.00410991	CCL21;IL3RA;CCL19;CXCL13;TNFSF13B
iCAF	Myogenesis : HM	Hallmarks	0.00144628	0.00420735	COL3A1;TPM2;SPHK1;STC2
iCAF	Interferon Gamma Response : HM	Hallmarks	0.00144628	0.00420735	TNFAIP6;NAMPT;BPGM;SOD2
iCAF	mTORC1 Signaling : HM	Hallmarks	0.00144628	0.00420735	NAMPT;STC1;ENO1;GAPDH
FRC-like	Epithelial Mesenchymal Transition : HM	Hallmarks	0.000444895	0.00444895	VCAM1;TNC;THY1;VIM
iCAF	Glycolysis / Gluconeogenesis : KEGG	KEGG	0.000592926	0.00636048	ENO1;BPGM;GAPDH
iCAF	JAK-STAT signaling pathway : KEGG	KEGG	0.000661661	0.00650633	IL11;CSF2;IL24;IL7R
iCAF	Pertussis : KEGG	KEGG	0.000856766	0.0077768	CXCL6;CXCL8;CXCL5
iCAF	Chemokine signaling pathway : KEGG	KEGG	0.00124452	0.00997956	CXCL6;CXCL8;CXCL1;CXCL5
iCAF	Kaposi sarcoma-associated herpesvirus infection : KEGG	KEGG	0.00126859	0.00997956	CXCL8;CSF2;HLA-C;CXCL1
FRC-like	Viral protein interaction with cytokine and cytokine receptor : KEGG	KEGG	0.000768177	0.0120348	CCL21;CCL19;CXCL13
iCAF	AGE-RAGE signaling pathway in diabetic complications : KEGG	KEGG	0.00189121	0.0139477	COL3A1;CXCL8;COL4A1
iCAF	NF-kappa B signaling pathway : KEGG	KEGG	0.0021153	0.0146827	CXCL8;PLAU;CXCL1
iCAF	Coronavirus disease : KEGG	KEGG	0.00248348	0.0162806	CXCL8;CSF2;MMP1;MMP3
FRC-like	IL-2/STAT5 Signaling : HM	Hallmarks	0.0054412	0.018391	RGS16;IL3RA;IRF8
FRC-like	Xenobiotic Metabolism : HM	Hallmarks	0.00551729	0.018391	IRF8;APOE;PTGDS
FRC-like	KRAS Signaling Up : HM	Hallmarks	0.00551729	0.018391	RGS16;IRF8;CTSS
FRC-like	Complement : HM	Hallmarks	0.00551729	0.018391	CTSH;CLU;CTSS
iCAF	Relaxin signaling pathway : KEGG	KEGG	0.00388979	0.0241576	COL3A1;MMP1;COL4A1
FRC-like	Apoptosis : KEGG	KEGG	0.0021075	0.0247631	IL3RA;CTSH;CTSS
iCAF	Bladder cancer : KEGG	KEGG	0.00453658	0.0267658	CXCL8;MMP1
FRC-like	IL-6/JAK/STAT3 Signaling : HM	Hallmarks	0.0107062	0.0305892	IL3RA;CXCL13
iCAF	Complement : HM	Hallmarks	0.0129515	0.0318806	MMP14;CEBPB;CXCL1
iCAF	p53 Pathway : HM	Hallmarks	0.0129515	0.0318806	CD82;SPHK1;IER3
iCAF	IL-6/JAK/STAT3 Signaling : HM	Hallmarks	0.0192704	0.0440466	CSF2;CXCL1
FRC-like	Chemokine signaling pathway : KEGG	KEGG	0.0049264	0.0463082	CCL21;CCL19;CXCL13
iCAF	Legionellosis : KEGG	KEGG	0.0086126	0.0483946	CXCL8;CXCL1
