# Supplementary material for: Single cell and spatial analysis of immune-hot and immune-cold tumours identifies fibroblast subtypes associated with distinct immunological niches and positive immunotherapy response
Source: Mol Cancer. 2025 Jan 6;24:3. doi: 10.1186/s12943-024-02191-9 (PMC11702232; doi:10.1186/s12943-024-02191-9)
Supplement: Supplementary file 6 — Supplementary Material 6 [file 12943_2024_2191_MOESM6_ESM.xlsx]

## Sheet: Table S5 KEY
Column	Description
p_val	p-value (unadjusted) wilcox test, 2 sided
avg_log2FC	log fold-change of the average expression between fibroblast containing Visium spots compared to all other spots
pct.1	The percentage of Visium spots where the gene is detected in the fibroblast-containing spots of interest
pct.2	The percentage of Visium spots where the gene is detected in other spots
p_val_adj	Adjusted p-value, based on Bonferroni correction.
gene	Gene symbol for gene tested
cluster	Fibroblast subset-containing spots
Ligand	Gene ligand annotation based on NicheNet lr_network_human_21122021
Receptor	Gene receptor annotation based on NicheNet lr_network_human_21122021

## Sheet: Table S5
	p_val	avg_log2FC	pct.1	pct.2	p_val_adj	gene	cluster	Ligand	Receptor
FCER2	0	4.11518	0.632	0.057	0	FCER2	FRC-like	TRUE	FALSE
CR2	0	3.96694	0.436	0.04	0	CR2	FRC-like	FALSE	TRUE
FCRL1	0	3.73234	0.749	0.116	0	FCRL1	FRC-like	FALSE	TRUE
CCL14	0	3.71424	0.567	0.069	0	CCL14	FRC-like	TRUE	FALSE
MUSK	0	3.69196	0.257	0.026	0	MUSK	FRC-like	FALSE	TRUE
TIMD4	0	3.56185	0.485	0.068	0	TIMD4	FRC-like	TRUE	TRUE
CNR2	0	3.49082	0.578	0.076	0	CNR2	FRC-like	FALSE	TRUE
CXCR5	0	3.4039	0.704	0.116	0	CXCR5	FRC-like	FALSE	TRUE
GFRA1	0	3.39827	0.707	0.103	0	GFRA1	FRC-like	FALSE	TRUE
CD22	0	3.38052	0.801	0.16	0	CD22	FRC-like	TRUE	TRUE
RSPO1	0	3.37224	0.471	0.064	0	RSPO1	FRC-like	TRUE	FALSE
ADRA2A	0	3.19806	0.836	0.164	0	ADRA2A	FRC-like	FALSE	TRUE
CCL21	0	3.18353	0.808	0.195	0	CCL21	FRC-like	TRUE	FALSE
CD19	0	3.08707	0.77	0.172	0	CD19	FRC-like	FALSE	TRUE
F10	0	3.07426	0.318	0.044	0	F10	FRC-like	TRUE	TRUE
SIGLEC6	0	3.05591	0.471	0.081	0	SIGLEC6	FRC-like	TRUE	TRUE
FGF7	0	2.99068	0.73	0.137	0	FGF7	FRC-like	TRUE	FALSE
CADM3	0	2.98308	0.447	0.086	0	CADM3	FRC-like	TRUE	TRUE
CNR1	0	2.92641	0.588	0.111	0	CNR1	FRC-like	FALSE	TRUE
TREML2	0	2.9262	0.385	0.064	0	TREML2	FRC-like	FALSE	TRUE
TNFRSF13B	0	2.82926	0.835	0.206	0	TNFRSF13B	FRC-like	FALSE	TRUE
DKK2	0	2.80597	0.381	0.078	0	DKK2	FRC-like	TRUE	FALSE
CR1	0	2.77951	0.7	0.164	0	CR1	FRC-like	FALSE	TRUE
CNTN3	0	2.74747	0.318	0.055	0	CNTN3	FRC-like	TRUE	FALSE
LILRA4	0	2.7076	0.439	0.088	0	LILRA4	FRC-like	FALSE	TRUE
FCRL4	0	2.69498	0.37	0.074	0	FCRL4	FRC-like	FALSE	TRUE
GDF7	0	2.67067	0.396	0.078	0	GDF7	FRC-like	TRUE	FALSE
GFRA2	0	2.65682	0.368	0.069	0	GFRA2	FRC-like	FALSE	TRUE
ANGPTL1	0	2.62506	0.386	0.077	0	ANGPTL1	FRC-like	TRUE	FALSE
CD40LG	0	2.60963	0.557	0.12	0	CD40LG	FRC-like	TRUE	TRUE
CD79B	0	2.59408	0.886	0.335	0	CD79B	FRC-like	TRUE	TRUE
TLR9	0	2.54395	0.382	0.077	0	TLR9	FRC-like	FALSE	TRUE
NCR3	0	2.51061	0.437	0.093	0	NCR3	FRC-like	FALSE	TRUE
SELP	0	2.46357	0.584	0.135	0	SELP	FRC-like	TRUE	TRUE
CD72	0	2.43386	0.733	0.265	0	CD72	FRC-like	TRUE	TRUE
CCL19	0	2.37932	0.984	0.407	0	CCL19	FRC-like	TRUE	FALSE
ACKR1	0	2.35286	0.572	0.146	0	ACKR1	FRC-like	FALSE	TRUE
JAM2	0	2.33922	0.543	0.135	0	JAM2	FRC-like	TRUE	TRUE
ITGA8	0	2.3342	0.649	0.164	0	ITGA8	FRC-like	FALSE	TRUE
IL33	0	2.33044	0.804	0.235	0	IL33	FRC-like	TRUE	FALSE
PLA2G2A	0	2.30133	0.359	0.083	0	PLA2G2A	FRC-like	TRUE	FALSE
CD180	0	2.29787	0.723	0.234	0	CD180	FRC-like	FALSE	TRUE
COL9A3	0	2.29586	0.377	0.095	0	COL9A3	FRC-like	TRUE	FALSE
KLRG1	0	2.27373	0.602	0.158	0	KLRG1	FRC-like	FALSE	TRUE
FXYD1	0	2.22865	0.41	0.092	0	FXYD1	FRC-like	FALSE	TRUE
ANGPTL6	0	2.21469	0.481	0.131	0	ANGPTL6	FRC-like	TRUE	FALSE
CCKAR	0	2.17599	0.398	0.098	0	CCKAR	FRC-like	FALSE	TRUE
APOD	0	2.15086	0.799	0.261	0	APOD	FRC-like	TRUE	FALSE
RAMP3	0	2.1248	0.763	0.266	0	RAMP3	FRC-like	FALSE	TRUE
CD1D	0	2.10234	0.408	0.115	0	CD1D	FRC-like	TRUE	FALSE
CLDN11	0	2.10085	0.411	0.116	0	CLDN11	FRC-like	TRUE	TRUE
S1PR1	0	2.08903	0.745	0.255	0	S1PR1	FRC-like	FALSE	TRUE
TNXB	0	2.08671	0.874	0.334	0	TNXB	FRC-like	TRUE	FALSE
LY86	0	2.08645	0.612	0.195	0	LY86	FRC-like	TRUE	FALSE
CCR7	0	2.07715	0.84	0.362	0	CCR7	FRC-like	FALSE	TRUE
SLAMF6	0	2.0683	0.811	0.324	0	SLAMF6	FRC-like	TRUE	FALSE
IGF1	0	2.0619	0.504	0.144	0	IGF1	FRC-like	TRUE	FALSE
LY9	0	2.0543	0.877	0.357	0	LY9	FRC-like	TRUE	FALSE
FLT3	0	2.05055	0.549	0.165	0	FLT3	FRC-like	FALSE	TRUE
CXCL12	0	2.04803	0.973	0.47	0	CXCL12	FRC-like	TRUE	FALSE
TNFRSF13C	0	2.04145	0.835	0.418	0	TNFRSF13C	FRC-like	FALSE	TRUE
SELL	0	2.02215	0.964	0.498	0	SELL	FRC-like	TRUE	TRUE
TNFSF8	0	2.01418	0.413	0.119	0	TNFSF8	FRC-like	TRUE	FALSE
FAT4	0	1.98605	0.464	0.139	0	FAT4	FRC-like	TRUE	TRUE
PDGFD	0	1.96838	0.514	0.164	0	PDGFD	FRC-like	TRUE	FALSE
CCR6	0	1.96811	0.744	0.308	0	CCR6	FRC-like	FALSE	TRUE
RARRES2	0	1.9638	0.781	0.273	0	RARRES2	FRC-like	TRUE	FALSE
RECK	0	1.96348	0.53	0.164	0	RECK	FRC-like	TRUE	TRUE
P2RY14	0	1.9624	0.497	0.155	0	P2RY14	FRC-like	FALSE	TRUE
COL14A1	0	1.95651	0.894	0.355	0	COL14A1	FRC-like	TRUE	FALSE
LEPR	0	1.92838	0.7	0.262	0	LEPR	FRC-like	FALSE	TRUE
CD69	0	1.92832	0.788	0.341	0	CD69	FRC-like	FALSE	TRUE
KCNA3	0	1.92317	0.77	0.281	0	KCNA3	FRC-like	FALSE	TRUE
CCR2	0	1.91074	0.486	0.147	0	CCR2	FRC-like	FALSE	TRUE
SIGLEC5	0	1.91021	0.392	0.126	0	SIGLEC5	FRC-like	TRUE	FALSE
COL4A3	0	1.90082	0.625	0.211	0	COL4A3	FRC-like	TRUE	FALSE
IL16	0	1.89865	0.941	0.471	0	IL16	FRC-like	TRUE	FALSE
KLRB1	0	1.88964	0.657	0.232	0	KLRB1	FRC-like	FALSE	TRUE
EPHA3	0	1.85492	0.355	0.104	0	EPHA3	FRC-like	FALSE	TRUE
EDNRB	0	1.83886	0.411	0.134	0	EDNRB	FRC-like	FALSE	TRUE
TNFRSF17	0	1.83851	0.81	0.317	0	TNFRSF17	FRC-like	FALSE	TRUE
PNOC	0	1.83252	0.652	0.21	0	PNOC	FRC-like	TRUE	FALSE
JAM3	0	1.81521	0.686	0.243	0	JAM3	FRC-like	TRUE	TRUE
BMP6	0	1.80733	0.62	0.227	0	BMP6	FRC-like	TRUE	FALSE
ADGRG5	0	1.78933	0.653	0.242	0	ADGRG5	FRC-like	FALSE	TRUE
CD37	0	1.75359	0.994	0.676	0	CD37	FRC-like	FALSE	TRUE
PTGDR	0	1.75042	0.453	0.153	0	PTGDR	FRC-like	FALSE	TRUE
CD28	0	1.71729	0.836	0.394	0	CD28	FRC-like	TRUE	TRUE
CCL18	0	1.7151	0.841	0.428	0	CCL18	FRC-like	TRUE	FALSE
CD5	0	1.71125	0.756	0.331	0	CD5	FRC-like	FALSE	TRUE
NPR2	0	1.68158	0.511	0.183	0	NPR2	FRC-like	FALSE	TRUE
CP	0	1.67984	0.836	0.35	0	CP	FRC-like	TRUE	FALSE
CD52	0	1.67493	0.968	0.602	0	CD52	FRC-like	TRUE	FALSE
FLT4	0	1.67368	0.459	0.168	0	FLT4	FRC-like	FALSE	TRUE
CD79A	0	1.66182	0.989	0.564	0	CD79A	FRC-like	FALSE	TRUE
CD48	0	1.65947	0.946	0.509	0	CD48	FRC-like	TRUE	FALSE
F13A1	0	1.64858	0.846	0.406	0	F13A1	FRC-like	TRUE	FALSE
TNFSF14	0	1.64527	0.534	0.206	0	TNFSF14	FRC-like	TRUE	FALSE
PTPRC	0	1.63474	0.885	0.484	0	PTPRC	FRC-like	TRUE	TRUE
CFAP54	0	1.63388	0.577	0.237	0	CFAP54	FRC-like	TRUE	TRUE
CD27	0	1.63196	0.976	0.545	0	CD27	FRC-like	FALSE	TRUE
CD200R1	0	1.62885	0.507	0.194	0	CD200R1	FRC-like	FALSE	TRUE
SLAMF1	0	1.61041	0.837	0.403	0	SLAMF1	FRC-like	FALSE	TRUE
ITGA4	0	1.60795	0.954	0.523	0	ITGA4	FRC-like	TRUE	TRUE
ITGAL	0	1.59406	0.934	0.522	0	ITGAL	FRC-like	TRUE	TRUE
DDR2	0	1.59139	0.709	0.306	0	DDR2	FRC-like	FALSE	TRUE
IL12RB1	0	1.54887	0.659	0.293	0	IL12RB1	FRC-like	FALSE	TRUE
LILRB1	0	1.54329	0.686	0.321	0	LILRB1	FRC-like	FALSE	TRUE
ICAM2	0	1.53083	0.828	0.415	0	ICAM2	FRC-like	TRUE	FALSE
CLMP	0	1.52302	0.652	0.264	0	CLMP	FRC-like	TRUE	FALSE
ADGRA2	0	1.50843	0.746	0.349	0	ADGRA2	FRC-like	FALSE	TRUE
CXCR3	0	1.5026	0.661	0.285	0	CXCR3	FRC-like	FALSE	TRUE
ACVRL1	0	1.50054	0.639	0.284	0	ACVRL1	FRC-like	FALSE	TRUE
MFNG	0	1.48281	0.785	0.402	0	MFNG	FRC-like	TRUE	FALSE
CLU	0	1.46922	0.99	0.684	0	CLU	FRC-like	TRUE	FALSE
HCST	0	1.46828	0.642	0.294	0	HCST	FRC-like	FALSE	TRUE
CD6	0	1.45823	0.887	0.497	0	CD6	FRC-like	TRUE	TRUE
SIRPG	0	1.45811	0.549	0.241	0	SIRPG	FRC-like	TRUE	TRUE
ICAM3	0	1.45193	0.847	0.468	0	ICAM3	FRC-like	TRUE	TRUE
CCR4	0	1.44557	0.753	0.362	0	CCR4	FRC-like	FALSE	TRUE
CLDN5	0	1.4445	0.637	0.308	0	CLDN5	FRC-like	FALSE	TRUE
TLR4	0	1.43966	0.676	0.328	0	TLR4	FRC-like	FALSE	TRUE
CDH5	0	1.42234	0.729	0.345	0	CDH5	FRC-like	TRUE	TRUE
CXCL14	0	1.40799	0.981	0.546	0	CXCL14	FRC-like	TRUE	FALSE
PLXDC1	0	1.40633	0.795	0.385	0	PLXDC1	FRC-like	FALSE	TRUE
CLEC10A	0	1.40412	0.694	0.316	0	CLEC10A	FRC-like	FALSE	TRUE
CD247	0	1.4	0.817	0.425	0	CD247	FRC-like	FALSE	TRUE
LTB	0	1.38732	0.989	0.717	0	LTB	FRC-like	TRUE	FALSE
ADORA2A	0	1.38638	0.656	0.313	0	ADORA2A	FRC-like	FALSE	TRUE
CD96	0	1.38271	0.945	0.553	0	CD96	FRC-like	TRUE	TRUE
ST6GAL1	0	1.37857	0.988	0.691	0	ST6GAL1	FRC-like	TRUE	FALSE
MILR1	0	1.37713	0.586	0.277	0	MILR1	FRC-like	FALSE	TRUE
SLAMF7	0	1.37282	0.869	0.47	0	SLAMF7	FRC-like	TRUE	TRUE
TSPAN33	0	1.36922	0.819	0.483	0	TSPAN33	FRC-like	TRUE	TRUE
IL2RA	0	1.35649	0.681	0.357	0	IL2RA	FRC-like	FALSE	TRUE
KLRK1	0	1.33603	0.777	0.399	0	KLRK1	FRC-like	FALSE	TRUE
SLC40A1	0	1.3358	0.938	0.609	0	SLC40A1	FRC-like	FALSE	TRUE
IL10RA	0	1.33059	0.937	0.573	0	IL10RA	FRC-like	FALSE	TRUE
CD209	0	1.3228	0.633	0.332	0	CD209	FRC-like	TRUE	TRUE
TRPV2	0	1.31995	0.751	0.39	0	TRPV2	FRC-like	FALSE	TRUE
SPN	0	1.29437	0.855	0.491	0	SPN	FRC-like	TRUE	TRUE
FGFR1	0	1.28729	0.884	0.477	0	FGFR1	FRC-like	FALSE	TRUE
CD34	0	1.27319	0.697	0.348	0	CD34	FRC-like	TRUE	FALSE
LPAR1	0	1.26603	0.849	0.526	0	LPAR1	FRC-like	FALSE	TRUE
DCN	0	1.2632	0.997	0.686	0	DCN	FRC-like	TRUE	FALSE
TNFSF13B	0	1.26207	0.776	0.424	0	TNFSF13B	FRC-like	TRUE	FALSE
ITGB7	0	1.25839	0.849	0.532	0	ITGB7	FRC-like	FALSE	TRUE
SELPLG	0	1.24737	0.827	0.467	0	SELPLG	FRC-like	TRUE	TRUE
TFPI	0	1.24284	0.798	0.424	0	TFPI	FRC-like	TRUE	FALSE
TIGIT	0	1.23331	0.888	0.544	0	TIGIT	FRC-like	TRUE	TRUE
CMKLR1	0	1.21808	0.675	0.368	0	CMKLR1	FRC-like	FALSE	TRUE
PDGFRA	0	1.21714	0.707	0.373	0	PDGFRA	FRC-like	FALSE	TRUE
MRC1	0	1.19583	0.695	0.376	0	MRC1	FRC-like	FALSE	TRUE
CD53	0	1.19129	0.997	0.808	0	CD53	FRC-like	FALSE	TRUE
C3	0	1.18957	0.999	0.799	0	C3	FRC-like	TRUE	FALSE
TGFBR2	0	1.18447	0.998	0.833	0	TGFBR2	FRC-like	FALSE	TRUE
CXCL13	0	1.18217	0.887	0.59	0	CXCL13	FRC-like	TRUE	FALSE
TLR6	0	1.17457	0.786	0.443	0	TLR6	FRC-like	FALSE	TRUE
AQP1	0	1.16272	0.94	0.614	0	AQP1	FRC-like	FALSE	TRUE
AMIGO2	0	1.16151	0.681	0.379	0	AMIGO2	FRC-like	FALSE	TRUE
CXCR4	0	1.16051	0.997	0.745	0	CXCR4	FRC-like	FALSE	TRUE
ORAI2	0	1.15909	0.853	0.587	0	ORAI2	FRC-like	FALSE	TRUE
JAML	0	1.15182	0.858	0.506	0	JAML	FRC-like	TRUE	TRUE
LAT	0	1.1504	0.939	0.651	0	LAT	FRC-like	FALSE	TRUE
CD3D	0	1.1379	0.936	0.634	0	CD3D	FRC-like	FALSE	TRUE
EFEMP1	0	1.1311	0.882	0.56	0	EFEMP1	FRC-like	TRUE	FALSE
LSAMP	0	1.12941	0.712	0.327	0	LSAMP	FRC-like	TRUE	FALSE
TNFSF12	0	1.12883	0.859	0.541	0	TNFSF12	FRC-like	TRUE	FALSE
LFNG	0	1.10875	0.888	0.579	0	LFNG	FRC-like	TRUE	FALSE
CLEC2D	0	1.09505	0.993	0.821	0	CLEC2D	FRC-like	TRUE	TRUE
PECAM1	0	1.0778	0.996	0.752	0	PECAM1	FRC-like	TRUE	TRUE
CDH11	0	1.06811	0.868	0.473	0	CDH11	FRC-like	FALSE	TRUE
IL2RB	0	1.06632	0.928	0.623	0	IL2RB	FRC-like	FALSE	TRUE
ADAM28	0	1.0635	0.979	0.71	0	ADAM28	FRC-like	TRUE	FALSE
CD2	0	1.05858	0.97	0.703	0	CD2	FRC-like	TRUE	TRUE
BOC	0	1.04993	0.719	0.362	0	BOC	FRC-like	TRUE	TRUE
LUM	0	1.0441	0.998	0.717	0	LUM	FRC-like	TRUE	FALSE
LAIR1	0	1.04096	0.853	0.528	0	LAIR1	FRC-like	FALSE	TRUE
IL21R	0	1.03318	0.777	0.486	0	IL21R	FRC-like	FALSE	TRUE
CD38	0	1.01651	0.911	0.672	0	CD38	FRC-like	TRUE	TRUE
BTN2A2	0	1.00248	0.837	0.55	0	BTN2A2	FRC-like	FALSE	TRUE
CCL13	1.86429e-299	1.8219	0.38	0.125	3.36897e-295	CCL13	FRC-like	TRUE	FALSE
FCRL6	8.00173e-297	2.08915	0.299	0.081	1.44599e-292	FCRL6	FRC-like	TRUE	FALSE
ITGA9	2.78178e-288	1.32152	0.562	0.271	5.02695e-284	ITGA9	FRC-like	TRUE	TRUE
CEACAM21	5.80633e-287	1.86588	0.336	0.102	1.04926e-282	CEACAM21	FRC-like	TRUE	FALSE
SIGLEC10	5.57093e-285	1.26002	0.602	0.318	1.00672e-280	SIGLEC10	FRC-like	FALSE	TRUE
SCUBE2	8.59512e-283	1.51381	0.471	0.19	1.55322e-278	SCUBE2	FRC-like	TRUE	FALSE
CACNA1C	3.19951e-282	1.57602	0.406	0.143	5.78183e-278	CACNA1C	FRC-like	FALSE	TRUE
ICOS	4.56064e-279	1.19275	0.623	0.336	8.24154e-275	ICOS	FRC-like	FALSE	TRUE
IGDCC4	6.69938e-275	1.95059	0.308	0.09	1.21065e-270	IGDCC4	FRC-like	FALSE	TRUE
LIN7A	1.53457e-273	1.68688	0.39	0.14	2.77311e-269	LIN7A	FRC-like	TRUE	FALSE
IL3RA	4.69609e-269	1.13663	0.657	0.38	8.4863e-265	IL3RA	FRC-like	FALSE	TRUE
PTPRT	1.58227e-268	2.31004	0.259	0.067	2.85932e-264	PTPRT	FRC-like	FALSE	TRUE
P2RX7	5.10117e-268	1.27936	0.536	0.247	9.21832e-264	P2RX7	FRC-like	FALSE	TRUE
CD226	2.09612e-266	1.28525	0.543	0.261	3.78789e-262	CD226	FRC-like	TRUE	TRUE
IL7	4.16508e-266	1.02468	0.682	0.44	7.52672e-262	IL7	FRC-like	TRUE	FALSE
CLEC14A	1.6537e-263	1.21822	0.553	0.26	2.9884e-259	CLEC14A	FRC-like	FALSE	TRUE
SLIT3	5.21221e-257	1.14736	0.591	0.296	9.41898e-253	SLIT3	FRC-like	TRUE	FALSE
CFP	2.95735e-255	1.44152	0.471	0.206	5.34422e-251	CFP	FRC-like	TRUE	FALSE
COL19A1	4.18018e-255	1.2356	0.547	0.263	7.554e-251	COL19A1	FRC-like	TRUE	FALSE
BMP4	4.42175e-252	1.82407	0.321	0.104	7.99055e-248	BMP4	FRC-like	TRUE	FALSE
PDCD1	1.0617e-246	1.33474	0.503	0.234	1.9186e-242	PDCD1	FRC-like	FALSE	TRUE
CRTAM	1.28486e-240	1.68486	0.335	0.114	2.32187e-236	CRTAM	FRC-like	TRUE	FALSE
PI16	1.26301e-232	1.78308	0.323	0.11	2.28239e-228	PI16	FRC-like	TRUE	FALSE
NFASC	1.35147e-232	1.4628	0.444	0.2	2.44225e-228	NFASC	FRC-like	TRUE	TRUE
EBI3	4.50726e-232	1.61963	0.372	0.143	8.14508e-228	EBI3	FRC-like	TRUE	FALSE
PTPRB	7.25711e-231	1.30994	0.473	0.216	1.31143e-226	PTPRB	FRC-like	FALSE	TRUE
SIGLEC8	1.39214e-227	1.86057	0.28	0.086	2.51574e-223	SIGLEC8	FRC-like	TRUE	TRUE
CTLA4	1.32238e-225	1.0598	0.601	0.336	2.38967e-221	CTLA4	FRC-like	FALSE	TRUE
LAMA2	1.718e-224	1.13446	0.549	0.273	3.1046e-220	LAMA2	FRC-like	TRUE	FALSE
KLRD1	5.06327e-222	1.14804	0.554	0.304	9.14984e-218	KLRD1	FRC-like	FALSE	TRUE
CCR5	7.74781e-222	1.05032	0.583	0.312	1.40011e-217	CCR5	FRC-like	FALSE	TRUE
ROR1	1.09949e-216	1.2713	0.435	0.188	1.98689e-212	ROR1	FRC-like	FALSE	TRUE
LILRB5	2.31257e-216	1.387	0.431	0.189	4.17905e-212	LILRB5	FRC-like	FALSE	TRUE
PLXNA4	4.25513e-210	1.78885	0.283	0.093	7.68944e-206	PLXNA4	FRC-like	FALSE	TRUE
LILRB4	1.91373e-205	1.07408	0.584	0.334	3.45829e-201	LILRB4	FRC-like	TRUE	FALSE
PDCD1LG2	4.21785e-205	1.12772	0.5	0.245	7.62207e-201	PDCD1LG2	FRC-like	TRUE	FALSE
PTPRO	2.54731e-200	1.30555	0.448	0.217	4.60324e-196	PTPRO	FRC-like	FALSE	TRUE
ADGRL4	5.73106e-200	1.07015	0.529	0.272	1.03566e-195	ADGRL4	FRC-like	FALSE	TRUE
LTA	8.98506e-200	1.63902	0.306	0.11	1.62369e-195	LTA	FRC-like	TRUE	FALSE
NAALADL1	3.081e-192	1.38064	0.372	0.156	5.56767e-188	NAALADL1	FRC-like	TRUE	FALSE
DCHS1	1.12221e-191	1.21316	0.457	0.222	2.02795e-187	DCHS1	FRC-like	TRUE	TRUE
GPR15	1.20515e-190	1.1469	0.513	0.278	2.17784e-186	GPR15	FRC-like	FALSE	TRUE
FZD4	5.3244e-190	1.20141	0.469	0.237	9.62172e-186	FZD4	FRC-like	FALSE	TRUE
BMP3	1.89802e-185	1.02538	0.526	0.271	3.42991e-181	BMP3	FRC-like	TRUE	FALSE
APLNR	4.1541e-167	1.31126	0.362	0.159	7.50688e-163	APLNR	FRC-like	FALSE	TRUE
SEMA3A	4.30088e-164	1.49517	0.293	0.114	7.77212e-160	SEMA3A	FRC-like	TRUE	FALSE
ADCY5	3.93015e-154	1.31402	0.356	0.163	7.10217e-150	ADCY5	FRC-like	FALSE	TRUE
KLRC3	3.87818e-153	1.27237	0.342	0.151	7.00826e-149	KLRC3	FRC-like	FALSE	TRUE
ITGA7	7.58989e-153	1.27241	0.354	0.162	1.37157e-148	ITGA7	FRC-like	FALSE	TRUE
GIPR	3.37805e-151	1.15996	0.397	0.194	6.10448e-147	GIPR	FRC-like	FALSE	TRUE
XCR1	1.94099e-150	1.35807	0.31	0.13	3.50756e-146	XCR1	FRC-like	FALSE	TRUE
IL1RL1	3.64407e-150	1.39569	0.264	0.098	6.5852e-146	IL1RL1	FRC-like	FALSE	TRUE
TIE1	3.71125e-150	1.04997	0.468	0.256	6.7066e-146	TIE1	FRC-like	FALSE	TRUE
SDK2	1.74144e-149	1.14571	0.394	0.191	3.14696e-145	SDK2	FRC-like	TRUE	TRUE
GPR25	2.7165e-147	1.12572	0.41	0.207	4.90899e-143	GPR25	FRC-like	FALSE	TRUE
GPC3	1.11333e-136	1.11739	0.395	0.199	2.01191e-132	GPC3	FRC-like	TRUE	FALSE
ADGRB1	1.43438e-136	1.45102	0.252	0.098	2.59207e-132	ADGRB1	FRC-like	TRUE	FALSE
ROBO4	1.15569e-135	1.11668	0.371	0.181	2.08845e-131	ROBO4	FRC-like	FALSE	TRUE
PDE1B	1.08761e-132	1.44903	0.256	0.102	1.96542e-128	PDE1B	FRC-like	FALSE	TRUE
WNT6	1.46117e-130	1.2868	0.293	0.128	2.64047e-126	WNT6	FRC-like	TRUE	FALSE
SIGLEC14	3.06848e-130	1.34989	0.299	0.134	5.54506e-126	SIGLEC14	FRC-like	TRUE	TRUE
PEAR1	2.99177e-129	1.22418	0.333	0.159	5.40642e-125	PEAR1	FRC-like	FALSE	TRUE
SELE	2.25745e-125	1.37662	0.282	0.124	4.07943e-121	SELE	FRC-like	TRUE	TRUE
LTK	2.83119e-124	1.14585	0.271	0.113	5.11624e-120	LTK	FRC-like	FALSE	TRUE
F5	3.91759e-119	1.06071	0.375	0.197	7.07947e-115	F5	FRC-like	TRUE	TRUE
MMP25	1.25197e-104	1.02345	0.358	0.191	2.26244e-100	MMP25	FRC-like	TRUE	FALSE
LGI4	2.06825e-94	1.20108	0.25	0.116	3.73753e-90	LGI4	FRC-like	TRUE	FALSE
DCC	1.81817e-91	1.11763	0.252	0.118	3.28562e-87	DCC	FRC-like	FALSE	TRUE
COLQ	2.00672e-82	1.14635	0.285	0.152	3.62634e-78	COLQ	FRC-like	TRUE	FALSE
CCL17	1.41081e-62	1.14265	0.258	0.148	2.54947e-58	CCL17	FRC-like	TRUE	FALSE
MMP1	0	2.48711	0.941	0.346	0	MMP1	iCAF	TRUE	TRUE
IL1A	3.66326e-279	1.8527	0.91	0.365	6.61988e-275	IL1A	iCAF	TRUE	FALSE
CXCL5	4.74759e-277	2.90115	0.55	0.123	8.57938e-273	CXCL5	iCAF	TRUE	FALSE
INHBA	4.38234e-272	1.61709	0.954	0.563	7.91932e-268	INHBA	iCAF	TRUE	FALSE
AREG	5.9001e-264	1.94209	0.825	0.32	1.06621e-259	AREG	iCAF	TRUE	FALSE
SERPINE1	9.25908e-258	1.63477	0.982	0.674	1.67321e-253	SERPINE1	iCAF	TRUE	FALSE
CXCL8	8.28384e-253	1.50539	0.979	0.587	1.49697e-248	CXCL8	iCAF	TRUE	FALSE
PTHLH	8.09584e-237	2.002	0.811	0.362	1.463e-232	PTHLH	iCAF	TRUE	FALSE
ADM	9.99618e-236	1.30513	0.985	0.661	1.80641e-231	ADM	iCAF	TRUE	FALSE
IL1B	4.87156e-212	1.64223	0.919	0.478	8.80339e-208	IL1B	iCAF	TRUE	FALSE
IL24	1.4916e-210	3.06813	0.419	0.09	2.69548e-206	IL24	iCAF	TRUE	FALSE
SPP1	9.35604e-206	1.25632	0.99	0.676	1.69073e-201	SPP1	iCAF	TRUE	FALSE
ITGA5	1.97089e-200	1.21236	0.965	0.616	3.56159e-196	ITGA5	iCAF	FALSE	TRUE
COL12A1	2.01206e-184	1.21162	0.957	0.546	3.636e-180	COL12A1	iCAF	TRUE	FALSE
MMP13	1.15557e-179	2.05752	0.495	0.125	2.08822e-175	MMP13	iCAF	TRUE	TRUE
GREM1	2.06723e-178	1.29898	0.914	0.424	3.73569e-174	GREM1	iCAF	TRUE	FALSE
NT5E	2.13837e-166	1.58881	0.742	0.326	3.86425e-162	NT5E	iCAF	TRUE	TRUE
PDGFB	7.34841e-156	1.25615	0.853	0.478	1.32793e-151	PDGFB	iCAF	TRUE	FALSE
WNT5A	1.32368e-154	1.01905	0.968	0.642	2.39202e-150	WNT5A	iCAF	TRUE	FALSE
MFAP5	1.99844e-154	1.7614	0.606	0.215	3.61139e-150	MFAP5	iCAF	TRUE	FALSE
HAS2	4.83855e-153	1.61578	0.648	0.226	8.74374e-149	HAS2	iCAF	TRUE	TRUE
RXFP1	9.64496e-146	2.10039	0.366	0.083	1.74294e-141	RXFP1	iCAF	FALSE	TRUE
TGFA	3.28353e-143	1.09658	0.926	0.533	5.93366e-139	TGFA	iCAF	TRUE	FALSE
SCN9A	2.15517e-133	1.56486	0.572	0.206	3.89462e-129	SCN9A	iCAF	FALSE	TRUE
PGF	2.04695e-132	1.12934	0.875	0.477	3.69904e-128	PGF	iCAF	TRUE	FALSE
WNT7A	1.58841e-129	1.72524	0.515	0.168	2.87042e-125	WNT7A	iCAF	TRUE	FALSE
CLMP1	9.07353e-126	1.29675	0.728	0.299	1.63968e-121	CLMP	iCAF	TRUE	FALSE
CSF2	1.06535e-122	2.40861	0.363	0.102	1.92519e-118	CSF2	iCAF	TRUE	FALSE
HBEGF	5.34869e-120	1.1488	0.847	0.47	9.66562e-116	HBEGF	iCAF	TRUE	FALSE
ANPEP	2.16108e-119	1.15831	0.868	0.465	3.90528e-115	ANPEP	iCAF	TRUE	FALSE
CCL3	2.46549e-118	1.54193	0.668	0.302	4.45538e-114	CCL3	iCAF	TRUE	FALSE
PRSS3	3.92597e-116	1.44197	0.475	0.149	7.09462e-112	PRSS3	iCAF	TRUE	FALSE
MUC4	5.56076e-116	-1.86689	0.345	0.716	1.00488e-111	MUC4	iCAF	TRUE	FALSE
FLRT2	4.47991e-115	1.12186	0.781	0.383	8.09565e-111	FLRT2	iCAF	TRUE	FALSE
COL11A1	5.57681e-113	1.2321	0.63	0.25	1.00779e-108	COL11A1	iCAF	TRUE	FALSE
PODXL2	1.93806e-112	-1.60485	0.286	0.718	3.50228e-108	PODXL2	iCAF	TRUE	FALSE
DKK1	2.31692e-110	1.30562	0.585	0.219	4.1869e-106	DKK1	iCAF	TRUE	FALSE
IL31RA	2.48767e-105	1.73233	0.396	0.119	4.49546e-101	IL31RA	iCAF	FALSE	TRUE
PCDHGC3	2.27393e-97	1.23248	0.675	0.343	4.10922e-93	PCDHGC3	iCAF	FALSE	TRUE
EDN1	3.11363e-95	1.11317	0.795	0.416	5.62664e-91	EDN1	iCAF	TRUE	FALSE
PLSCR4	5.35985e-94	-1.38349	0.351	0.702	9.68579e-90	PLSCR4	iCAF	FALSE	TRUE
CXCL17	9.67782e-94	-1.63568	0.359	0.689	1.74888e-89	CXCL17	iCAF	TRUE	FALSE
ARTN	1.51667e-93	1.47381	0.478	0.176	2.74077e-89	ARTN	iCAF	TRUE	FALSE
IL6	8.35746e-92	1.85164	0.48	0.21	1.51028e-87	IL6	iCAF	TRUE	FALSE
COL4A6	5.67396e-86	1.63395	0.351	0.109	1.02534e-81	COL4A6	iCAF	TRUE	FALSE
WNT2	1.05463e-85	1.46848	0.435	0.156	1.90582e-81	WNT2	iCAF	TRUE	FALSE
PTGS2	2.16555e-85	1.08375	0.787	0.447	3.91337e-81	PTGS2	iCAF	TRUE	FALSE
NMU	2.0002e-84	-1.5859	0.245	0.623	3.61456e-80	NMU	iCAF	TRUE	FALSE
PTN	6.89877e-78	-1.12268	0.351	0.754	1.24668e-73	PTN	iCAF	TRUE	FALSE
F2RL1	1.47232e-77	1.02233	0.686	0.382	2.66063e-73	F2RL1	iCAF	FALSE	TRUE
CCL28	3.16632e-75	-1.53103	0.233	0.583	5.72186e-71	CCL28	iCAF	TRUE	FALSE
OSM	3.72455e-70	1.44931	0.481	0.237	6.73063e-66	OSM	iCAF	TRUE	FALSE
SECTM1	3.09039e-69	-1.05422	0.417	0.731	5.58465e-65	SECTM1	iCAF	TRUE	FALSE
UCN2	6.21822e-59	1.06546	0.557	0.29	1.12369e-54	UCN2	iCAF	TRUE	FALSE
IL1RL11	2.36482e-58	1.93899	0.295	0.114	4.27347e-54	IL1RL1	iCAF	FALSE	TRUE
SFRP1	8.81365e-53	-2.45052	0.081	0.358	1.59271e-48	SFRP1	iCAF	TRUE	FALSE
SPON1	1.8494e-51	1.16163	0.408	0.181	3.34206e-47	SPON1	iCAF	TRUE	FALSE
COL9A2	3.87512e-50	-1.07114	0.313	0.609	7.00274e-46	COL9A2	iCAF	TRUE	FALSE
IL11	2.14582e-47	1.59707	0.345	0.164	3.87772e-43	IL11	iCAF	TRUE	FALSE
TF	2.47743e-46	-2.67117	0.05	0.299	4.47697e-42	TF	iCAF	TRUE	FALSE
CXCL3	8.3715e-45	1.28557	0.473	0.269	1.51281e-40	CXCL3	iCAF	TRUE	FALSE
TREM1	9.12322e-43	1.27389	0.366	0.183	1.64866e-38	TREM1	iCAF	FALSE	TRUE
TNFRSF11A	7.57328e-42	-1.20279	0.236	0.501	1.36857e-37	TNFRSF11A	iCAF	FALSE	TRUE
SDK21	8.394e-41	1.01895	0.424	0.21	1.51688e-36	SDK2	iCAF	TRUE	TRUE
MSMB	1.62124e-40	-2.58421	0.063	0.294	2.92974e-36	MSMB	iCAF	TRUE	FALSE
RARRES1	3.3487e-40	-1.79838	0.158	0.398	6.05143e-36	RARRES1	iCAF	TRUE	FALSE
BMP31	7.17887e-40	-2.30743	0.083	0.309	1.29729e-35	BMP3	iCAF	TRUE	FALSE
BMP8A	1.65719e-39	1.12482	0.344	0.158	2.99471e-35	BMP8A	iCAF	TRUE	FALSE
IL20RA	3.50402e-39	-1.35031	0.203	0.443	6.33212e-35	IL20RA	iCAF	FALSE	TRUE
NTM	1.01141e-38	1.15053	0.331	0.151	1.82772e-34	NTM	iCAF	TRUE	TRUE
CACHD1	1.6503e-37	-1.28176	0.184	0.429	2.98226e-33	CACHD1	iCAF	FALSE	TRUE
APOC1	2.57699e-37	-1.19573	0.23	0.474	4.65687e-33	APOC1	iCAF	TRUE	FALSE
DEFB1	1.44548e-36	-1.24221	0.215	0.456	2.61212e-32	DEFB1	iCAF	TRUE	FALSE
C10orf99	1.70927e-33	-1.40006	0.182	0.397	3.08882e-29	C10orf99	iCAF	TRUE	FALSE
CLDN3	4.05974e-33	-1.29763	0.154	0.385	7.33636e-29	CLDN3	iCAF	TRUE	TRUE
LIPH	5.44868e-33	-1.11346	0.33	0.52	9.84631e-29	LIPH	iCAF	TRUE	FALSE
FZD3	6.86817e-32	-1.33249	0.184	0.391	1.24115e-27	FZD3	iCAF	FALSE	TRUE
EPHA4	1.17756e-29	-1.02193	0.259	0.459	2.12797e-25	EPHA4	iCAF	TRUE	TRUE
CEACAM5	2.75062e-28	-1.24943	0.304	0.502	4.97065e-24	CEACAM5	iCAF	TRUE	TRUE
AQP9	2.56335e-27	1.09319	0.31	0.164	4.63223e-23	AQP9	iCAF	FALSE	TRUE
LRRN1	4.36421e-27	-1.14625	0.187	0.389	7.88656e-23	LRRN1	iCAF	TRUE	FALSE
KLRG2	6.90058e-27	-1.14761	0.164	0.368	1.247e-22	KLRG2	iCAF	FALSE	TRUE
CMTM8	8.37101e-26	-1.40457	0.104	0.287	1.51272e-21	CMTM8	iCAF	TRUE	FALSE
PENK	1.86061e-24	-1.64778	0.121	0.29	3.3623e-20	PENK	iCAF	TRUE	FALSE
FAM3D	1.87385e-24	-1.52342	0.167	0.337	3.38623e-20	FAM3D	iCAF	TRUE	FALSE
FCAR	1.77192e-23	1.00367	0.309	0.171	3.20203e-19	FCAR	iCAF	TRUE	TRUE
CCN3	2.74346e-20	-1.05061	0.157	0.327	4.9577e-16	CCN3	iCAF	TRUE	FALSE
GPR151	3.4435e-20	-1.14218	0.153	0.312	6.22274e-16	GPR15	iCAF	FALSE	TRUE
ANOS1	1.99538e-19	-1.0102	0.222	0.378	3.60585e-15	ANOS1	iCAF	TRUE	FALSE
CD2261	1.21297e-18	-1.02213	0.146	0.3	2.19196e-14	CD226	iCAF	TRUE	TRUE
APOD1	1.89889e-18	-1.39115	0.196	0.332	3.43149e-14	APOD	iCAF	TRUE	FALSE
GPC4	8.24634e-18	-1.04001	0.128	0.278	1.4902e-13	GPC4	iCAF	FALSE	TRUE
TNXB1	2.87277e-17	-1.13045	0.278	0.405	5.19139e-13	TNXB	iCAF	TRUE	FALSE
IL331	5.32777e-17	-1.09434	0.168	0.31	9.62781e-13	IL33	iCAF	TRUE	FALSE
MUC15	8.10827e-17	-1.05855	0.187	0.327	1.46524e-12	MUC15	iCAF	FALSE	TRUE
IL17RB	1.92917e-16	-1.05563	0.139	0.278	3.48621e-12	IL17RB	iCAF	FALSE	TRUE
NCR3LG1	3.86113e-16	-1.13851	0.119	0.251	6.97744e-12	NCR3LG1	iCAF	TRUE	FALSE
ADAMTS13	2.44462e-15	-1.06844	0.122	0.251	4.41768e-11	ADAMTS13	iCAF	FALSE	TRUE
TNFRSF13B1	1.69948e-14	-1.04786	0.161	0.288	3.07112e-10	TNFRSF13B	iCAF	FALSE	TRUE
GRIN2D	2.00134e-14	-1.00903	0.151	0.279	3.61661e-10	GRIN2D	iCAF	FALSE	TRUE
LY861	1.85165e-13	-1.01411	0.13	0.25	3.34612e-09	LY86	iCAF	TRUE	FALSE
CD191	2.93851e-13	-1.03754	0.13	0.25	5.31019e-09	CD19	iCAF	FALSE	TRUE
ADRA2A1	9.30115e-12	-1.19902	0.15	0.25	1.68081e-07	ADRA2A	iCAF	FALSE	TRUE
GDF15	9.57268e-12	-1.25048	0.16	0.269	1.72988e-07	GDF15	iCAF	TRUE	FALSE
COL11A11	0	3.36336	0.633	0.111	0	COL11A1	myCAF	TRUE	FALSE
ITGA11	0	2.95225	0.407	0.07	0	ITGA11	myCAF	FALSE	TRUE
NTM1	0	2.7646	0.378	0.067	0	NTM	myCAF	TRUE	TRUE
COL10A1	0	2.69446	0.715	0.183	0	COL10A1	myCAF	TRUE	FALSE
WNT21	0	2.59006	0.375	0.079	0	WNT2	myCAF	TRUE	FALSE
COL8A1	0	2.58849	0.583	0.139	0	COL8A1	myCAF	TRUE	FALSE
FAP	0	2.47601	0.719	0.187	0	FAP	myCAF	TRUE	TRUE
POSTN	0	2.40927	0.969	0.432	0	POSTN	myCAF	TRUE	FALSE
MFAP51	0	2.24849	0.5	0.116	0	MFAP5	myCAF	TRUE	FALSE
SCN9A1	0	2.21724	0.413	0.138	0	SCN9A	myCAF	FALSE	TRUE
ADAM12	0	2.20817	0.76	0.26	0	ADAM12	myCAF	TRUE	TRUE
BMP8A1	0	2.15425	0.342	0.092	0	BMP8A	myCAF	TRUE	FALSE
GREM11	0	2.12146	0.797	0.294	0	GREM1	myCAF	TRUE	FALSE
F2RL2	0	2.07359	0.338	0.1	0	F2RL2	myCAF	FALSE	TRUE
GPC6	0	2.07325	0.255	0.068	0	GPC6	myCAF	TRUE	FALSE
MMP12	0	2.01074	0.632	0.255	0	MMP1	myCAF	TRUE	TRUE
NID2	0	1.98004	0.7	0.241	0	NID2	myCAF	TRUE	FALSE
COMP	0	1.92001	0.34	0.124	0	COMP	myCAF	TRUE	FALSE
SFRP2	0	1.88287	0.896	0.389	0	SFRP2	myCAF	TRUE	FALSE
THBS2	0	1.84349	0.961	0.48	0	THBS2	myCAF	TRUE	FALSE
VCAN	0	1.81214	0.967	0.524	0	VCAN	myCAF	TRUE	FALSE
COL24A1	0	1.7909	0.298	0.1	0	COL24A1	myCAF	TRUE	FALSE
SPON11	0	1.76609	0.358	0.12	0	SPON1	myCAF	TRUE	FALSE
COL12A11	0	1.72628	0.867	0.434	0	COL12A1	myCAF	TRUE	FALSE
EDIL3	0	1.7244	0.624	0.25	0	EDIL3	myCAF	TRUE	FALSE
CDH111	0	1.71469	0.863	0.384	0	CDH11	myCAF	FALSE	TRUE
COL5A3	0	1.6712	0.756	0.342	0	COL5A3	myCAF	TRUE	FALSE
INHBA1	0	1.65965	0.893	0.445	0	INHBA	myCAF	TRUE	FALSE
SPON2	0	1.65119	0.906	0.497	0	SPON2	myCAF	TRUE	FALSE
CD248	0	1.6397	0.751	0.345	0	CD248	myCAF	FALSE	TRUE
COL5A2	0	1.62192	0.995	0.659	0	COL5A2	myCAF	TRUE	FALSE
MXRA8	0	1.60912	0.903	0.43	0	MXRA8	myCAF	TRUE	FALSE
HAS21	0	1.58157	0.425	0.163	0	HAS2	myCAF	TRUE	TRUE
EDNRA	0	1.53997	0.515	0.208	0	EDNRA	myCAF	FALSE	TRUE
CCN4	0	1.50828	0.462	0.186	0	CCN4	myCAF	TRUE	FALSE
MMP2	0	1.50286	0.963	0.568	0	MMP2	myCAF	TRUE	TRUE
FN1	0	1.48484	0.997	0.749	0	FN1	myCAF	TRUE	FALSE
NID1	0	1.47987	0.73	0.333	0	NID1	myCAF	TRUE	FALSE
SERPINE11	0	1.46092	0.904	0.593	0	SERPINE1	myCAF	TRUE	FALSE
CLMP2	0	1.46007	0.551	0.215	0	CLMP	myCAF	TRUE	FALSE
PTHLH1	0	1.45845	0.586	0.29	0	PTHLH	myCAF	TRUE	FALSE
FBN1	0	1.4206	0.965	0.579	0	FBN1	myCAF	TRUE	FALSE
COL6A3	0	1.41313	1	0.737	0	COL6A3	myCAF	TRUE	FALSE
NT5E1	0	1.35022	0.547	0.253	0	NT5E	myCAF	TRUE	TRUE
TREM2	0	1.34876	0.447	0.204	0	TREM2	myCAF	FALSE	TRUE
PDGFRB	0	1.34808	0.95	0.549	0	PDGFRB	myCAF	FALSE	TRUE
BGN	0	1.34255	0.996	0.68	0	BGN	myCAF	TRUE	FALSE
MMP7	0	1.30944	0.582	0.318	0	MMP7	myCAF	TRUE	FALSE
ADAMTS4	0	1.29444	0.474	0.228	0	ADAMTS4	myCAF	FALSE	TRUE
MXRA5	0	1.27491	0.818	0.473	0	MXRA5	myCAF	TRUE	FALSE
COL5A1	0	1.27195	0.999	0.788	0	COL5A1	myCAF	TRUE	FALSE
LAMA4	0	1.26376	0.903	0.53	0	LAMA4	myCAF	TRUE	FALSE
FLRT21	0	1.2574	0.598	0.312	0	FLRT2	myCAF	TRUE	FALSE
LUM1	0	1.25115	0.992	0.655	0	LUM	myCAF	TRUE	FALSE
MRC11	0	1.24843	0.654	0.319	0	MRC1	myCAF	FALSE	TRUE
COL1A2	0	1.23872	1	0.838	0	COL1A2	myCAF	TRUE	FALSE
THBS1	0	1.2258	0.949	0.611	0	THBS1	myCAF	TRUE	FALSE
COL3A1	0	1.22263	1	0.859	0	COL3A1	myCAF	TRUE	FALSE
F2R	0	1.21483	0.642	0.35	0	F2R	myCAF	FALSE	TRUE
LAMA21	0	1.20169	0.5	0.23	0	LAMA2	myCAF	TRUE	FALSE
THY1	0	1.19559	0.921	0.569	0	THY1	myCAF	TRUE	TRUE
COL15A1	0	1.177	0.767	0.45	0	COL15A1	myCAF	TRUE	FALSE
ITGA1	0	1.16676	0.901	0.578	0	ITGA1	myCAF	FALSE	TRUE
CCN2	0	1.15509	0.933	0.616	0	CCN2	myCAF	TRUE	FALSE
ADGRA21	0	1.14756	0.631	0.304	0	ADGRA2	myCAF	FALSE	TRUE
RARRES21	0	1.14279	0.542	0.252	0	RARRES2	myCAF	TRUE	FALSE
KIRREL1	0	1.11989	0.72	0.401	0	KIRREL1	myCAF	TRUE	TRUE
ANGPTL2	0	1.11669	0.848	0.514	0	ANGPTL2	myCAF	TRUE	FALSE
DCN1	0	1.10812	0.98	0.621	0	DCN	myCAF	TRUE	FALSE
PDGFB1	0	1.10179	0.691	0.407	0	PDGFB	myCAF	TRUE	FALSE
DDR21	0	1.1008	0.558	0.274	0	DDR2	myCAF	FALSE	TRUE
COL1A1	0	1.09427	1	0.963	0	COL1A1	myCAF	TRUE	FALSE
COL6A1	0	1.08469	1	0.79	0	COL6A1	myCAF	TRUE	FALSE
EFEMP2	0	1.08386	0.592	0.328	0	EFEMP2	myCAF	TRUE	FALSE
SPARC	0	1.07238	1	0.877	0	SPARC	myCAF	TRUE	FALSE
WNT5A1	0	1.06606	0.833	0.579	0	WNT5A	myCAF	TRUE	FALSE
CLEC11A	0	1.06196	0.714	0.446	0	CLEC11A	myCAF	TRUE	FALSE
CTHRC1	0	1.02444	0.995	0.833	0	CTHRC1	myCAF	TRUE	FALSE
COL6A2	0	1.02421	1	0.799	0	COL6A2	myCAF	TRUE	FALSE
NELL2	0	1.01611	0.64	0.388	0	NELL2	myCAF	TRUE	FALSE
COL13A1	1.15728e-302	1.58713	0.326	0.128	2.09133e-298	COL13A1	myCAF	TRUE	TRUE
ENPEP	6.31213e-297	1.35672	0.391	0.178	1.14066e-292	ENPEP	myCAF	FALSE	TRUE
MMP131	3.24023e-287	1.84418	0.26	0.087	5.85542e-283	MMP13	myCAF	TRUE	TRUE
JAM31	3.01398e-281	1.02795	0.465	0.231	5.44656e-277	JAM3	myCAF	TRUE	TRUE
ENPP1	3.96009e-274	1.40108	0.342	0.146	7.15628e-270	ENPP1	myCAF	TRUE	FALSE
CACNA1C1	2.07882e-265	1.41654	0.309	0.122	3.75664e-261	CACNA1C	myCAF	FALSE	TRUE
CDH2	7.39117e-235	1.52971	0.269	0.106	1.33566e-230	CDH2	myCAF	TRUE	TRUE
SEMA6B	1.92556e-196	1.09881	0.367	0.193	3.47968e-192	SEMA6B	myCAF	TRUE	FALSE
CCL11	5.74624e-175	1.32708	0.251	0.11	1.0384e-170	CCL11	myCAF	TRUE	FALSE
WNT7A1	3.62727e-174	1.20046	0.284	0.135	6.55484e-170	WNT7A	myCAF	TRUE	FALSE
OLR1	1.13411e-154	1.03883	0.331	0.183	2.04946e-150	OLR1	myCAF	FALSE	TRUE
PLA2G2A1	0	4.95151	0.799	0.057	0	PLA2G2A	PI16	TRUE	FALSE
PI161	0	4.25335	0.702	0.086	0	PI16	PI16	TRUE	FALSE
THBS4	0	3.69907	0.778	0.145	0	THBS4	PI16	TRUE	FALSE
OGN	0	3.45624	0.491	0.071	0	OGN	PI16	TRUE	FALSE
COMP1	0	3.11669	0.713	0.14	0	COMP	PI16	TRUE	FALSE
GDF10	0	2.89496	0.355	0.065	0	GDF10	PI16	TRUE	FALSE
APOD2	0	2.85994	0.951	0.273	0	APOD	PI16	TRUE	FALSE
CTSG	0	2.80416	0.259	0.041	0	CTSG	PI16	TRUE	FALSE
FXYD11	0	2.79206	0.499	0.099	0	FXYD1	PI16	FALSE	TRUE
ANGPTL11	0	2.64979	0.421	0.089	0	ANGPTL1	PI16	TRUE	FALSE
TNXB2	0	2.543	0.932	0.354	0	TNXB	PI16	TRUE	FALSE
LEPR1	0	2.52314	0.807	0.273	0	LEPR	PI16	FALSE	TRUE
CCKAR1	0	2.32419	0.44	0.109	0	CCKAR	PI16	FALSE	TRUE
FGF71	0	2.19096	0.623	0.174	0	FGF7	PI16	TRUE	FALSE
GFRA11	0	2.15546	0.526	0.147	0	GFRA1	PI16	FALSE	TRUE
CCL141	0	2.14898	0.436	0.104	0	CCL14	PI16	TRUE	FALSE
F13A11	0	1.9043	0.955	0.417	0	F13A1	PI16	TRUE	FALSE
COL14A11	0	1.87701	0.907	0.38	0	COL14A1	PI16	TRUE	FALSE
CXCL121	0	1.76782	0.993	0.492	0	CXCL12	PI16	TRUE	FALSE
SFRP21	0	1.70692	0.995	0.495	0	SFRP2	PI16	TRUE	FALSE
LAMA22	0	1.66676	0.651	0.277	0	LAMA2	PI16	TRUE	FALSE
CP1	0	1.45467	0.823	0.374	0	CP	PI16	TRUE	FALSE
EFEMP11	0	1.44958	0.951	0.569	0	EFEMP1	PI16	TRUE	FALSE
CCL191	0	1.40871	0.976	0.435	0	CCL19	PI16	TRUE	FALSE
CCN21	0	1.37123	0.987	0.682	0	CCN2	PI16	TRUE	FALSE
BOC1	0	1.36258	0.773	0.374	0	BOC	PI16	TRUE	TRUE
DCN2	0	1.30912	0.999	0.701	0	DCN	PI16	TRUE	FALSE
CFD	0	1.29913	0.85	0.62	0	CFD	PI16	TRUE	FALSE
CXCL141	0	1.24935	0.988	0.566	0	CXCL14	PI16	TRUE	FALSE
AQP11	0	1.23346	0.974	0.627	0	AQP1	PI16	FALSE	TRUE
MXRA81	0	1.1993	0.977	0.53	0	MXRA8	PI16	TRUE	FALSE
MMP21	0	1.14499	0.997	0.654	0	MMP2	PI16	TRUE	TRUE
TIMP3	0	1.1414	0.999	0.752	0	TIMP3	PI16	TRUE	FALSE
CLU1	0	1.1192	0.992	0.698	0	CLU	PI16	TRUE	FALSE
FBN11	0	1.11748	0.997	0.663	0	FBN1	PI16	TRUE	FALSE
CDH112	0	1.10835	0.912	0.488	0	CDH11	PI16	FALSE	TRUE
CCN1	0	1.08447	0.989	0.754	0	CCN1	PI16	TRUE	FALSE
C31	0	1.0721	1	0.808	0	C3	PI16	TRUE	FALSE
BGN1	0	1.0244	1	0.751	0	BGN	PI16	TRUE	FALSE
PDGFRA1	1.07272e-295	1.30227	0.729	0.387	1.93851e-291	PDGFRA	PI16	FALSE	TRUE
TFPI1	3.9502e-285	1.09451	0.842	0.437	7.13841e-281	TFPI	PI16	TRUE	FALSE
CLEC10A1	6.38712e-279	1.32284	0.693	0.334	1.15422e-274	CLEC10A	PI16	FALSE	TRUE
ADRA2A2	1.29289e-275	1.53945	0.555	0.22	2.33637e-271	ADRA2A	PI16	FALSE	TRUE
SLIT31	8.22665e-260	1.37439	0.638	0.306	1.48664e-255	SLIT3	PI16	TRUE	FALSE
RECK1	6.57112e-219	1.67262	0.455	0.188	1.18747e-214	RECK	PI16	TRUE	TRUE
CD341	9.45316e-215	1.1585	0.663	0.368	1.70828e-210	CD34	PI16	TRUE	FALSE
CCL211	8.6897e-201	1.27238	0.539	0.248	1.57032e-196	CCL21	PI16	TRUE	FALSE
MRC12	4.25413e-197	1.0644	0.683	0.392	7.68763e-193	MRC1	PI16	FALSE	TRUE
IL332	6.77609e-185	1.14804	0.581	0.281	1.22451e-180	IL33	PI16	TRUE	FALSE
SCN1B	4.37941e-183	1.58725	0.474	0.235	7.91404e-179	SCN1B	PI16	FALSE	TRUE
CCL131	7.83761e-172	1.57843	0.372	0.137	1.41633e-167	CCL13	PI16	TRUE	FALSE
IGF11	1.63143e-171	1.56597	0.405	0.169	2.94816e-167	IGF1	PI16	TRUE	FALSE
ACKR11	1.0359e-169	1.47348	0.421	0.179	1.87197e-165	ACKR1	PI16	FALSE	TRUE
CDH51	1.1416e-166	1.03775	0.635	0.371	2.06298e-162	CDH5	PI16	TRUE	TRUE
JAM32	6.07856e-140	1.19123	0.506	0.28	1.09846e-135	JAM3	PI16	TRUE	TRUE
MFAP52	8.95742e-138	1.15441	0.449	0.207	1.61869e-133	MFAP5	PI16	TRUE	FALSE
JAM21	5.93368e-126	1.36076	0.376	0.169	1.07228e-121	JAM2	PI16	TRUE	TRUE
GPC31	4.30343e-117	1.32176	0.41	0.207	7.77673e-113	GPC3	PI16	TRUE	FALSE
LILRB51	1.30976e-104	1.19445	0.403	0.203	2.36686e-100	LILRB5	PI16	FALSE	TRUE
COL8A11	8.39392e-100	1.18597	0.436	0.252	1.51686e-95	COL8A1	PI16	TRUE	FALSE
SLIT2	5.32795e-97	1.259	0.332	0.152	9.62815e-93	SLIT2	PI16	TRUE	FALSE
FAT41	7.05155e-92	1.23749	0.34	0.165	1.27429e-87	FAT4	PI16	TRUE	TRUE
VSIG4	8.39066e-87	1.02445	0.43	0.254	1.51628e-82	VSIG4	PI16	TRUE	TRUE
FZD41	1.89695e-80	1.02254	0.415	0.253	3.42797e-76	FZD4	PI16	FALSE	TRUE
CLDN111	3.50756e-80	1.22586	0.297	0.14	6.33852e-76	CLDN11	PI16	TRUE	TRUE
ITGA81	1.97884e-69	1.06038	0.363	0.212	3.57597e-65	ITGA8	PI16	FALSE	TRUE
SELP1	6.20054e-68	1.05835	0.328	0.178	1.1205e-63	SELP	PI16	TRUE	TRUE
EPHA31	9.7166e-59	1.19691	0.25	0.125	1.75589e-54	EPHA3	PI16	FALSE	TRUE
