# Supplementary material for: Single cell and spatial analysis of immune-hot and immune-cold tumours identifies fibroblast subtypes associated with distinct immunological niches and positive immunotherapy response
Source: Mol Cancer. 2025 Jan 6;24:3. doi: 10.1186/s12943-024-02191-9 (PMC11702232; doi:10.1186/s12943-024-02191-9)
Supplement: Supplementary file 7 — Supplementary Material 7 [file 12943_2024_2191_MOESM7_ESM.xlsx]

## Sheet: Table S6 KEY
Column	Description
p_val	p-value (unadjusted) wilcox test, 2 sided
avg_log2FC	log fold-change of the average expression between fibroblast subsets described in cluster
pct.1	The percentage of cells where the gene is detected in the cluster of interest
pct.2	The percentage of cells where the gene is detected in other cells
p_val_adj	Adjusted p-value, based on Bonferroni correction.
cluster	Fibroblast subset annotation
gene	Gene symbol for gene tested
cluster	key genes	PMID
myCAF	CTHRC1, COL1A1, SPARC	36720863, 31699795, 31197017
CXCL8+ Breast_Fib	IL1RL1, MMP10, CXCL8	37380767
PI16+ Fib	PI16, CD34	33981032
IGF1+ CAF	IGF1, PLA2G2A	31197017, 37463917
proto_CAF	IGFBP2, PLPP1
Stress_resonse_Fib	DNAJB1, HSP90AA1, DNAJA1	37335139
IL11+ CAF	IL11, MMP1, IL24
APOD+ CAF	APOD
CXCL14+CFD+ Fib	CXCL14, CFD
ADAMDEC1+ Fib	ADAMDEC1,	33981032
NPNT+ Lung_Fib	NPNT, CES1	33981032, 36720863
F3+ Fib	F3, SOX6	35365629
C7+ Fib	C7
meCAF	ENO1, ENO2, PGK1	37833788
FRC-like	CCL19, CCL21, RBP5
HAS1+ CAF	HAS1	31699795

## Sheet: Table S6
	p_val	avg_log2FC	pct.1	pct.2	p_val_adj	cluster	gene
CTHRC1	3.59881e-273	3.43771	0.972	0.332	4.9426e-269	myCAF	CTHRC1
COL1A1	8.35953e-269	3.24303	0.999	0.689	1.1481e-264	myCAF	COL1A1
SPARC	1.6127e-255	2.6968	0.996	0.752	2.21488e-251	myCAF	SPARC
COL1A2	8.70831e-245	2.52326	0.999	0.778	1.196e-240	myCAF	COL1A2
COL3A1	2.82392e-228	2.41599	0.999	0.644	3.87837e-224	myCAF	COL3A1
COL5A2	1.79846e-210	2.53659	0.963	0.442	2.47001e-206	myCAF	COL5A2
POSTN	1.40265e-208	2.80881	0.911	0.214	1.9264e-204	myCAF	POSTN
MMP11	1.50587e-208	5.16055	0.771	0.101	2.06816e-204	myCAF	MMP11
FN1	2.903e-198	2.8676	0.984	0.627	3.98698e-194	myCAF	FN1
COL11A1	1.78115e-193	5.80883	0.67	0.037	2.44623e-189	myCAF	COL11A1
LGALS1	7.39963e-177	1.36702	0.992	0.948	1.01627e-172	myCAF	LGALS1
BGN	1.44623e-176	1.95238	0.957	0.545	1.98626e-172	myCAF	BGN
COL10A1	2.67358e-172	3.98173	0.707	0.082	3.6719e-168	myCAF	COL10A1
MFAP2	2.36804e-169	2.60707	0.832	0.351	3.25226e-165	myCAF	MFAP2
SERPINH1	1.52447e-165	2.11811	0.904	0.564	2.0937e-161	myCAF	SERPINH1
SDC1	3.44556e-165	5.20296	0.633	0.045	4.73213e-161	myCAF	SDC1
COL5A1	1.64713e-164	2.46591	0.898	0.374	2.26217e-160	myCAF	COL5A1
MYL9	9.65306e-153	2.17228	0.901	0.569	1.32575e-148	myCAF	MYL9
AEBP1	1.5309e-152	1.93954	0.964	0.667	2.10253e-148	myCAF	AEBP1
TAGLN	2.20603e-151	3.01363	0.858	0.34	3.02977e-147	myCAF	TAGLN
VCAN	3.84393e-151	1.9689	0.951	0.577	5.27926e-147	myCAF	VCAN
CALD1	7.36923e-149	1.61218	0.985	0.79	1.01209e-144	myCAF	CALD1
THY1	1.47365e-147	1.95741	0.914	0.494	2.02391e-143	myCAF	THY1
MMP14	3.30345e-146	2.20772	0.853	0.425	4.53696e-142	myCAF	MMP14
TPM2	2.07428e-141	1.96444	0.91	0.591	2.84882e-137	myCAF	TPM2
TMSB10	4.20556e-137	1.03144	0.992	0.961	5.77591e-133	myCAF	TMSB10
COL12A1	1.4168e-136	2.14321	0.88	0.405	1.94583e-132	myCAF	COL12A1
SULF1	2.63893e-133	2.50843	0.799	0.314	3.62431e-129	myCAF	SULF1
NREP	4.69801e-131	2.61379	0.655	0.168	6.45224e-127	myCAF	NREP
PLPP4	3.23105e-130	4.37663	0.505	0.037	4.43753e-126	myCAF	PLPP4
RAB31	8.96137e-129	2.03085	0.792	0.331	1.23075e-124	myCAF	RAB31
COL6A3	1.68344e-128	1.56992	0.974	0.692	2.31204e-124	myCAF	COL6A3
TPM1	1.77942e-126	2.09689	0.898	0.553	2.44386e-122	myCAF	TPM1
CNN2	1.19086e-123	2.41045	0.746	0.249	1.63553e-119	myCAF	CNN2
MYH9	1.44194e-121	1.93688	0.838	0.417	1.98037e-117	myCAF	MYH9
FAP	2.29252e-120	2.01294	0.749	0.277	3.14854e-116	myCAF	FAP
THBS2	9.04873e-116	1.82014	0.898	0.504	1.24275e-111	myCAF	THBS2
ACTB	4.26865e-114	1.43839	0.992	0.928	5.86256e-110	myCAF	ACTB
TPM4	1.06792e-112	1.47082	0.895	0.642	1.46667e-108	myCAF	TPM4
CTSB	2.57776e-112	1.49739	0.882	0.548	3.54029e-108	myCAF	CTSB
INHBA	2.21167e-111	1.37389	0.775	0.27	3.03751e-107	myCAF	INHBA
RCN3	1.07948e-108	1.78014	0.774	0.4	1.48256e-104	myCAF	RCN3
CTSK	5.34089e-108	1.66015	0.937	0.676	7.33518e-104	myCAF	CTSK
C4orf48	1.2655e-106	1.74794	0.706	0.255	1.73803e-102	myCAF	C4orf48
ACTA2	3.56526e-105	2.95989	0.713	0.311	4.89653e-101	myCAF	ACTA2
MYL6	2.82038e-104	1.06552	0.971	0.906	3.87351e-100	myCAF	MYL6
ANTXR1	3.73581e-104	2.03263	0.788	0.371	5.13077e-100	myCAF	ANTXR1
CHPF	2.06477e-101	2.17021	0.685	0.263	2.83576e-97	myCAF	CHPF
P4HB	4.3208e-99	1.31834	0.87	0.601	5.93418e-95	myCAF	P4HB
PPIB	7.24434e-98	1.06681	0.921	0.829	9.94937e-94	myCAF	PPIB
GJB2	8.12427e-97	4.52153	0.436	0.035	1.11579e-92	myCAF	GJB2
HOPX	2.20869e-96	3.01722	0.462	0.072	3.03341e-92	myCAF	HOPX
COL6A1	4.41404e-96	1.44825	0.96	0.749	6.06224e-92	myCAF	COL6A1
CERCAM	2.53769e-94	1.69743	0.72	0.365	3.48527e-90	myCAF	CERCAM
CFL1	2.11901e-92	0.965577	0.921	0.843	2.91025e-88	myCAF	CFL1
MXRA5	4.19041e-92	1.76762	0.766	0.334	5.7551e-88	myCAF	MXRA5
CD99	1.32826e-91	1.28488	0.923	0.691	1.82423e-87	myCAF	CD99
HLA-B	1.64178e-91	1.10174	0.964	0.858	2.25483e-87	myCAF	HLA-B
GREM1	2.53812e-89	1.37629	0.612	0.171	3.48586e-85	myCAF	GREM1
MDK	8.33693e-89	1.79913	0.793	0.396	1.14499e-84	myCAF	MDK
ISLR	3.22083e-87	1.4438	0.834	0.498	4.42349e-83	myCAF	ISLR
MXRA8	2.11185e-86	1.24735	0.853	0.56	2.90041e-82	myCAF	MXRA8
PPIC	9.4545e-86	1.34459	0.844	0.488	1.29848e-81	myCAF	PPIC
MARCKS	1.31476e-85	1.38097	0.859	0.473	1.80569e-81	myCAF	MARCKS
COL8A1	2.5402e-85	1.65256	0.733	0.345	3.48871e-81	myCAF	COL8A1
ACTN1	3.03265e-83	1.63335	0.777	0.356	4.16504e-79	myCAF	ACTN1
OSTC	7.37148e-83	1.26139	0.839	0.591	1.0124e-78	myCAF	OSTC
ADAM12	1.599e-82	2.57618	0.546	0.112	2.19607e-78	myCAF	ADAM12
PTK7	1.68082e-82	1.93436	0.628	0.214	2.30844e-78	myCAF	PTK7
SERF2	2.36708e-82	0.813637	0.977	0.898	3.25095e-78	myCAF	SERF2
PALLD	3.5307e-82	1.73808	0.814	0.437	4.84907e-78	myCAF	PALLD
RABAC1	1.35123e-79	1.03343	0.879	0.65	1.85578e-75	myCAF	RABAC1
SULF2	1.5291e-78	2.35951	0.523	0.137	2.10007e-74	myCAF	SULF2
PODNL1	2.83481e-77	2.84172	0.442	0.08	3.89332e-73	myCAF	PODNL1
FKBP10	3.31477e-77	1.38507	0.738	0.424	4.5525e-73	myCAF	FKBP10
CAPZB	6.97378e-77	1.13135	0.852	0.623	9.57779e-73	myCAF	CAPZB
SSR3	1.37226e-76	1.22507	0.798	0.506	1.88466e-72	myCAF	SSR3
B2M	2.01822e-76	0.770787	0.998	0.991	2.77182e-72	myCAF	B2M
BMP1	2.86318e-76	1.83277	0.553	0.202	3.93229e-72	myCAF	BMP1
HTRA1	2.80046e-75	1.40694	0.833	0.509	3.84615e-71	myCAF	HTRA1
CALU	5.39357e-75	1.14323	0.855	0.616	7.40753e-71	myCAF	CALU
SLC16A3	5.98274e-75	1.33921	0.531	0.153	8.2167e-71	myCAF	SLC16A3
C1QTNF6	4.53735e-74	2.80992	0.445	0.079	6.2316e-70	myCAF	C1QTNF6
SPATS2L	1.30675e-71	1.46861	0.737	0.372	1.79469e-67	myCAF	SPATS2L
ADAMTS12	2.61045e-71	2.23291	0.484	0.11	3.58519e-67	myCAF	ADAMTS12
MYL12A	2.35794e-70	1.0518	0.881	0.728	3.2384e-66	myCAF	MYL12A
KDELR3	2.96804e-69	1.86206	0.585	0.228	4.07631e-65	myCAF	KDELR3
CDH11	2.0831e-68	1.61158	0.776	0.35	2.86093e-64	myCAF	CDH11
FNDC1	1.55468e-67	2.42754	0.414	0.099	2.1352e-63	myCAF	FNDC1
ACTG1	3.39998e-67	0.855373	0.967	0.867	4.66953e-63	myCAF	ACTG1
LUM	3.42632e-67	0.72034	0.991	0.87	4.70571e-63	myCAF	LUM
GAPDH	3.62525e-67	0.738984	0.946	0.901	4.97892e-63	myCAF	GAPDH
FLNA	1.0615e-66	1.53562	0.785	0.465	1.45786e-62	myCAF	FLNA
TGFB1I1	2.11614e-65	1.44613	0.679	0.343	2.9063e-61	myCAF	TGFB1I1
NTM	6.88846e-65	1.81175	0.504	0.179	9.46061e-61	myCAF	NTM
ISG15	8.32929e-65	2.08717	0.663	0.276	1.14395e-60	myCAF	ISG15
CMTM3	1.02715e-64	1.33562	0.662	0.368	1.41069e-60	myCAF	CMTM3
LMO7	2.15331e-64	2.35405	0.383	0.082	2.95736e-60	myCAF	LMO7
LRRC15	5.48598e-64	3.02145	0.393	0.06	7.53445e-60	myCAF	LRRC15
NBL1	1.79224e-63	1.10868	0.869	0.631	2.46146e-59	myCAF	NBL1
RUNX2	1.7953e-63	2.71972	0.423	0.073	2.46566e-59	myCAF	RUNX2
GOLM1	2.99582e-63	2.07569	0.584	0.204	4.11446e-59	myCAF	GOLM1
PLOD1	7.86985e-63	1.6094	0.555	0.226	1.08085e-58	myCAF	PLOD1
PYCR1	3.34114e-62	2.3547	0.451	0.116	4.58873e-58	myCAF	PYCR1
NRP2	3.50339e-62	1.95355	0.469	0.12	4.81155e-58	myCAF	NRP2
COL6A2	4.00828e-62	0.902638	0.975	0.833	5.50498e-58	myCAF	COL6A2
ASPN	5.30918e-62	2.12202	0.582	0.232	7.29162e-58	myCAF	ASPN
ARL4C	2.1403e-61	2.35367	0.434	0.094	2.93949e-57	myCAF	ARL4C
KIAA1217	4.29565e-61	1.8622	0.565	0.163	5.89965e-57	myCAF	KIAA1217
OLFML2B	4.60445e-61	1.98781	0.461	0.152	6.32376e-57	myCAF	OLFML2B
GPX7	1.13197e-60	1.91531	0.487	0.157	1.55464e-56	myCAF	GPX7
TMED9	1.65202e-60	1.07111	0.804	0.536	2.26888e-56	myCAF	TMED9
ITGB5	2.44176e-60	1.86298	0.604	0.249	3.35351e-56	myCAF	ITGB5
ADAMTS2	2.58862e-60	1.79982	0.592	0.24	3.55521e-56	myCAF	ADAMTS2
IFITM3	3.19589e-60	0.753444	0.966	0.853	4.38924e-56	myCAF	IFITM3
RARRES2	3.22094e-60	1.16667	0.938	0.747	4.42364e-56	myCAF	RARRES2
MSRB3	5.98637e-60	1.76292	0.555	0.216	8.22168e-56	myCAF	MSRB3
SFRP4	6.13755e-60	1.34564	0.581	0.259	8.42931e-56	myCAF	SFRP4
MAGED1	1.39572e-59	1.52349	0.595	0.264	1.91689e-55	myCAF	MAGED1
PDLIM3	1.72928e-59	1.22426	0.715	0.407	2.375e-55	myCAF	PDLIM3
KIF26B	2.0481e-59	3.74814	0.315	0.032	2.81286e-55	myCAF	KIF26B
EPSTI1	6.6811e-59	1.86202	0.484	0.154	9.17582e-55	myCAF	EPSTI1
CREB3L1	2.71934e-58	1.49164	0.532	0.224	3.73474e-54	myCAF	CREB3L1
HLA-C	3.19371e-58	0.875617	0.934	0.819	4.38624e-54	myCAF	HLA-C
ABRACL	3.80899e-58	1.57222	0.466	0.167	5.23126e-54	myCAF	ABRACL
OST4	3.88372e-58	0.851254	0.892	0.705	5.3339e-54	myCAF	OST4
CALR	6.42149e-58	0.905692	0.876	0.684	8.81927e-54	myCAF	CALR
HCFC1R1	9.86743e-58	1.27128	0.742	0.429	1.35519e-53	myCAF	HCFC1R1
LOXL2	1.98488e-57	1.62787	0.575	0.192	2.72604e-53	myCAF	LOXL2
MYLK	6.47824e-57	2.03257	0.554	0.167	8.89722e-53	myCAF	MYLK
PLAU	3.20916e-56	1.23186	0.632	0.257	4.40746e-52	myCAF	PLAU
P3H1	2.21968e-55	1.66363	0.524	0.202	3.0485e-51	myCAF	P3H1
GPX8	4.51222e-55	1.30128	0.631	0.317	6.19708e-51	myCAF	GPX8
NME2	6.28049e-55	1.37615	0.635	0.434	8.62562e-51	myCAF	NME2
MIF	6.37717e-55	0.877284	0.869	0.752	8.75841e-51	myCAF	MIF
FSCN1	1.44092e-54	1.66278	0.535	0.217	1.97895e-50	myCAF	FSCN1
EGFL6	4.76881e-54	2.49963	0.359	0.071	6.54948e-50	myCAF	EGFL6
NME4	5.45504e-54	1.23537	0.623	0.321	7.49196e-50	myCAF	NME4
TMEM45A	3.09581e-53	1.41519	0.597	0.265	4.25178e-49	myCAF	TMEM45A
TAX1BP3	1.58423e-52	1.11816	0.68	0.371	2.17579e-48	myCAF	TAX1BP3
KDELR1	3.51188e-52	0.933634	0.765	0.558	4.82322e-48	myCAF	KDELR1
PTTG1IP	8.78191e-52	1.17833	0.719	0.43	1.20611e-47	myCAF	PTTG1IP
TIMP2	1.13257e-51	0.896143	0.921	0.672	1.55547e-47	myCAF	TIMP2
ARF5	2.01158e-51	1.08916	0.668	0.395	2.7627e-47	myCAF	ARF5
CLEC11A	3.6218e-51	0.966762	0.751	0.478	4.97417e-47	myCAF	CLEC11A
ITGA11	3.65442e-51	2.07653	0.453	0.157	5.01898e-47	myCAF	ITGA11
ARPC1B	5.75198e-51	0.965581	0.723	0.452	7.89977e-47	myCAF	ARPC1B
KDELR2	6.54524e-51	0.995576	0.842	0.652	8.98924e-47	myCAF	KDELR2
IDH2	8.72186e-51	1.81531	0.412	0.122	1.19786e-46	myCAF	IDH2
RAI14	1.23801e-50	1.37952	0.538	0.205	1.70029e-46	myCAF	RAI14
TRAPPC1	1.31299e-50	1.15854	0.632	0.33	1.80325e-46	myCAF	TRAPPC1
SPON2	2.63338e-50	1.09505	0.826	0.596	3.61669e-46	myCAF	SPON2
IFI6	2.94319e-50	1.72386	0.745	0.44	4.04217e-46	myCAF	IFI6
ATOX1	1.8456e-49	1.01251	0.751	0.445	2.53475e-45	myCAF	ATOX1
PCOLCE	8.43856e-49	0.786202	0.876	0.691	1.15895e-44	myCAF	PCOLCE
PDLIM7	8.92482e-49	1.52077	0.634	0.329	1.22573e-44	myCAF	PDLIM7
PTMS	1.39777e-48	0.837347	0.83	0.607	1.91969e-44	myCAF	PTMS
IL32	3.17032e-48	1.14651	0.787	0.56	4.35412e-44	myCAF	IL32
AP2S1	4.18701e-48	0.893813	0.756	0.499	5.75044e-44	myCAF	AP2S1
ACTG2	4.34936e-48	4.27849	0.252	0.027	5.97341e-44	myCAF	ACTG2
PLOD2	9.64533e-48	1.2267	0.616	0.296	1.32469e-43	myCAF	PLOD2
EFEMP2	1.53247e-47	0.928199	0.767	0.504	2.1047e-43	myCAF	EFEMP2
PPDPF	1.55073e-47	0.754834	0.842	0.647	2.12977e-43	myCAF	PPDPF
RGS16	2.03255e-47	1.74322	0.5	0.194	2.7915e-43	myCAF	RGS16
FAM114A1	2.05338e-47	1.11647	0.677	0.386	2.82011e-43	myCAF	FAM114A1
PMEPA1	2.08437e-47	1.36771	0.581	0.257	2.86268e-43	myCAF	PMEPA1
LY6E	2.10119e-47	1.00896	0.864	0.626	2.88577e-43	myCAF	LY6E
MMP2	2.33205e-47	0.802845	0.923	0.774	3.20284e-43	myCAF	MMP2
GBP1	4.07391e-47	1.65616	0.484	0.197	5.59511e-43	myCAF	GBP1
P3H4	1.40955e-46	1.96592	0.481	0.154	1.93587e-42	myCAF	P3H4
PKM	1.78237e-46	0.65605	0.851	0.709	2.4479e-42	myCAF	PKM
PRDX5	3.05889e-46	0.692595	0.83	0.619	4.20108e-42	myCAF	PRDX5
RRBP1	3.43197e-46	1.09379	0.8	0.52	4.71347e-42	myCAF	RRBP1
DSG2	6.57569e-46	3.05041	0.275	0.035	9.03105e-42	myCAF	DSG2
SSR2	7.91236e-46	0.678433	0.854	0.699	1.08668e-41	myCAF	SSR2
GPC6	1.02537e-45	1.4226	0.478	0.192	1.40824e-41	myCAF	GPC6
HOXB2	1.54423e-45	1.45622	0.415	0.161	2.12085e-41	myCAF	HOXB2
CUTA	1.54976e-45	0.913637	0.792	0.562	2.12844e-41	myCAF	CUTA
RNF144A	1.96435e-45	2.5207	0.328	0.066	2.69784e-41	myCAF	RNF144A
S100A11	1.99497e-45	0.515476	0.955	0.916	2.73989e-41	myCAF	S100A11
SUGCT	2.80442e-45	3.36645	0.274	0.04	3.85159e-41	myCAF	SUGCT
PDLIM5	8.4393e-45	1.41623	0.571	0.28	1.15905e-40	myCAF	PDLIM5
BCAT1	8.69174e-45	1.93638	0.362	0.106	1.19372e-40	myCAF	BCAT1
SERINC2	1.38164e-44	1.69714	0.333	0.073	1.89754e-40	myCAF	SERINC2
EMILIN1	1.59882e-44	0.903196	0.693	0.362	2.19582e-40	myCAF	EMILIN1
VOPP1	2.77833e-44	1.64192	0.382	0.136	3.81575e-40	myCAF	VOPP1
FBXO32	3.12727e-44	1.67821	0.424	0.142	4.29499e-40	myCAF	FBXO32
CHN1	3.15056e-44	1.43979	0.465	0.161	4.32698e-40	myCAF	CHN1
PRSS23	4.94572e-44	1.31567	0.718	0.409	6.79246e-40	myCAF	PRSS23
GLMP	9.84771e-44	1.25285	0.499	0.243	1.35249e-39	myCAF	GLMP
PFN1	1.19928e-43	0.664762	0.908	0.859	1.64708e-39	myCAF	PFN1
IFI27	2.11544e-43	1.43142	0.833	0.606	2.90534e-39	myCAF	IFI27
GABARAP	7.56321e-43	0.897841	0.707	0.479	1.03873e-38	myCAF	GABARAP
LOX	1.27401e-42	1.24236	0.541	0.26	1.74972e-38	myCAF	LOX
DAP	1.40786e-42	1.29098	0.523	0.251	1.93356e-38	myCAF	DAP
CPXM1	1.69244e-42	1.27933	0.466	0.178	2.3244e-38	myCAF	CPXM1
DKK3	2.81204e-42	0.847531	0.635	0.321	3.86206e-38	myCAF	DKK3
MGST3	3.10629e-42	0.660806	0.836	0.627	4.26618e-38	myCAF	MGST3
CDC42EP3	5.3526e-42	1.8503	0.306	0.078	7.35126e-38	myCAF	CDC42EP3
SYTL2	5.58149e-42	2.3712	0.288	0.062	7.66561e-38	myCAF	SYTL2
CHCHD10	8.64614e-42	1.32819	0.535	0.237	1.18746e-37	myCAF	CHCHD10
LMCD1	1.75354e-41	0.683839	0.584	0.274	2.40831e-37	myCAF	LMCD1
SEC13	4.08664e-41	0.973158	0.623	0.39	5.61259e-37	myCAF	SEC13
TSPO	4.20724e-41	0.947685	0.785	0.532	5.77822e-37	myCAF	TSPO
DAD1	7.18488e-41	0.693946	0.832	0.646	9.86771e-37	myCAF	DAD1
PPFIBP1	8.79377e-41	1.27243	0.613	0.306	1.20774e-36	myCAF	PPFIBP1
RUNX1	9.31436e-41	1.01696	0.625	0.322	1.27923e-36	myCAF	RUNX1
PDLIM2	1.48093e-40	1.23526	0.636	0.323	2.03392e-36	myCAF	PDLIM2
CD82	1.89895e-40	1.15561	0.494	0.193	2.60801e-36	myCAF	CD82
NDUFA12	2.01377e-40	1.05715	0.666	0.402	2.76571e-36	myCAF	NDUFA12
VGLL4	2.42158e-40	1.22271	0.619	0.315	3.32579e-36	myCAF	VGLL4
PHPT1	4.57108e-40	0.822966	0.798	0.54	6.27792e-36	myCAF	PHPT1
DNAJC15	4.61172e-40	0.994851	0.668	0.386	6.33374e-36	myCAF	DNAJC15
PDGFC	6.83433e-40	2.02688	0.321	0.084	9.38627e-36	myCAF	PDGFC
GUK1	6.85997e-40	0.665206	0.849	0.665	9.42148e-36	myCAF	GUK1
TUBB	6.93326e-40	0.691546	0.843	0.711	9.52213e-36	myCAF	TUBB
PRDX4	1.35375e-39	0.915343	0.729	0.508	1.85924e-35	myCAF	PRDX4
ARPC3	1.57108e-39	0.772153	0.803	0.621	2.15772e-35	myCAF	ARPC3
HSPB1	2.25516e-39	1.00981	0.921	0.814	3.09723e-35	myCAF	HSPB1
LIMD2	2.69342e-39	1.56509	0.314	0.089	3.69914e-35	myCAF	LIMD2
CTSA	2.97363e-39	0.811242	0.679	0.411	4.08399e-35	myCAF	CTSA
MICAL2	1.45469e-38	1.66741	0.384	0.114	1.99787e-34	myCAF	MICAL2
MARCKSL1	2.25387e-38	0.910645	0.592	0.313	3.09546e-34	myCAF	MARCKSL1
SMCO4	2.40019e-38	1.51687	0.377	0.133	3.29642e-34	myCAF	SMCO4
IKBIP	2.71743e-38	1.06958	0.531	0.278	3.73212e-34	myCAF	IKBIP
PARVA	2.93987e-38	1.04903	0.63	0.364	4.03761e-34	myCAF	PARVA
TUBA1A	3.36387e-38	0.717798	0.834	0.633	4.61994e-34	myCAF	TUBA1A
LMAN1	3.36456e-38	0.928224	0.721	0.478	4.62088e-34	myCAF	LMAN1
HLA-A	4.35227e-38	0.629684	0.943	0.901	5.97741e-34	myCAF	HLA-A
ARF4	5.85644e-38	0.648042	0.851	0.727	8.04323e-34	myCAF	ARF4
TGFBI	7.0354e-38	1.23443	0.505	0.216	9.66242e-34	myCAF	TGFBI
TMED3	7.21839e-38	0.998655	0.639	0.38	9.91374e-34	myCAF	TMED3
LOXL1	8.46416e-38	1.24377	0.548	0.284	1.16247e-33	myCAF	LOXL1
RSU1	9.9288e-38	1.01556	0.503	0.263	1.36362e-33	myCAF	RSU1
SMARCB1	1.04574e-37	1.21699	0.552	0.274	1.43621e-33	myCAF	SMARCB1
FARP1	1.08655e-37	1.23044	0.396	0.151	1.49227e-33	myCAF	FARP1
UNC5B	1.2015e-37	2.00511	0.346	0.098	1.65014e-33	myCAF	UNC5B
FKBP9	2.56745e-37	1.10185	0.567	0.319	3.52613e-33	myCAF	FKBP9
SPECC1	2.70142e-37	2.18256	0.252	0.055	3.71012e-33	myCAF	SPECC1
ANXA6	5.55775e-37	0.765413	0.615	0.39	7.63301e-33	myCAF	ANXA6
CLIC4	1.08739e-36	0.864763	0.678	0.435	1.49342e-32	myCAF	CLIC4
HDLBP	1.87639e-36	0.848214	0.742	0.512	2.57704e-32	myCAF	HDLBP
GJA1	1.93293e-36	1.23888	0.546	0.268	2.65469e-32	myCAF	GJA1
SLC39A13	1.94445e-36	1.353	0.49	0.219	2.6705e-32	myCAF	SLC39A13
MDFI	3.12269e-36	1.90362	0.283	0.068	4.2887e-32	myCAF	MDFI
PLEC	3.95666e-36	1.38147	0.512	0.242	5.43408e-32	myCAF	PLEC
YIF1B	4.78613e-36	1.51848	0.389	0.149	6.57327e-32	myCAF	YIF1B
FBLIM1	6.18681e-36	1.30612	0.432	0.155	8.49697e-32	myCAF	FBLIM1
DPYSL3	8.37118e-36	1.1073	0.623	0.354	1.1497e-31	myCAF	DPYSL3
ALDH1B1	9.44396e-36	2.3706	0.265	0.063	1.29703e-31	myCAF	ALDH1B1
COL7A1	9.77603e-36	1.16754	0.316	0.11	1.34264e-31	myCAF	COL7A1
HAPLN3	1.64348e-35	1.74003	0.339	0.11	2.25716e-31	myCAF	HAPLN3
LRRC17	2.31891e-35	1.63808	0.359	0.139	3.18479e-31	myCAF	LRRC17
FKBP7	2.72e-35	0.973418	0.545	0.297	3.73564e-31	myCAF	FKBP7
RPS27L	4.12113e-35	0.758834	0.87	0.665	5.65996e-31	myCAF	RPS27L
DYNLT1	5.16388e-35	0.813344	0.726	0.483	7.09207e-31	myCAF	DYNLT1
FOXP1	5.51021e-35	0.809634	0.677	0.436	7.56772e-31	myCAF	FOXP1
MARVELD1	5.84731e-35	1.67929	0.361	0.131	8.0307e-31	myCAF	MARVELD1
RAB2A	1.22442e-34	0.725492	0.787	0.587	1.68161e-30	myCAF	RAB2A
STAT2	1.23999e-34	1.34657	0.438	0.192	1.703e-30	myCAF	STAT2
JOSD2	1.25296e-34	0.939632	0.504	0.276	1.72081e-30	myCAF	JOSD2
NID2	2.26215e-34	1.60281	0.368	0.146	3.10683e-30	myCAF	NID2
P4HA3	2.40912e-34	1.88313	0.275	0.075	3.30869e-30	myCAF	P4HA3
FZD1	4.57103e-34	1.49857	0.371	0.142	6.27785e-30	myCAF	FZD1
HES4	5.66162e-34	1.2612	0.401	0.177	7.77567e-30	myCAF	HES4
RGS3	6.88543e-34	1.3154	0.423	0.161	9.45646e-30	myCAF	RGS3
PXDN	7.30226e-34	1.58159	0.446	0.211	1.00289e-29	myCAF	PXDN
NOTCH3	7.36544e-34	2.05083	0.278	0.078	1.01157e-29	myCAF	NOTCH3
ZYX	9.81832e-34	0.855	0.641	0.411	1.34845e-29	myCAF	ZYX
COL5A3	1.02383e-33	2.07919	0.276	0.09	1.40613e-29	myCAF	COL5A3
ARPC2	1.09358e-33	0.675737	0.841	0.697	1.50192e-29	myCAF	ARPC2
CKAP4	1.67286e-33	1.09137	0.63	0.368	2.29751e-29	myCAF	CKAP4
RHOC	2.45281e-33	0.724103	0.796	0.615	3.36869e-29	myCAF	RHOC
RIN2	3.43668e-33	1.5743	0.378	0.145	4.71993e-29	myCAF	RIN2
SHISA4	7.5515e-33	1.37766	0.392	0.163	1.03712e-28	myCAF	SHISA4
TMEM208	8.88987e-33	0.768386	0.613	0.368	1.22094e-28	myCAF	TMEM208
NDUFS8	1.20619e-32	0.757897	0.639	0.399	1.65658e-28	myCAF	NDUFS8
SH3BGRL	1.28374e-32	0.723398	0.738	0.51	1.76309e-28	myCAF	SH3BGRL
ELOB	1.37659e-32	0.555407	0.875	0.726	1.8906e-28	myCAF	ELOB
RCN1	1.7781e-32	0.786156	0.729	0.53	2.44204e-28	myCAF	RCN1
BST2	1.79096e-32	1.27665	0.651	0.355	2.4597e-28	myCAF	BST2
TPST2	2.26371e-32	1.84459	0.288	0.089	3.10898e-28	myCAF	TPST2
SH3BGRL3	3.3328e-32	0.579152	0.857	0.657	4.57727e-28	myCAF	SH3BGRL3
NUAK1	4.71368e-32	2.18051	0.263	0.068	6.47377e-28	myCAF	NUAK1
CDK2AP2	5.06998e-32	0.955959	0.372	0.173	6.96311e-28	myCAF	CDK2AP2
NOX4	5.48752e-32	2.21241	0.296	0.073	7.53657e-28	myCAF	NOX4
ALKBH7	5.65396e-32	0.850821	0.609	0.37	7.76515e-28	myCAF	ALKBH7
TCF12	6.2632e-32	1.04451	0.435	0.215	8.60188e-28	myCAF	TCF12
UBE2L6	7.29928e-32	1.01961	0.583	0.348	1.00248e-27	myCAF	UBE2L6
GNG10	9.74661e-32	1.14569	0.462	0.229	1.3386e-27	myCAF	GNG10
ANGPTL2	1.02123e-31	0.818781	0.583	0.364	1.40256e-27	myCAF	ANGPTL2
NET1	1.30886e-31	1.60276	0.34	0.125	1.79759e-27	myCAF	NET1
GLIPR1	1.37599e-31	0.810077	0.504	0.265	1.88979e-27	myCAF	GLIPR1
C1orf122	1.53843e-31	1.00438	0.562	0.307	2.11288e-27	myCAF	C1orf122
IFITM1	1.54053e-31	1.02611	0.712	0.505	2.11576e-27	myCAF	IFITM1
WDR1	1.86622e-31	1.06322	0.612	0.356	2.56307e-27	myCAF	WDR1
IL7R	2.05276e-31	1.89304	0.276	0.063	2.81926e-27	myCAF	IL7R
CAPG	2.10312e-31	1.15471	0.406	0.192	2.88842e-27	myCAF	CAPG
AP2M1	2.33493e-31	0.647141	0.752	0.559	3.2068e-27	myCAF	AP2M1
NEXN	3.35682e-31	0.991255	0.474	0.238	4.61026e-27	myCAF	NEXN
LGALS9	3.43679e-31	1.79801	0.27	0.083	4.72009e-27	myCAF	LGALS9
EMC10	4.31086e-31	0.969152	0.484	0.265	5.92053e-27	myCAF	EMC10
PCDH7	4.3165e-31	1.72945	0.347	0.118	5.92828e-27	myCAF	PCDH7
C1QTNF1	4.7943e-31	1.60629	0.336	0.119	6.58449e-27	myCAF	C1QTNF1
ANAPC11	5.23923e-31	0.740601	0.77	0.555	7.19556e-27	myCAF	ANAPC11
GLT8D2	7.63511e-31	1.04248	0.637	0.38	1.04861e-26	myCAF	GLT8D2
PSMB9	8.2514e-31	1.10221	0.589	0.34	1.13325e-26	myCAF	PSMB9
SEC31A	9.00325e-31	0.865535	0.693	0.443	1.23651e-26	myCAF	SEC31A
ILK	9.10444e-31	0.842422	0.658	0.433	1.2504e-26	myCAF	ILK
EDNRA	9.5918e-31	1.38564	0.376	0.142	1.31734e-26	myCAF	EDNRA
ODF3B	1.47352e-30	1.11092	0.524	0.27	2.02373e-26	myCAF	ODF3B
SHISA5	1.99401e-30	0.85356	0.603	0.371	2.73857e-26	myCAF	SHISA5
COL16A1	1.9942e-30	1.32907	0.467	0.235	2.73884e-26	myCAF	COL16A1
UBTD1	2.46409e-30	1.48821	0.33	0.121	3.38418e-26	myCAF	UBTD1
PSMB8	2.48842e-30	0.879671	0.582	0.35	3.41759e-26	myCAF	PSMB8
CISD1	3.23365e-30	0.923611	0.55	0.301	4.4411e-26	myCAF	CISD1
YIF1A	3.41787e-30	0.933735	0.667	0.409	4.69411e-26	myCAF	YIF1A
NXN	4.01055e-30	1.5604	0.297	0.095	5.50809e-26	myCAF	NXN
ETV1	4.58756e-30	1.47313	0.304	0.099	6.30056e-26	myCAF	ETV1
KRTCAP2	5.09301e-30	0.68147	0.761	0.552	6.99474e-26	myCAF	KRTCAP2
ALDH18A1	5.12997e-30	1.45151	0.296	0.113	7.04551e-26	myCAF	ALDH18A1
CD151	5.22933e-30	0.607791	0.759	0.54	7.18196e-26	myCAF	CD151
DAPK3	6.18641e-30	1.07584	0.424	0.2	8.49642e-26	myCAF	DAPK3
TTC3	6.82894e-30	0.791409	0.669	0.44	9.37886e-26	myCAF	TTC3
LAMTOR2	7.96786e-30	0.86024	0.544	0.309	1.09431e-25	myCAF	LAMTOR2
BSG	2.20811e-29	0.524121	0.812	0.629	3.03263e-25	myCAF	BSG
DIO2	2.32675e-29	1.04375	0.467	0.184	3.19555e-25	myCAF	DIO2
WNT5A	2.47702e-29	0.696325	0.389	0.149	3.40194e-25	myCAF	WNT5A
NEK6	3.06532e-29	1.53714	0.322	0.111	4.20991e-25	myCAF	NEK6
KLF6	3.93762e-29	0.563023	0.845	0.643	5.40793e-25	myCAF	KLF6
ALDOA	6.155e-29	0.684176	0.693	0.494	8.45328e-25	myCAF	ALDOA
DCBLD1	6.59733e-29	1.46256	0.309	0.105	9.06078e-25	myCAF	DCBLD1
PDZD11	7.83733e-29	0.991133	0.366	0.177	1.07638e-24	myCAF	PDZD11
ITM2C	1.47422e-28	0.68329	0.64	0.405	2.02469e-24	myCAF	ITM2C
TSPAN9	1.56009e-28	1.30853	0.404	0.168	2.14263e-24	myCAF	TSPAN9
XAF1	1.79238e-28	1.42513	0.401	0.17	2.46165e-24	myCAF	XAF1
STAT1	2.34987e-28	1.1385	0.528	0.286	3.22731e-24	myCAF	STAT1
ARHGAP1	2.66446e-28	1.34195	0.426	0.193	3.65937e-24	myCAF	ARHGAP1
PPP1CA	2.98385e-28	0.595148	0.579	0.37	4.09802e-24	myCAF	PPP1CA
TBCB	3.78538e-28	0.775427	0.628	0.393	5.19884e-24	myCAF	TBCB
NDUFA4	4.11862e-28	0.542808	0.879	0.765	5.65651e-24	myCAF	NDUFA4
PDIA4	4.74215e-28	0.845585	0.591	0.355	6.51287e-24	myCAF	PDIA4
VCL	5.00704e-28	0.959363	0.552	0.314	6.87667e-24	myCAF	VCL
C11orf24	6.5603e-28	1.23776	0.396	0.182	9.00991e-24	myCAF	C11orf24
FAAP20	6.78269e-28	0.793499	0.566	0.325	9.31534e-24	myCAF	FAAP20
VPS25	7.41355e-28	0.93988	0.439	0.228	1.01818e-23	myCAF	VPS25
BANF1	9.26443e-28	0.678746	0.691	0.47	1.27238e-23	myCAF	BANF1
SEC23A	1.29803e-27	1.03631	0.492	0.261	1.78271e-23	myCAF	SEC23A
NKD2	1.34939e-27	1.36445	0.269	0.091	1.85326e-23	myCAF	NKD2
FILIP1L	1.41073e-27	0.746394	0.657	0.41	1.93749e-23	myCAF	FILIP1L
TMEM167A	1.46546e-27	0.768671	0.629	0.379	2.01266e-23	myCAF	TMEM167A
FIBP	1.55197e-27	0.830335	0.481	0.267	2.13147e-23	myCAF	FIBP
PDGFRB	2.14494e-27	0.868468	0.697	0.451	2.94585e-23	myCAF	PDGFRB
CNN3	2.23595e-27	0.677534	0.84	0.667	3.07085e-23	myCAF	CNN3
JTB	2.24359e-27	0.792422	0.76	0.545	3.08134e-23	myCAF	JTB
PLS3	2.29065e-27	1.06528	0.523	0.288	3.14598e-23	myCAF	PLS3
AGAP2-AS1	2.35057e-27	1.61169	0.3	0.09	3.22828e-23	myCAF	AGAP2-AS1
LXN	2.55373e-27	0.980844	0.415	0.203	3.50729e-23	myCAF	LXN
ANXA11	2.75115e-27	0.671299	0.673	0.443	3.77843e-23	myCAF	ANXA11
FKBP11	3.14972e-27	0.831026	0.527	0.297	4.32582e-23	myCAF	FKBP11
TMEM219	3.20718e-27	0.658364	0.673	0.443	4.40474e-23	myCAF	TMEM219
CTSZ	5.1147e-27	1.16583	0.528	0.275	7.02453e-23	myCAF	CTSZ
TP53I13	6.33531e-27	1.01571	0.487	0.254	8.70091e-23	myCAF	TP53I13
PLXDC2	8.29538e-27	0.993489	0.624	0.358	1.13929e-22	myCAF	PLXDC2
YIPF5	9.14314e-27	0.921706	0.496	0.269	1.25572e-22	myCAF	YIPF5
MRC2	9.7174e-27	0.731742	0.649	0.423	1.33459e-22	myCAF	MRC2
PLIN3	1.01814e-26	0.925917	0.553	0.311	1.39832e-22	myCAF	PLIN3
GAS1	1.04678e-26	0.935623	0.455	0.253	1.43765e-22	myCAF	GAS1
POLD4	1.1123e-26	0.747083	0.502	0.289	1.52764e-22	myCAF	POLD4
POLR2G	1.44364e-26	0.689711	0.534	0.319	1.98269e-22	myCAF	POLR2G
NDUFB11	1.71038e-26	0.566031	0.757	0.565	2.34904e-22	myCAF	NDUFB11
TXNDC17	2.0974e-26	0.802339	0.569	0.342	2.88057e-22	myCAF	TXNDC17
ISOC2	2.15624e-26	0.856717	0.522	0.282	2.96138e-22	myCAF	ISOC2
CAP1	2.38851e-26	0.788502	0.693	0.483	3.28038e-22	myCAF	CAP1
TCF4	2.41017e-26	0.705857	0.796	0.543	3.31013e-22	myCAF	TCF4
EIF4EBP1	2.55668e-26	0.860609	0.429	0.2	3.51134e-22	myCAF	EIF4EBP1
ATXN1	2.62834e-26	1.25435	0.346	0.149	3.60977e-22	myCAF	ATXN1
UQCC2	2.82776e-26	0.897463	0.503	0.257	3.88365e-22	myCAF	UQCC2
ITGA1	2.85595e-26	1.12555	0.354	0.168	3.92237e-22	myCAF	ITGA1
STMN1	5.01289e-26	0.795437	0.419	0.201	6.8847e-22	myCAF	STMN1
REEP3	6.61098e-26	0.884104	0.513	0.281	9.07952e-22	myCAF	REEP3
GNAI2	6.78931e-26	0.847929	0.574	0.34	9.32444e-22	myCAF	GNAI2
TWF2	7.72631e-26	0.954136	0.471	0.247	1.06113e-21	myCAF	TWF2
AKR1A1	8.09397e-26	0.776348	0.624	0.392	1.11163e-21	myCAF	AKR1A1
ELOVL1	9.78724e-26	1.14403	0.411	0.194	1.34418e-21	myCAF	ELOVL1
GPM6B	1.03801e-25	1.05851	0.353	0.14	1.4256e-21	myCAF	GPM6B
BAX	1.1495e-25	1.17286	0.601	0.316	1.57873e-21	myCAF	BAX
DCXR	1.41486e-25	0.905884	0.424	0.243	1.94316e-21	myCAF	DCXR
UQCRC1	1.71516e-25	0.579802	0.552	0.36	2.35561e-21	myCAF	UQCRC1
DGCR6L	1.84699e-25	0.773025	0.461	0.258	2.53666e-21	myCAF	DGCR6L
EIF4E2	1.89997e-25	0.816154	0.552	0.313	2.60943e-21	myCAF	EIF4E2
SNX6	2.55152e-25	0.596687	0.581	0.381	3.50425e-21	myCAF	SNX6
SLC44A1	2.79596e-25	1.18423	0.499	0.262	3.83997e-21	myCAF	SLC44A1
WDFY1	3.79235e-25	1.15863	0.316	0.143	5.20842e-21	myCAF	WDFY1
CDK2AP1	4.93919e-25	1.319	0.331	0.13	6.78348e-21	myCAF	CDK2AP1
IFT20	6.29646e-25	0.920486	0.45	0.235	8.64756e-21	myCAF	IFT20
STEAP1	7.90592e-25	0.706578	0.553	0.315	1.0858e-20	myCAF	STEAP1
PML	1.0105e-24	0.977496	0.351	0.174	1.38782e-20	myCAF	PML
SSR4	1.04944e-24	0.504673	0.864	0.716	1.4413e-20	myCAF	SSR4
NDUFB7	1.22742e-24	0.606679	0.709	0.485	1.68574e-20	myCAF	NDUFB7
FTSJ1	1.30797e-24	1.01601	0.307	0.138	1.79637e-20	myCAF	FTSJ1
HTRA3	1.34199e-24	1.03076	0.566	0.353	1.84309e-20	myCAF	HTRA3
AKR7A2	1.34317e-24	0.80133	0.554	0.343	1.84471e-20	myCAF	AKR7A2
APBB2	1.34941e-24	1.60219	0.294	0.1	1.85329e-20	myCAF	APBB2
DUT	1.51713e-24	0.538327	0.669	0.459	2.08363e-20	myCAF	DUT
LBH	1.59597e-24	0.89552	0.427	0.219	2.1919e-20	myCAF	LBH
PDGFRL	1.75843e-24	0.558919	0.481	0.31	2.41503e-20	myCAF	PDGFRL
BACE2	2.74599e-24	0.90399	0.42	0.231	3.77134e-20	myCAF	BACE2
RPN1	2.89545e-24	0.513808	0.634	0.46	3.97661e-20	myCAF	RPN1
TMEM158	3.02407e-24	1.13781	0.286	0.103	4.15326e-20	myCAF	TMEM158
CFI	5.13105e-24	1.00627	0.306	0.116	7.04698e-20	myCAF	CFI
NEDD8	5.83476e-24	0.540541	0.789	0.605	8.01346e-20	myCAF	NEDD8
IFITM2	6.45961e-24	0.514372	0.857	0.702	8.87162e-20	myCAF	IFITM2
RALA	7.07865e-24	0.748383	0.545	0.316	9.72182e-20	myCAF	RALA
SSNA1	7.62264e-24	0.792314	0.486	0.271	1.04689e-19	myCAF	SSNA1
CD276	7.74188e-24	0.727842	0.5	0.295	1.06327e-19	myCAF	CD276
ZNHIT1	7.76051e-24	0.682018	0.692	0.468	1.06583e-19	myCAF	ZNHIT1
EEF1G	8.19516e-24	0.602012	0.636	0.423	1.12552e-19	myCAF	EEF1G
RNASEK	8.56472e-24	0.743934	0.587	0.385	1.17628e-19	myCAF	RNASEK
PLOD3	1.20538e-23	0.764286	0.36	0.203	1.65547e-19	myCAF	PLOD3
FKBP14	1.37788e-23	1.10593	0.382	0.183	1.89238e-19	myCAF	FKBP14
TRAPPC5	1.4726e-23	1.00578	0.397	0.203	2.02246e-19	myCAF	TRAPPC5
CHST11	1.50285e-23	1.47696	0.286	0.095	2.06402e-19	myCAF	CHST11
TP53I3	1.55582e-23	1.00664	0.397	0.196	2.13676e-19	myCAF	TP53I3
RBM3	1.87702e-23	0.573357	0.794	0.649	2.5779e-19	myCAF	RBM3
ENAH	2.11742e-23	1.24058	0.513	0.249	2.90807e-19	myCAF	ENAH
PSMA6	2.17137e-23	0.773589	0.488	0.293	2.98216e-19	myCAF	PSMA6
RCN2	2.23091e-23	0.666283	0.613	0.397	3.06393e-19	myCAF	RCN2
ATP6V0C	3.04844e-23	0.646154	0.554	0.343	4.18673e-19	myCAF	ATP6V0C
PDPN	3.07616e-23	0.624612	0.696	0.476	4.2248e-19	myCAF	PDPN
WNT2	3.29268e-23	0.748203	0.349	0.146	4.52217e-19	myCAF	WNT2
MPDU1	3.32107e-23	0.812225	0.332	0.164	4.56116e-19	myCAF	MPDU1
SORBS3	3.92501e-23	0.78416	0.512	0.304	5.3906e-19	myCAF	SORBS3
STK17B	4.14999e-23	1.06545	0.335	0.131	5.6996e-19	myCAF	STK17B
PFN2	4.65349e-23	0.838783	0.449	0.246	6.3911e-19	myCAF	PFN2
YIPF3	4.86407e-23	0.663021	0.628	0.419	6.68032e-19	myCAF	YIPF3
AP1S1	5.75891e-23	1.08185	0.377	0.177	7.90929e-19	myCAF	AP1S1
TMEM263	6.00654e-23	0.904098	0.493	0.272	8.24938e-19	myCAF	TMEM263
MAGED2	6.90579e-23	0.674114	0.661	0.452	9.48441e-19	myCAF	MAGED2
MRPL41	7.32306e-23	0.613052	0.672	0.449	1.00575e-18	myCAF	MRPL41
CRIP2	8.08679e-23	0.769339	0.499	0.268	1.11064e-18	myCAF	CRIP2
TMEM14C	9.76278e-23	0.686504	0.738	0.528	1.34082e-18	myCAF	TMEM14C
ZNF580	1.07586e-22	0.715961	0.413	0.225	1.47758e-18	myCAF	ZNF580
COPS7A	1.07768e-22	0.677652	0.381	0.224	1.48009e-18	myCAF	COPS7A
TAP1	1.27733e-22	1.07202	0.42	0.21	1.75429e-18	myCAF	TAP1
GMPPA	1.44125e-22	0.971459	0.279	0.132	1.97942e-18	myCAF	GMPPA
ARL2BP	1.5973e-22	0.807257	0.554	0.331	2.19374e-18	myCAF	ARL2BP
MYOF	1.67926e-22	0.901431	0.408	0.221	2.3063e-18	myCAF	MYOF
LAMB1	1.85789e-22	0.616768	0.536	0.296	2.55162e-18	myCAF	LAMB1
MRPS24	2.07847e-22	0.884955	0.48	0.269	2.85457e-18	myCAF	MRPS24
DBNL	2.18937e-22	0.817686	0.413	0.228	3.00688e-18	myCAF	DBNL
ARL3	2.26605e-22	0.622602	0.467	0.284	3.11219e-18	myCAF	ARL3
SURF4	2.49878e-22	0.600955	0.659	0.458	3.43183e-18	myCAF	SURF4
SLC39A7	3.12187e-22	0.906391	0.53	0.297	4.28758e-18	myCAF	SLC39A7
FXYD5	3.37409e-22	0.660094	0.613	0.369	4.63397e-18	myCAF	FXYD5
HSPA1B	3.48924e-22	0.670423	0.689	0.557	4.79213e-18	myCAF	HSPA1B
HM13	3.53102e-22	0.692006	0.66	0.458	4.84951e-18	myCAF	HM13
COPZ2	3.95392e-22	1.17685	0.345	0.165	5.43032e-18	myCAF	COPZ2
UROS	4.28232e-22	0.999378	0.369	0.18	5.88134e-18	myCAF	UROS
PGLS	4.40876e-22	0.636256	0.619	0.416	6.055e-18	myCAF	PGLS
P4HA1	4.41014e-22	0.827817	0.527	0.322	6.05688e-18	myCAF	P4HA1
DUSP23	5.42528e-22	0.975136	0.357	0.171	7.45108e-18	myCAF	DUSP23
RHOD	5.94147e-22	1.4051	0.26	0.097	8.16002e-18	myCAF	RHOD
SHC1	6.58912e-22	0.733376	0.448	0.256	9.04949e-18	myCAF	SHC1
DNPH1	7.70093e-22	0.813762	0.488	0.278	1.05765e-17	myCAF	DNPH1
ACTN4	9.00348e-22	0.879693	0.535	0.317	1.23654e-17	myCAF	ACTN4
C18orf32	9.10684e-22	0.642182	0.442	0.265	1.25073e-17	myCAF	C18orf32
PERP	9.342e-22	0.761769	0.569	0.342	1.28303e-17	myCAF	PERP
G6PC3	1.00229e-21	0.868083	0.337	0.167	1.37655e-17	myCAF	G6PC3
COMT	1.02144e-21	0.507334	0.616	0.425	1.40284e-17	myCAF	COMT
URM1	1.08126e-21	0.688005	0.39	0.222	1.485e-17	myCAF	URM1
EPDR1	1.12929e-21	1.33268	0.298	0.111	1.55097e-17	myCAF	EPDR1
GOPC	1.16897e-21	0.910693	0.503	0.286	1.60547e-17	myCAF	GOPC
ENC1	1.40709e-21	0.874621	0.343	0.173	1.9325e-17	myCAF	ENC1
TMEM141	1.43785e-21	0.963696	0.405	0.206	1.97474e-17	myCAF	TMEM141
SGIP1	1.56268e-21	1.52477	0.326	0.122	2.14619e-17	myCAF	SGIP1
NAA10	1.9176e-21	0.615992	0.548	0.334	2.63363e-17	myCAF	NAA10
NECTIN2	2.03333e-21	0.735284	0.537	0.321	2.79258e-17	myCAF	NECTIN2
FAM50A	2.4737e-21	0.71991	0.508	0.303	3.39738e-17	myCAF	FAM50A
PTOV1	2.82674e-21	0.613132	0.504	0.327	3.88224e-17	myCAF	PTOV1
MVB12A	2.83779e-21	0.7822	0.434	0.242	3.89742e-17	myCAF	MVB12A
SEC61A1	3.15427e-21	0.665802	0.536	0.339	4.33208e-17	myCAF	SEC61A1
SLC25A1	3.21016e-21	0.758258	0.353	0.2	4.40884e-17	myCAF	SLC25A1
SPCS3	3.22428e-21	0.730007	0.468	0.268	4.42822e-17	myCAF	SPCS3
KIFAP3	3.39531e-21	1.07998	0.417	0.21	4.66312e-17	myCAF	KIFAP3
PRRC1	3.74534e-21	1.05744	0.342	0.16	5.14385e-17	myCAF	PRRC1
IFI35	5.08309e-21	0.802392	0.418	0.251	6.98112e-17	myCAF	IFI35
ITGAV	5.34952e-21	0.669935	0.579	0.389	7.34703e-17	myCAF	ITGAV
ACTR1A	5.61348e-21	0.606109	0.417	0.251	7.70955e-17	myCAF	ACTR1A
FIS1	5.82613e-21	0.527012	0.704	0.505	8.0016e-17	myCAF	FIS1
UQCRQ	6.41513e-21	0.566685	0.818	0.632	8.81054e-17	myCAF	UQCRQ
TLN1	7.52389e-21	0.790135	0.566	0.363	1.03333e-16	myCAF	TLN1
SLC38A5	8.25227e-21	1.28354	0.281	0.105	1.13337e-16	myCAF	SLC38A5
SEC24D	8.77873e-21	1.10305	0.48	0.237	1.20567e-16	myCAF	SEC24D
ETHE1	8.78444e-21	0.837666	0.486	0.279	1.20645e-16	myCAF	ETHE1
CDC42EP1	9.44679e-21	0.9611	0.5	0.266	1.29742e-16	myCAF	CDC42EP1
UQCR10	9.89273e-21	0.607461	0.763	0.556	1.35867e-16	myCAF	UQCR10
TSKU	9.94414e-21	0.707344	0.383	0.198	1.36573e-16	myCAF	TSKU
PAPSS1	1.05454e-20	0.961232	0.399	0.204	1.44831e-16	myCAF	PAPSS1
HMG20B	1.23818e-20	0.854966	0.382	0.197	1.70052e-16	myCAF	HMG20B
MTG1	1.24568e-20	1.08137	0.281	0.122	1.71081e-16	myCAF	MTG1
DSTN	1.27626e-20	0.504244	0.894	0.773	1.75282e-16	myCAF	DSTN
ERLEC1	1.33362e-20	0.705209	0.602	0.378	1.8316e-16	myCAF	ERLEC1
MED8	1.73393e-20	0.841455	0.39	0.195	2.38138e-16	myCAF	MED8
MCTS1	1.77203e-20	0.675279	0.437	0.247	2.43371e-16	myCAF	MCTS1
MRPL51	1.95928e-20	0.526667	0.711	0.52	2.69087e-16	myCAF	MRPL51
DYRK4	2.14377e-20	0.958783	0.301	0.136	2.94425e-16	myCAF	DYRK4
C19orf53	2.1666e-20	0.512593	0.789	0.609	2.97561e-16	myCAF	C19orf53
BNC2	2.84591e-20	1.17453	0.394	0.199	3.90858e-16	myCAF	BNC2
TMEM184B	3.39164e-20	0.98564	0.261	0.123	4.65808e-16	myCAF	TMEM184B
SLC52A2	3.73117e-20	0.637349	0.335	0.18	5.12439e-16	myCAF	SLC52A2
ARMCX6	4.02188e-20	0.786517	0.27	0.136	5.52365e-16	myCAF	ARMCX6
SRPX2	6.396e-20	0.797921	0.427	0.25	8.78427e-16	myCAF	SRPX2
RAB24	6.65694e-20	1.0113	0.322	0.156	9.14264e-16	myCAF	RAB24
TMEM160	6.90055e-20	0.962664	0.416	0.221	9.47721e-16	myCAF	TMEM160
RNF213	7.47316e-20	0.971713	0.392	0.226	1.02636e-15	myCAF	RNF213
ICMT	8.27409e-20	1.07549	0.291	0.138	1.13636e-15	myCAF	ICMT
DNAJB4	8.41472e-20	0.886904	0.478	0.309	1.15568e-15	myCAF	DNAJB4
ITGB1	1.26407e-19	0.73756	0.911	0.767	1.73607e-15	myCAF	ITGB1
HLA-F	1.5861e-19	0.88948	0.404	0.209	2.17835e-15	myCAF	HLA-F
NRBP1	1.86162e-19	0.586129	0.554	0.361	2.55675e-15	myCAF	NRBP1
SH3PXD2A	3.09639e-19	1.12635	0.449	0.232	4.25259e-15	myCAF	SH3PXD2A
BPGM	3.24329e-19	0.931828	0.307	0.15	4.45434e-15	myCAF	BPGM
SCAMP3	3.49829e-19	0.68026	0.36	0.195	4.80455e-15	myCAF	SCAMP3
PSMB10	3.8097e-19	0.809989	0.42	0.239	5.23224e-15	myCAF	PSMB10
COL18A1	3.84212e-19	0.947096	0.589	0.369	5.27677e-15	myCAF	COL18A1
KIFC3	4.14541e-19	1.097	0.266	0.106	5.6933e-15	myCAF	KIFC3
SMYD3	4.36508e-19	1.70198	0.278	0.103	5.995e-15	myCAF	SMYD3
ROR2	4.4275e-19	1.22115	0.267	0.12	6.08073e-15	myCAF	ROR2
VASP	4.58665e-19	0.717123	0.314	0.163	6.2993e-15	myCAF	VASP
CNPY4	5.21844e-19	0.856453	0.325	0.168	7.16701e-15	myCAF	CNPY4
LEPROTL1	5.38612e-19	0.772261	0.372	0.195	7.3973e-15	myCAF	LEPROTL1
FUT8	5.39893e-19	1.14703	0.304	0.134	7.4149e-15	myCAF	FUT8
C5orf15	6.14086e-19	0.609926	0.52	0.33	8.43386e-15	myCAF	C5orf15
AFAP1	6.32006e-19	1.05177	0.348	0.167	8.67998e-15	myCAF	AFAP1
LAMTOR1	7.14074e-19	0.586118	0.692	0.489	9.80709e-15	myCAF	LAMTOR1
FKBP3	7.78113e-19	0.558992	0.428	0.264	1.06866e-14	myCAF	FKBP3
CNN1	9.09634e-19	1.64458	0.25	0.096	1.24929e-14	myCAF	CNN1
DPM2	9.53735e-19	0.837473	0.425	0.227	1.30986e-14	myCAF	DPM2
PRMT2	9.99508e-19	0.678725	0.502	0.307	1.37272e-14	myCAF	PRMT2
LSM2	1.0601e-18	0.658411	0.493	0.3	1.45595e-14	myCAF	LSM2
A1BG	1.19909e-18	0.940614	0.285	0.134	1.64682e-14	myCAF	A1BG
C12orf75	1.34227e-18	0.6963	0.444	0.26	1.84347e-14	myCAF	C12orf75
SWI5	1.353e-18	0.680337	0.382	0.226	1.85821e-14	myCAF	SWI5
ADAR	1.43914e-18	0.89774	0.492	0.28	1.97652e-14	myCAF	ADAR
NAGK	1.45936e-18	0.89987	0.408	0.215	2.00429e-14	myCAF	NAGK
GOLT1B	1.5123e-18	0.508291	0.431	0.252	2.07699e-14	myCAF	GOLT1B
MMD	1.53406e-18	1.21661	0.335	0.146	2.10687e-14	myCAF	MMD
SGCD	1.72689e-18	0.909223	0.318	0.156	2.37171e-14	myCAF	SGCD
LMF2	2.01402e-18	0.61621	0.412	0.25	2.76606e-14	myCAF	LMF2
COMMD7	2.25439e-18	0.990161	0.412	0.206	3.09618e-14	myCAF	COMMD7
TMEM214	2.34996e-18	0.844335	0.321	0.17	3.22743e-14	myCAF	TMEM214
COMMD4	2.46564e-18	0.764176	0.4	0.221	3.38631e-14	myCAF	COMMD4
SLC35B2	2.57274e-18	0.800961	0.391	0.216	3.5334e-14	myCAF	SLC35B2
ACTR2	2.71295e-18	0.728522	0.542	0.337	3.72596e-14	myCAF	ACTR2
WIPF1	2.82972e-18	1.04205	0.412	0.193	3.88634e-14	myCAF	WIPF1
CRELD2	3.74658e-18	0.711655	0.408	0.228	5.14556e-14	myCAF	CRELD2
CHCHD1	3.74732e-18	0.578011	0.356	0.21	5.14657e-14	myCAF	CHCHD1
FADS2	3.8762e-18	1.51858	0.258	0.087	5.32357e-14	myCAF	FADS2
CMIP	4.12311e-18	0.570169	0.282	0.144	5.66267e-14	myCAF	CMIP
ODF2L	4.4976e-18	0.870236	0.442	0.24	6.17701e-14	myCAF	ODF2L
EDIL3	4.76983e-18	0.810646	0.353	0.163	6.55089e-14	myCAF	EDIL3
COPG1	5.67167e-18	0.888463	0.413	0.22	7.78947e-14	myCAF	COPG1
C4orf3	6.04461e-18	0.553134	0.804	0.6	8.30167e-14	myCAF	C4orf3
MYO1B	6.74693e-18	0.79944	0.409	0.208	9.26623e-14	myCAF	MYO1B
GSDMD	7.3174e-18	0.648089	0.404	0.239	1.00497e-13	myCAF	GSDMD
PPP1R11	7.33431e-18	0.641826	0.379	0.212	1.00729e-13	myCAF	PPP1R11
HMOX2	7.68669e-18	0.725252	0.349	0.193	1.05569e-13	myCAF	HMOX2
AGTRAP	8.15922e-18	0.712168	0.467	0.284	1.12059e-13	myCAF	AGTRAP
COQ4	9.77547e-18	0.667586	0.353	0.195	1.34256e-13	myCAF	COQ4
IRS1	9.89632e-18	0.96412	0.252	0.114	1.35916e-13	myCAF	IRS1
PDHB	1.02718e-17	0.585361	0.377	0.224	1.41073e-13	myCAF	PDHB
MTCH2	1.09475e-17	0.58773	0.388	0.22	1.50354e-13	myCAF	MTCH2
ARPC5	1.25076e-17	0.553595	0.681	0.493	1.7178e-13	myCAF	ARPC5
TIMM17B	1.27994e-17	0.697681	0.335	0.182	1.75787e-13	myCAF	TIMM17B
MAN1B1	1.69774e-17	0.877411	0.317	0.171	2.33167e-13	myCAF	MAN1B1
NDUFB3	1.87016e-17	0.6746	0.529	0.321	2.56848e-13	myCAF	NDUFB3
FLOT1	1.96741e-17	0.559126	0.558	0.371	2.70205e-13	myCAF	FLOT1
ITPA	2.2385e-17	0.677158	0.416	0.238	3.07435e-13	myCAF	ITPA
TMED10	2.31339e-17	0.591114	0.755	0.554	3.17722e-13	myCAF	TMED10
CHCHD5	2.32071e-17	0.6647	0.36	0.209	3.18727e-13	myCAF	CHCHD5
TUSC3	2.55737e-17	0.514839	0.42	0.236	3.51229e-13	myCAF	TUSC3
CSRP1	2.81543e-17	1.09748	0.56	0.33	3.86672e-13	myCAF	CSRP1
DCBLD2	2.88418e-17	0.655858	0.272	0.151	3.96114e-13	myCAF	DCBLD2
TSPAN5	3.06534e-17	0.639267	0.264	0.121	4.20994e-13	myCAF	TSPAN5
TOM1	3.89459e-17	0.766013	0.385	0.204	5.34884e-13	myCAF	TOM1
BTN3A2	4.44971e-17	1.03287	0.336	0.168	6.11123e-13	myCAF	BTN3A2
YIPF2	4.59185e-17	0.92666	0.41	0.219	6.30645e-13	myCAF	YIPF2
LPP	6.14192e-17	0.973093	0.613	0.378	8.43532e-13	myCAF	LPP
TES	6.24083e-17	0.749114	0.33	0.165	8.57116e-13	myCAF	TES
GNPTAB	6.44529e-17	1.1477	0.277	0.129	8.85196e-13	myCAF	GNPTAB
FAM229B	7.11652e-17	0.829641	0.322	0.176	9.77382e-13	myCAF	FAM229B
ZNF428	7.35187e-17	0.621985	0.576	0.374	1.00971e-12	myCAF	ZNF428
ITGBL1	7.73194e-17	0.693834	0.435	0.264	1.06191e-12	myCAF	ITGBL1
LY96	9.62665e-17	0.769639	0.356	0.195	1.32212e-12	myCAF	LY96
OPTN	1.00352e-16	0.613571	0.583	0.397	1.37824e-12	myCAF	OPTN
MRPL34	1.38479e-16	0.537046	0.435	0.284	1.90187e-12	myCAF	MRPL34
PLXNB2	1.39214e-16	1.15085	0.303	0.136	1.91197e-12	myCAF	PLXNB2
SH3PXD2B	1.40296e-16	0.743605	0.449	0.258	1.92682e-12	myCAF	SH3PXD2B
FAM177A1	1.52729e-16	0.561102	0.514	0.329	2.09758e-12	myCAF	FAM177A1
GNB4	2.00874e-16	0.954289	0.321	0.157	2.7588e-12	myCAF	GNB4
CNP	2.67874e-16	0.677861	0.319	0.185	3.67898e-12	myCAF	CNP
EVL	3.65062e-16	1.43292	0.267	0.111	5.01376e-12	myCAF	EVL
NDUFB10	3.89685e-16	0.525125	0.714	0.519	5.35194e-12	myCAF	NDUFB10
NDUFC2	4.14242e-16	0.599226	0.673	0.45	5.6892e-12	myCAF	NDUFC2
STX10	4.55685e-16	0.599328	0.32	0.188	6.25837e-12	myCAF	STX10
GLT8D1	4.92641e-16	0.677574	0.477	0.287	6.76594e-12	myCAF	GLT8D1
TGFB1	5.48442e-16	0.804162	0.354	0.2	7.5323e-12	myCAF	TGFB1
MPV17	5.52265e-16	0.671549	0.44	0.265	7.5848e-12	myCAF	MPV17
MX1	5.61377e-16	1.23581	0.286	0.15	7.70995e-12	myCAF	MX1
TPGS1	8.03014e-16	0.623774	0.394	0.242	1.10286e-11	myCAF	TPGS1
FIBIN	9.16513e-16	0.751217	0.504	0.302	1.25874e-11	myCAF	FIBIN
SLC25A39	9.19608e-16	0.534925	0.388	0.229	1.26299e-11	myCAF	SLC25A39
CCDC167	9.30178e-16	1.24197	0.254	0.103	1.27751e-11	myCAF	CCDC167
UBAC2	1.02108e-15	0.730543	0.381	0.22	1.40235e-11	myCAF	UBAC2
GPC1	1.06747e-15	1.28349	0.277	0.117	1.46607e-11	myCAF	GPC1
MANF	1.1099e-15	0.554023	0.573	0.368	1.52434e-11	myCAF	MANF
NUDT22	1.18522e-15	0.673798	0.301	0.165	1.62778e-11	myCAF	NUDT22
CCND3	1.29063e-15	0.700179	0.297	0.158	1.77255e-11	myCAF	CCND3
CTNNB1	1.33721e-15	0.751728	0.625	0.422	1.83652e-11	myCAF	CTNNB1
SH3GLB1	1.51232e-15	0.532124	0.603	0.402	2.07702e-11	myCAF	SH3GLB1
SUMO3	1.52413e-15	0.606015	0.576	0.387	2.09325e-11	myCAF	SUMO3
GGCT	1.67115e-15	0.53897	0.357	0.211	2.29516e-11	myCAF	GGCT
LTBR	1.68101e-15	0.55985	0.509	0.327	2.3087e-11	myCAF	LTBR
SPOCK1	1.69089e-15	1.05148	0.329	0.189	2.32227e-11	myCAF	SPOCK1
RER1	1.87536e-15	0.548888	0.633	0.442	2.57562e-11	myCAF	RER1
HEPH	1.89733e-15	1.22055	0.258	0.11	2.60579e-11	myCAF	HEPH
COLEC12	1.98594e-15	0.521354	0.343	0.204	2.72748e-11	myCAF	COLEC12
ENTPD1	2.01577e-15	1.07791	0.27	0.122	2.76846e-11	myCAF	ENTPD1
TRAPPC3	2.13259e-15	0.538318	0.477	0.306	2.9289e-11	myCAF	TRAPPC3
ZNF503	2.19941e-15	0.535668	0.469	0.311	3.02067e-11	myCAF	ZNF503
MYO1D	2.24808e-15	1.35992	0.273	0.113	3.08752e-11	myCAF	MYO1D
FAM234A	2.45607e-15	0.714656	0.252	0.142	3.37316e-11	myCAF	FAM234A
GBP3	2.54963e-15	0.766936	0.252	0.13	3.50166e-11	myCAF	GBP3
SFXN3	2.66481e-15	0.808854	0.281	0.154	3.65985e-11	myCAF	SFXN3
UBE2Q2	2.69195e-15	0.685572	0.362	0.201	3.69712e-11	myCAF	UBE2Q2
B3GAT3	2.73401e-15	0.809884	0.403	0.221	3.75489e-11	myCAF	B3GAT3
PON2	2.81935e-15	0.781189	0.323	0.163	3.8721e-11	myCAF	PON2
PDIA5	3.07259e-15	1.13017	0.3	0.125	4.2199e-11	myCAF	PDIA5
ADAM10	3.58942e-15	0.801004	0.29	0.157	4.92971e-11	myCAF	ADAM10
TEAD1	3.59701e-15	0.949408	0.347	0.173	4.94013e-11	myCAF	TEAD1
SMPD1	3.75129e-15	0.744046	0.352	0.202	5.15202e-11	myCAF	SMPD1
COMMD9	4.0009e-15	0.892369	0.256	0.123	5.49484e-11	myCAF	COMMD9
LSM4	4.37875e-15	0.749389	0.401	0.234	6.01378e-11	myCAF	LSM4
SCNM1	5.38155e-15	0.598022	0.318	0.171	7.39102e-11	myCAF	SCNM1
CNPY3	5.97054e-15	0.795047	0.391	0.214	8.19994e-11	myCAF	CNPY3
TMEM204	6.31779e-15	0.514943	0.377	0.22	8.67685e-11	myCAF	TMEM204
B4GALT7	7.05696e-15	1.03604	0.273	0.126	9.69203e-11	myCAF	B4GALT7
ZC3H11A	7.20841e-15	0.589309	0.298	0.164	9.90002e-11	myCAF	ZC3H11A
UBE2E2	7.29669e-15	0.688491	0.413	0.247	1.00213e-10	myCAF	UBE2E2
FMOD	7.66344e-15	0.729226	0.475	0.302	1.0525e-10	myCAF	FMOD
NMRAL1	7.88475e-15	0.758907	0.271	0.14	1.08289e-10	myCAF	NMRAL1
AGGF1	8.42526e-15	0.670064	0.267	0.148	1.15713e-10	myCAF	AGGF1
HSPG2	9.65953e-15	0.868047	0.52	0.332	1.32664e-10	myCAF	HSPG2
NUTF2	1.04964e-14	0.63208	0.509	0.302	1.44157e-10	myCAF	NUTF2
NCOR2	1.29824e-14	0.889932	0.377	0.209	1.783e-10	myCAF	NCOR2
PPP1R14B	1.42479e-14	0.625529	0.303	0.185	1.95681e-10	myCAF	PPP1R14B
MYH10	1.5528e-14	0.882606	0.345	0.164	2.13261e-10	myCAF	MYH10
TMEM119	1.57233e-14	0.630234	0.354	0.192	2.15944e-10	myCAF	TMEM119
PRPSAP1	1.58997e-14	0.525409	0.305	0.182	2.18366e-10	myCAF	PRPSAP1
ZEB1	1.6125e-14	0.584915	0.446	0.282	2.21461e-10	myCAF	ZEB1
ORMDL2	1.65773e-14	0.655506	0.29	0.148	2.27673e-10	myCAF	ORMDL2
GFPT1	1.90035e-14	0.764941	0.358	0.197	2.60994e-10	myCAF	GFPT1
SNAP23	2.05946e-14	0.70592	0.389	0.22	2.82846e-10	myCAF	SNAP23
PHLDA3	2.06725e-14	0.754432	0.39	0.217	2.83916e-10	myCAF	PHLDA3
FAM136A	2.07786e-14	0.746184	0.262	0.132	2.85374e-10	myCAF	FAM136A
COPB2	2.09857e-14	0.500143	0.499	0.33	2.88218e-10	myCAF	COPB2
PLGRKT	2.11672e-14	0.823236	0.292	0.151	2.90711e-10	myCAF	PLGRKT
TMUB1	2.3927e-14	0.99685	0.281	0.132	3.28613e-10	myCAF	TMUB1
AKIP1	2.41128e-14	0.93142	0.282	0.137	3.31165e-10	myCAF	AKIP1
VMP1	2.81951e-14	0.761723	0.78	0.593	3.87231e-10	myCAF	VMP1
ANKH	2.94176e-14	1.05989	0.323	0.176	4.04022e-10	myCAF	ANKH
AIG1	3.54064e-14	0.842901	0.417	0.227	4.86272e-10	myCAF	AIG1
UBE2V1	4.01274e-14	0.647501	0.408	0.242	5.5111e-10	myCAF	UBE2V1
TRIM22	4.37251e-14	0.739353	0.382	0.233	6.0052e-10	myCAF	TRIM22
CISD3	4.6175e-14	0.516204	0.333	0.207	6.34168e-10	myCAF	CISD3
TPD52L2	5.00055e-14	0.603636	0.382	0.229	6.86775e-10	myCAF	TPD52L2
STARD3NL	5.40556e-14	0.627672	0.36	0.202	7.42399e-10	myCAF	STARD3NL
SPATS2	5.43677e-14	0.652718	0.322	0.178	7.46686e-10	myCAF	SPATS2
CLPP	7.16183e-14	0.564876	0.42	0.259	9.83606e-10	myCAF	CLPP
FASTK	7.33162e-14	0.61517	0.328	0.198	1.00692e-09	myCAF	FASTK
ZBED1	8.1065e-14	1.16192	0.274	0.123	1.11335e-09	myCAF	ZBED1
NORAD	8.7638e-14	0.559952	0.666	0.484	1.20362e-09	myCAF	NORAD
SUMF2	9.24282e-14	0.52132	0.442	0.292	1.26941e-09	myCAF	SUMF2
MRPL55	1.00249e-13	0.678025	0.424	0.258	1.37682e-09	myCAF	MRPL55
IRF7	1.01448e-13	0.927608	0.29	0.145	1.39328e-09	myCAF	IRF7
BAG2	1.04799e-13	0.634244	0.377	0.224	1.43931e-09	myCAF	BAG2
SLC38A10	1.23191e-13	0.660751	0.303	0.189	1.69191e-09	myCAF	SLC38A10
CRELD1	1.30994e-13	0.716045	0.263	0.145	1.79907e-09	myCAF	CRELD1
RAB1B	1.3863e-13	0.615428	0.45	0.282	1.90394e-09	myCAF	RAB1B
CTNND1	1.38978e-13	0.714671	0.304	0.174	1.90873e-09	myCAF	CTNND1
DHRSX	1.39032e-13	0.643012	0.316	0.174	1.90946e-09	myCAF	DHRSX
IL13RA1	1.53869e-13	0.645891	0.357	0.214	2.11324e-09	myCAF	IL13RA1
TNC	1.54592e-13	0.542943	0.347	0.184	2.12316e-09	myCAF	TNC
LGMN	1.58085e-13	0.56291	0.535	0.375	2.17114e-09	myCAF	LGMN
COPZ1	1.59539e-13	0.667949	0.551	0.342	2.19112e-09	myCAF	COPZ1
RPL26L1	1.67582e-13	0.541081	0.392	0.225	2.30157e-09	myCAF	RPL26L1
PRKG1	1.67766e-13	0.884795	0.277	0.147	2.30409e-09	myCAF	PRKG1
ZFPL1	1.94107e-13	0.788583	0.281	0.15	2.66586e-09	myCAF	ZFPL1
CISD2	2.17762e-13	0.521402	0.395	0.235	2.99074e-09	myCAF	CISD2
HEBP2	2.40191e-13	0.537952	0.405	0.244	3.29879e-09	myCAF	HEBP2
GORASP2	2.49192e-13	0.586053	0.476	0.296	3.4224e-09	myCAF	GORASP2
KCTD10	2.58703e-13	0.929557	0.251	0.122	3.55303e-09	myCAF	KCTD10
MAPKAP1	3.4209e-13	0.596584	0.297	0.187	4.69826e-09	myCAF	MAPKAP1
TM9SF2	3.75247e-13	0.543485	0.473	0.313	5.15365e-09	myCAF	TM9SF2
PTGER3	4.16891e-13	1.12082	0.308	0.136	5.72558e-09	myCAF	PTGER3
ATP6AP1	4.45609e-13	0.565851	0.483	0.307	6.11999e-09	myCAF	ATP6AP1
PTRHD1	4.91243e-13	0.602678	0.365	0.219	6.74673e-09	myCAF	PTRHD1
PRAF2	4.94243e-13	0.896444	0.367	0.185	6.78793e-09	myCAF	PRAF2
LYPLA2	5.20627e-13	0.917876	0.28	0.129	7.1503e-09	myCAF	LYPLA2
SKA2	5.56199e-13	0.782734	0.282	0.145	7.63884e-09	myCAF	SKA2
MAP4	5.86114e-13	0.693563	0.591	0.386	8.04969e-09	myCAF	MAP4
NABP2	6.65767e-13	0.618627	0.289	0.167	9.14364e-09	myCAF	NABP2
GDI2	6.92113e-13	0.503999	0.69	0.522	9.50548e-09	myCAF	GDI2
TIA1	7.03092e-13	0.767682	0.296	0.158	9.65626e-09	myCAF	TIA1
GALK1	7.08597e-13	0.651527	0.271	0.151	9.73187e-09	myCAF	GALK1
MRPS14	8.20611e-13	0.593695	0.329	0.198	1.12703e-08	myCAF	MRPS14
ABHD2	9.239e-13	0.79177	0.279	0.16	1.26888e-08	myCAF	ABHD2
ACTR3	9.38141e-13	0.560683	0.632	0.435	1.28844e-08	myCAF	ACTR3
MAGOHB	1.00692e-12	0.72311	0.305	0.151	1.3829e-08	myCAF	MAGOHB
PTBP3	1.47741e-12	0.67066	0.287	0.155	2.02908e-08	myCAF	PTBP3
COMMD3	1.52344e-12	0.505163	0.276	0.169	2.0923e-08	myCAF	COMMD3
MRPS34	1.60508e-12	0.563449	0.486	0.309	2.20441e-08	myCAF	MRPS34
CCND1	1.64249e-12	0.507962	0.38	0.223	2.2558e-08	myCAF	CCND1
LAGE3	1.74205e-12	0.582188	0.363	0.219	2.39254e-08	myCAF	LAGE3
UACA	1.87436e-12	0.833101	0.38	0.249	2.57424e-08	myCAF	UACA
BOLA3	1.9396e-12	0.636937	0.33	0.192	2.66385e-08	myCAF	BOLA3
NARF	2.35678e-12	0.640253	0.291	0.169	3.2368e-08	myCAF	NARF
TMEM87B	2.62929e-12	1.13236	0.259	0.118	3.61106e-08	myCAF	TMEM87B
VCAM1	2.69003e-12	0.691096	0.455	0.246	3.69449e-08	myCAF	VCAM1
PTGFRN	2.83992e-12	1.0185	0.321	0.182	3.90034e-08	myCAF	PTGFRN
AP1M1	3.38003e-12	0.541669	0.299	0.181	4.64214e-08	myCAF	AP1M1
TRAF7	3.44433e-12	0.537232	0.265	0.164	4.73044e-08	myCAF	TRAF7
STT3A	3.54326e-12	0.622162	0.358	0.211	4.86632e-08	myCAF	STT3A
LRP10	3.608e-12	0.576239	0.581	0.406	4.95522e-08	myCAF	LRP10
TGFB3	3.65931e-12	0.998978	0.279	0.146	5.02569e-08	myCAF	TGFB3
LASP1	3.72553e-12	0.571492	0.379	0.238	5.11664e-08	myCAF	LASP1
FHL3	3.87935e-12	0.714336	0.314	0.177	5.32789e-08	myCAF	FHL3
CYB561	4.34668e-12	0.861736	0.265	0.144	5.96973e-08	myCAF	CYB561
VAMP5	4.4339e-12	0.576012	0.621	0.443	6.08951e-08	myCAF	VAMP5
ZDHHC4	5.11831e-12	0.514152	0.252	0.151	7.02949e-08	myCAF	ZDHHC4
MORN2	5.1438e-12	0.532908	0.265	0.154	7.0645e-08	myCAF	MORN2
IGFBP3	5.50081e-12	0.920866	0.385	0.226	7.55481e-08	myCAF	IGFBP3
EFR3A	6.09546e-12	0.570579	0.338	0.201	8.37151e-08	myCAF	EFR3A
FLYWCH2	6.37662e-12	0.638187	0.4	0.238	8.75765e-08	myCAF	FLYWCH2
CIB1	6.39555e-12	0.550067	0.603	0.414	8.78365e-08	myCAF	CIB1
KDM5B	6.4022e-12	0.537487	0.375	0.224	8.79278e-08	myCAF	KDM5B
STX7	7.6905e-12	0.706217	0.318	0.183	1.05621e-07	myCAF	STX7
EHD2	7.8799e-12	0.668177	0.481	0.288	1.08223e-07	myCAF	EHD2
PYCARD	7.91069e-12	0.62109	0.369	0.22	1.08645e-07	myCAF	PYCARD
CAPN1	8.33518e-12	0.580286	0.374	0.235	1.14475e-07	myCAF	CAPN1
SNX7	8.65764e-12	0.772223	0.291	0.148	1.18904e-07	myCAF	SNX7
USO1	9.12128e-12	0.685514	0.418	0.247	1.25272e-07	myCAF	USO1
NDUFA8	9.97324e-12	0.502309	0.432	0.276	1.36973e-07	myCAF	NDUFA8
RFXANK	1.04639e-11	0.646456	0.28	0.148	1.43711e-07	myCAF	RFXANK
BSCL2	1.24927e-11	0.582522	0.27	0.159	1.71575e-07	myCAF	BSCL2
PIGC	1.27412e-11	0.565191	0.306	0.182	1.74988e-07	myCAF	PIGC
TAPBP	1.38836e-11	0.593275	0.565	0.382	1.90677e-07	myCAF	TAPBP
IFT22	1.51334e-11	0.607137	0.307	0.177	2.07842e-07	myCAF	IFT22
TM9SF1	1.56794e-11	0.569002	0.325	0.195	2.15341e-07	myCAF	TM9SF1
PLEKHJ1	1.69241e-11	0.701436	0.323	0.188	2.32436e-07	myCAF	PLEKHJ1
MYL6B	1.76875e-11	0.503518	0.432	0.277	2.4292e-07	myCAF	MYL6B
TCEAL3	1.90322e-11	0.637335	0.407	0.248	2.61388e-07	myCAF	TCEAL3
CCDC90B	1.90919e-11	0.510795	0.362	0.225	2.62208e-07	myCAF	CCDC90B
SLC35C2	2.03746e-11	0.696152	0.281	0.156	2.79824e-07	myCAF	SLC35C2
TCEAL8	2.18345e-11	0.534721	0.585	0.373	2.99874e-07	myCAF	TCEAL8
STK19	2.37804e-11	0.578004	0.257	0.145	3.266e-07	myCAF	STK19
ALG3	2.72714e-11	0.600655	0.36	0.192	3.74545e-07	myCAF	ALG3
SNAPC2	2.7839e-11	0.627574	0.253	0.142	3.82341e-07	myCAF	SNAPC2
GALNT1	3.11468e-11	1.64827	0.297	0.141	4.2777e-07	myCAF	GALNT1
COX16	3.16195e-11	0.52385	0.465	0.289	4.34262e-07	myCAF	COX16
PCSK7	3.26716e-11	0.91196	0.327	0.174	4.48711e-07	myCAF	PCSK7
CORO1B	3.68426e-11	0.526783	0.411	0.257	5.05996e-07	myCAF	CORO1B
UBLCP1	3.86403e-11	0.58365	0.263	0.145	5.30685e-07	myCAF	UBLCP1
PDZRN3	4.20793e-11	0.554371	0.252	0.141	5.77917e-07	myCAF	PDZRN3
LSM10	4.47673e-11	0.553461	0.361	0.226	6.14834e-07	myCAF	LSM10
FBXW5	4.92691e-11	0.631965	0.414	0.246	6.76662e-07	myCAF	FBXW5
ANAPC5	5.5143e-11	0.542355	0.475	0.31	7.57334e-07	myCAF	ANAPC5
CKLF	5.89723e-11	1.05787	0.383	0.195	8.09926e-07	myCAF	CKLF
ERI3	6.04042e-11	0.521478	0.379	0.235	8.29591e-07	myCAF	ERI3
PGM1	6.41536e-11	0.540013	0.304	0.187	8.81086e-07	myCAF	PGM1
TP53TG1	7.29914e-11	0.603353	0.25	0.153	1.00246e-06	myCAF	TP53TG1
R3HDM4	8.4988e-11	0.604658	0.268	0.146	1.16722e-06	myCAF	R3HDM4
TMEM134	1.06546e-10	0.903457	0.297	0.151	1.46331e-06	myCAF	TMEM134
AGPAT2	1.17003e-10	0.735286	0.357	0.196	1.60692e-06	myCAF	AGPAT2
SAE1	1.26449e-10	0.514864	0.282	0.165	1.73665e-06	myCAF	SAE1
CORO1C	1.3435e-10	0.596439	0.336	0.199	1.84516e-06	myCAF	CORO1C
ACP2	1.57885e-10	0.894018	0.253	0.13	2.16839e-06	myCAF	ACP2
VEZT	1.69178e-10	0.898464	0.323	0.162	2.32349e-06	myCAF	VEZT
INAFM1	1.79421e-10	0.796967	0.409	0.229	2.46416e-06	myCAF	INAFM1
MYO1C	1.96636e-10	0.665243	0.407	0.257	2.7006e-06	myCAF	MYO1C
ZNF281	2.43598e-10	0.543378	0.308	0.166	3.34557e-06	myCAF	ZNF281
NUBP2	2.51042e-10	0.560973	0.336	0.201	3.44781e-06	myCAF	NUBP2
WDR41	2.58418e-10	0.586263	0.251	0.137	3.54911e-06	myCAF	WDR41
TRPT1	2.98928e-10	0.563543	0.263	0.153	4.10547e-06	myCAF	TRPT1
SARNP	3.50008e-10	0.501411	0.354	0.213	4.80701e-06	myCAF	SARNP
MITF	3.93229e-10	0.557202	0.309	0.193	5.4006e-06	myCAF	MITF
ARPC4	3.94614e-10	0.542586	0.4	0.259	5.41962e-06	myCAF	ARPC4
PGM2L1	4.24362e-10	0.723909	0.275	0.147	5.82818e-06	myCAF	PGM2L1
MYO1E	6.30255e-10	0.564863	0.254	0.148	8.65592e-06	myCAF	MYO1E
RALB	6.76972e-10	0.571454	0.283	0.163	9.29753e-06	myCAF	RALB
CHD3	6.94063e-10	0.69949	0.346	0.208	9.53227e-06	myCAF	CHD3
MICU1	7.06395e-10	0.996863	0.328	0.171	9.70162e-06	myCAF	MICU1
AHCY	7.59197e-10	0.511934	0.345	0.213	1.04268e-05	myCAF	AHCY
FAM210B	8.82271e-10	0.805272	0.334	0.197	1.21171e-05	myCAF	FAM210B
HYAL2	8.93987e-10	0.780069	0.25	0.129	1.2278e-05	myCAF	HYAL2
RSRC1	9.4698e-10	0.523684	0.312	0.191	1.30058e-05	myCAF	RSRC1
KRT10	1.00541e-09	0.506458	0.743	0.575	1.38082e-05	myCAF	KRT10
NUDT1	1.02509e-09	0.616124	0.251	0.152	1.40786e-05	myCAF	NUDT1
BCAR1	1.09723e-09	0.818566	0.265	0.134	1.50694e-05	myCAF	BCAR1
EIF2AK4	1.11369e-09	0.798609	0.303	0.166	1.52955e-05	myCAF	EIF2AK4
SHARPIN	1.17942e-09	0.578701	0.36	0.222	1.61982e-05	myCAF	SHARPIN
YKT6	1.25311e-09	0.700544	0.264	0.132	1.72102e-05	myCAF	YKT6
SPNS1	1.3039e-09	0.652173	0.336	0.195	1.79078e-05	myCAF	SPNS1
GPS1	1.37671e-09	0.590576	0.342	0.208	1.89077e-05	myCAF	GPS1
TWF1	1.38437e-09	0.515486	0.351	0.21	1.9013e-05	myCAF	TWF1
MYO6	1.51697e-09	0.610072	0.253	0.144	2.08341e-05	myCAF	MYO6
CDC42BPA	1.92982e-09	0.61343	0.286	0.175	2.65042e-05	myCAF	CDC42BPA
COA1	2.11108e-09	0.527108	0.25	0.15	2.89935e-05	myCAF	COA1
AAMDC	2.34641e-09	0.512431	0.388	0.242	3.22255e-05	myCAF	AAMDC
CLSTN1	2.559e-09	0.626775	0.323	0.205	3.51453e-05	myCAF	CLSTN1
TSPAN6	3.00887e-09	0.726265	0.264	0.137	4.13238e-05	myCAF	TSPAN6
INO80E	3.35222e-09	0.612077	0.301	0.175	4.60394e-05	myCAF	INO80E
PARP14	3.40892e-09	0.938495	0.341	0.192	4.68182e-05	myCAF	PARP14
FADS1	3.52015e-09	0.847319	0.277	0.134	4.83457e-05	myCAF	FADS1
FAM98A	4.13254e-09	0.740165	0.251	0.128	5.67563e-05	myCAF	FAM98A
MRGPRF	4.63254e-09	0.683955	0.332	0.204	6.36233e-05	myCAF	MRGPRF
ARCN1	5.05794e-09	0.53027	0.387	0.242	6.94657e-05	myCAF	ARCN1
NUDT2	5.93826e-09	0.577772	0.25	0.148	8.15561e-05	myCAF	NUDT2
GTF2I	7.5842e-09	0.514269	0.477	0.329	0.000104161	myCAF	GTF2I
TNFSF10	9.62952e-09	0.658496	0.397	0.283	0.000132252	myCAF	TNFSF10
MRPS16	1.03113e-08	0.5555	0.415	0.256	0.000141616	myCAF	MRPS16
RIC8A	1.09773e-08	0.574016	0.323	0.194	0.000150763	myCAF	RIC8A
EXOSC1	1.15041e-08	0.562449	0.282	0.163	0.000157998	myCAF	EXOSC1
TADA3	1.16734e-08	0.552293	0.402	0.25	0.000160323	myCAF	TADA3
TRPC4AP	1.17098e-08	0.531093	0.253	0.154	0.000160823	myCAF	TRPC4AP
PSMG3	1.20813e-08	0.564224	0.273	0.155	0.000165925	myCAF	PSMG3
EXTL2	1.69618e-08	0.570195	0.251	0.147	0.000232953	myCAF	EXTL2
ZMAT3	1.77806e-08	0.817814	0.3	0.167	0.000244198	myCAF	ZMAT3
GOLGA2	1.90935e-08	0.606264	0.46	0.291	0.00026223	myCAF	GOLGA2
SSR1	2.37631e-08	0.583149	0.528	0.347	0.000326362	myCAF	SSR1
UBL7	2.67057e-08	0.510248	0.26	0.154	0.000366776	myCAF	UBL7
RAB23	2.68886e-08	0.792608	0.259	0.146	0.000369288	myCAF	RAB23
YPEL3	2.71491e-08	0.63601	0.35	0.227	0.000372866	myCAF	YPEL3
STK25	3.65906e-08	0.511545	0.338	0.209	0.000502535	myCAF	STK25
LDOC1	4.13306e-08	0.653041	0.264	0.146	0.000567634	myCAF	LDOC1
PREB	5.07806e-08	0.511223	0.25	0.15	0.000697421	myCAF	PREB
GOLIM4	5.1732e-08	0.520074	0.475	0.34	0.000710488	myCAF	GOLIM4
GDE1	5.8086e-08	0.654713	0.324	0.181	0.000797754	myCAF	GDE1
MAPRE2	5.85237e-08	0.623578	0.251	0.149	0.000803764	myCAF	MAPRE2
PDXDC1	6.11052e-08	0.678161	0.303	0.171	0.000839219	myCAF	PDXDC1
C1orf198	6.48559e-08	0.559034	0.302	0.165	0.000890731	myCAF	C1orf198
COPA	8.5735e-08	0.599635	0.485	0.311	0.00117748	myCAF	COPA
APMAP	1.30684e-07	0.582057	0.362	0.222	0.00179482	myCAF	APMAP
MRPS6	1.32641e-07	0.532016	0.419	0.29	0.0018217	myCAF	MRPS6
ACTR1B	1.87435e-07	0.550612	0.263	0.157	0.00257424	myCAF	ACTR1B
CTBP1	1.95223e-07	0.560301	0.26	0.169	0.00268119	myCAF	CTBP1
SMAD2	2.07339e-07	0.539821	0.334	0.208	0.0028476	myCAF	SMAD2
HGSNAT	2.14428e-07	0.523025	0.269	0.174	0.00294496	myCAF	HGSNAT
ATP6V1A	2.37393e-07	0.723039	0.25	0.139	0.00326036	myCAF	ATP6V1A
CTDSP2	3.2268e-07	0.550011	0.394	0.262	0.00443168	myCAF	CTDSP2
SND1	3.8318e-07	0.621332	0.379	0.23	0.0052626	myCAF	SND1
TCIRG1	3.88615e-07	0.500962	0.276	0.173	0.00533724	myCAF	TCIRG1
BET1	4.03293e-07	0.530448	0.292	0.167	0.00553883	myCAF	BET1
VKORC1	6.18125e-07	0.525506	0.522	0.363	0.00848932	myCAF	VKORC1
GBP2	8.19796e-07	0.509182	0.374	0.262	0.0112591	myCAF	GBP2
NEK7	9.83742e-07	0.739016	0.256	0.141	0.0135107	myCAF	NEK7
KLHDC3	1.07192e-06	0.523619	0.332	0.204	0.0147218	myCAF	KLHDC3
AP3B1	1.13366e-06	0.509607	0.27	0.159	0.0155697	myCAF	AP3B1
WDR18	3.11915e-06	0.541499	0.267	0.155	0.0428385	myCAF	WDR18
TMEM101	8.3609e-06	0.694647	0.279	0.158	0.114829	myCAF	TMEM101
SVIL	8.66287e-06	0.500919	0.411	0.287	0.118976	myCAF	SVIL
MAN2A1	1.10996e-05	0.59866	0.252	0.167	0.152442	myCAF	MAN2A1
GALNT2	2.07907e-05	0.610004	0.265	0.171	0.28554	myCAF	GALNT2
ID4	2.2353e-05	0.5029	0.257	0.169	0.306996	myCAF	ID4
ZFAND2A	5.42419e-05	0.91129	0.304	0.24	0.744959	myCAF	ZFAND2A
LAP3	7.54825e-05	0.522199	0.438	0.321	1	myCAF	LAP3
ACVR1	0.000194982	0.546375	0.254	0.158	1	myCAF	ACVR1
DDX21	4.11586e-241	3.57888	0.919	0.433	5.65272e-237	CXCL8+ Breast_Fib	DDX21
CTSL	2.10563e-225	3.22917	0.943	0.67	2.89188e-221	CXCL8+ Breast_Fib	CTSL
TXN	6.16276e-221	2.69369	0.958	0.808	8.46393e-217	CXCL8+ Breast_Fib	TXN
TNFAIP6	9.26614e-221	3.75849	0.932	0.554	1.27261e-216	CXCL8+ Breast_Fib	TNFAIP6
YBX1	2.94706e-220	1.93845	0.959	0.862	4.04749e-216	CXCL8+ Breast_Fib	YBX1
RAN	4.39968e-197	2.39941	0.92	0.738	6.04253e-193	CXCL8+ Breast_Fib	RAN
CXCL2	1.57358e-195	3.68549	0.893	0.349	2.16115e-191	CXCL8+ Breast_Fib	CXCL2
CXCL8	7.53565e-191	5.0762	0.782	0.168	1.03495e-186	CXCL8+ Breast_Fib	CXCL8
CXCL1	5.18374e-183	4.13883	0.843	0.271	7.11934e-179	CXCL8+ Breast_Fib	CXCL1
CXCL3	8.51109e-181	5.28215	0.814	0.223	1.16891e-176	CXCL8+ Breast_Fib	CXCL3
CD59	3.2798e-179	2.14535	0.917	0.775	4.50447e-175	CXCL8+ Breast_Fib	CD59
PFDN2	3.66588e-163	2.71314	0.855	0.553	5.03472e-159	CXCL8+ Breast_Fib	PFDN2
RPL37A	2.7112e-162	1.2026	0.988	0.971	3.72357e-158	CXCL8+ Breast_Fib	RPL37A
NPM1	1.07715e-159	1.65567	0.949	0.87	1.47935e-155	CXCL8+ Breast_Fib	NPM1
MT2A	4.75085e-152	2.36399	0.972	0.802	6.52482e-148	CXCL8+ Breast_Fib	MT2A
ANXA5	5.35504e-150	1.63648	0.934	0.862	7.35461e-146	CXCL8+ Breast_Fib	ANXA5
RBM8A	1.478e-147	2.26677	0.839	0.6	2.02988e-143	CXCL8+ Breast_Fib	RBM8A
CYCS	7.19951e-146	2.46711	0.844	0.548	9.8878e-142	CXCL8+ Breast_Fib	CYCS
WTAP	3.05275e-143	2.54535	0.82	0.501	4.19264e-139	CXCL8+ Breast_Fib	WTAP
RPL9	6.18397e-141	1.02704	0.982	0.968	8.49306e-137	CXCL8+ Breast_Fib	RPL9
NCL	5.96406e-139	2.10617	0.876	0.722	8.19105e-135	CXCL8+ Breast_Fib	NCL
CHCHD2	3.77432e-138	1.33103	0.925	0.875	5.18365e-134	CXCL8+ Breast_Fib	CHCHD2
RPL36AL	4.05466e-137	1.36979	0.922	0.872	5.56866e-133	CXCL8+ Breast_Fib	RPL36AL
ATP1B3	9.41611e-137	2.81789	0.795	0.445	1.29321e-132	CXCL8+ Breast_Fib	ATP1B3
EIF4A1	5.48276e-129	2.01485	0.868	0.592	7.53003e-125	CXCL8+ Breast_Fib	EIF4A1
RPL39	5.82727e-129	0.939182	0.991	0.982	8.00317e-125	CXCL8+ Breast_Fib	RPL39
SAT1	4.44068e-128	1.65407	0.944	0.857	6.09883e-124	CXCL8+ Breast_Fib	SAT1
RPL7	2.25967e-126	1.13634	0.984	0.964	3.10343e-122	CXCL8+ Breast_Fib	RPL7
RPL23	4.92409e-126	1.31344	0.949	0.885	6.76275e-122	CXCL8+ Breast_Fib	RPL23
SNRPB	1.42894e-124	2.18752	0.801	0.56	1.9625e-120	CXCL8+ Breast_Fib	SNRPB
RPS27A	8.37487e-124	0.742216	0.991	0.986	1.1502e-119	CXCL8+ Breast_Fib	RPS27A
HSP90AB1	2.77716e-121	1.3813	0.967	0.901	3.81416e-117	CXCL8+ Breast_Fib	HSP90AB1
ATP13A3	1.87936e-120	3.1702	0.658	0.215	2.58111e-116	CXCL8+ Breast_Fib	ATP13A3
CLMP	1.02143e-119	2.83221	0.71	0.407	1.40283e-115	CXCL8+ Breast_Fib	CLMP
CD44	4.07436e-118	2.17755	0.809	0.544	5.59573e-114	CXCL8+ Breast_Fib	CD44
SUB1	1.36173e-117	1.61776	0.866	0.766	1.87019e-113	CXCL8+ Breast_Fib	SUB1
NOP16	3.28889e-117	3.74185	0.591	0.156	4.51696e-113	CXCL8+ Breast_Fib	NOP16
MMP3	5.26647e-117	4.04341	0.589	0.123	7.23297e-113	CXCL8+ Breast_Fib	MMP3
EIF1AX	1.64004e-116	2.23061	0.81	0.571	2.25243e-112	CXCL8+ Breast_Fib	EIF1AX
RPS5	2.75507e-116	0.900173	0.975	0.959	3.78382e-112	CXCL8+ Breast_Fib	RPS5
SOD2	1.91728e-115	1.29215	0.943	0.695	2.63319e-111	CXCL8+ Breast_Fib	SOD2
RPL21	2.70553e-113	0.976351	0.989	0.979	3.71578e-109	CXCL8+ Breast_Fib	RPL21
RPL24	8.43327e-110	0.887191	0.975	0.965	1.15823e-105	CXCL8+ Breast_Fib	RPL24
RPL35	6.25348e-109	0.923648	0.977	0.971	8.58853e-105	CXCL8+ Breast_Fib	RPL35
SRGAP1	1.03492e-108	3.19791	0.638	0.213	1.42136e-104	CXCL8+ Breast_Fib	SRGAP1
SLC3A2	2.38564e-108	2.2838	0.745	0.488	3.27644e-104	CXCL8+ Breast_Fib	SLC3A2
RPL35A	3.04518e-107	0.800053	0.985	0.98	4.18225e-103	CXCL8+ Breast_Fib	RPL35A
MEDAG	2.72971e-106	3.47532	0.652	0.269	3.74898e-102	CXCL8+ Breast_Fib	MEDAG
PLIN2	1.97715e-105	3.12513	0.725	0.372	2.71542e-101	CXCL8+ Breast_Fib	PLIN2
SERBP1	3.5097e-105	1.85454	0.807	0.678	4.82022e-101	CXCL8+ Breast_Fib	SERBP1
EIF5B	5.52791e-105	2.2694	0.755	0.469	7.59203e-101	CXCL8+ Breast_Fib	EIF5B
FOSL1	4.14479e-104	2.93817	0.645	0.192	5.69246e-100	CXCL8+ Breast_Fib	FOSL1
TOP1	1.05943e-102	2.49186	0.761	0.497	1.45503e-98	CXCL8+ Breast_Fib	TOP1
HMOX1	2.11201e-101	3.01659	0.619	0.224	2.90063e-97	CXCL8+ Breast_Fib	HMOX1
HNRNPC	3.51974e-101	1.68194	0.84	0.725	4.83402e-97	CXCL8+ Breast_Fib	HNRNPC
NFKBIA	2.97992e-100	1.15862	0.952	0.774	4.09262e-96	CXCL8+ Breast_Fib	NFKBIA
RPS29	1.35678e-99	1.0418	0.967	0.891	1.8634e-95	CXCL8+ Breast_Fib	RPS29
RPS27	2.01177e-97	0.816947	0.995	0.991	2.76296e-93	CXCL8+ Breast_Fib	RPS27
RPL4	3.00279e-97	1.01465	0.93	0.906	4.12403e-93	CXCL8+ Breast_Fib	RPL4
RPLP2	3.1385e-96	0.795892	0.985	0.985	4.31042e-92	CXCL8+ Breast_Fib	RPLP2
SNRPD1	6.24329e-95	2.40078	0.726	0.472	8.57453e-91	CXCL8+ Breast_Fib	SNRPD1
EIF3J	7.33724e-95	2.57526	0.662	0.329	1.0077e-90	CXCL8+ Breast_Fib	EIF3J
NOP56	9.4753e-95	2.89463	0.653	0.304	1.30134e-90	CXCL8+ Breast_Fib	NOP56
THAP2	1.32448e-94	4.22534	0.462	0.1	1.81905e-90	CXCL8+ Breast_Fib	THAP2
IL6	8.16018e-94	3.62169	0.575	0.178	1.12072e-89	CXCL8+ Breast_Fib	IL6
GNL3	1.91737e-93	2.773	0.629	0.307	2.63332e-89	CXCL8+ Breast_Fib	GNL3
ENO1	7.08451e-92	1.49304	0.852	0.706	9.72987e-88	CXCL8+ Breast_Fib	ENO1
EIF4E	9.7642e-92	2.4591	0.672	0.363	1.34101e-87	CXCL8+ Breast_Fib	EIF4E
GSTO1	1.41594e-91	2.25842	0.791	0.6	1.94465e-87	CXCL8+ Breast_Fib	GSTO1
EIF1	2.56903e-91	0.768789	0.987	0.969	3.52831e-87	CXCL8+ Breast_Fib	EIF1
KDM6B	7.648e-91	2.34288	0.673	0.289	1.05038e-86	CXCL8+ Breast_Fib	KDM6B
RPS20	1.07794e-89	1.03641	0.953	0.904	1.48045e-85	CXCL8+ Breast_Fib	RPS20
BTF3	2.35053e-89	0.886544	0.932	0.906	3.22822e-85	CXCL8+ Breast_Fib	BTF3
GPATCH4	4.51697e-89	3.67637	0.521	0.13	6.20361e-85	CXCL8+ Breast_Fib	GPATCH4
MTHFD2	1.17699e-88	3.51929	0.57	0.194	1.61648e-84	CXCL8+ Breast_Fib	MTHFD2
PA2G4	1.01838e-87	2.3038	0.72	0.501	1.39865e-83	CXCL8+ Breast_Fib	PA2G4
SNU13	3.01487e-87	1.71324	0.785	0.665	4.14062e-83	CXCL8+ Breast_Fib	SNU13
ATF4	1.35771e-86	1.81161	0.76	0.616	1.86468e-82	CXCL8+ Breast_Fib	ATF4
IL1RL1	1.76044e-86	5.70112	0.376	0.017	2.41778e-82	CXCL8+ Breast_Fib	IL1RL1
RPS18	4.33328e-85	0.656621	0.995	0.992	5.95133e-81	CXCL8+ Breast_Fib	RPS18
HSPA9	9.03873e-85	2.28692	0.685	0.441	1.24138e-80	CXCL8+ Breast_Fib	HSPA9
AKR1C1	1.58536e-84	4.23442	0.621	0.27	2.17734e-80	CXCL8+ Breast_Fib	AKR1C1
RPL13A	2.75382e-84	0.847806	0.989	0.986	3.78209e-80	CXCL8+ Breast_Fib	RPL13A
RPS19	2.77278e-84	0.638082	0.993	0.988	3.80813e-80	CXCL8+ Breast_Fib	RPS19
PRDX1	3.16244e-83	1.27675	0.885	0.846	4.3433e-79	CXCL8+ Breast_Fib	PRDX1
NACA	3.9952e-82	0.793816	0.959	0.941	5.487e-78	CXCL8+ Breast_Fib	NACA
EDNRB	5.08635e-82	3.24506	0.51	0.126	6.9856e-78	CXCL8+ Breast_Fib	EDNRB
HNRNPAB	1.16776e-81	2.26438	0.687	0.444	1.6038e-77	CXCL8+ Breast_Fib	HNRNPAB
TNFRSF12A	2.17698e-81	1.64494	0.763	0.522	2.98986e-77	CXCL8+ Breast_Fib	TNFRSF12A
RPS7	2.68086e-81	0.79234	0.972	0.956	3.68189e-77	CXCL8+ Breast_Fib	RPS7
RPL5	2.96211e-81	0.741648	0.969	0.957	4.06817e-77	CXCL8+ Breast_Fib	RPL5
ADPRHL1	3.49715e-81	4.82554	0.31	0.018	4.80299e-77	CXCL8+ Breast_Fib	ADPRHL1
EIF2S2	1.8334e-80	2.09498	0.72	0.511	2.51799e-76	CXCL8+ Breast_Fib	EIF2S2
RHEB	5.04766e-80	1.65412	0.746	0.614	6.93246e-76	CXCL8+ Breast_Fib	RHEB
GSPT1	1.09057e-79	2.63965	0.58	0.271	1.49778e-75	CXCL8+ Breast_Fib	GSPT1
IL1R1	3.05211e-79	2.1364	0.675	0.419	4.19176e-75	CXCL8+ Breast_Fib	IL1R1
RPL15	9.2347e-79	0.59013	0.985	0.981	1.26829e-74	CXCL8+ Breast_Fib	RPL15
WDR43	1.22087e-78	3.15591	0.51	0.169	1.67674e-74	CXCL8+ Breast_Fib	WDR43
PSMA7	5.51821e-78	1.41104	0.843	0.792	7.5787e-74	CXCL8+ Breast_Fib	PSMA7
PNO1	5.86378e-78	3.34286	0.498	0.157	8.05331e-74	CXCL8+ Breast_Fib	PNO1
MMP10	1.09615e-77	5.29318	0.363	0.028	1.50545e-73	CXCL8+ Breast_Fib	MMP10
RPL38	3.39651e-77	0.997759	0.938	0.905	4.66477e-73	CXCL8+ Breast_Fib	RPL38
YWHAE	9.08818e-77	1.45819	0.771	0.686	1.24817e-72	CXCL8+ Breast_Fib	YWHAE
BRIX1	3.38881e-76	2.73917	0.499	0.223	4.65419e-72	CXCL8+ Breast_Fib	BRIX1
GTPBP4	5.06616e-76	3.06265	0.563	0.213	6.95787e-72	CXCL8+ Breast_Fib	GTPBP4
GAL	6.16113e-75	4.22212	0.38	0.047	8.4617e-71	CXCL8+ Breast_Fib	GAL
TUBB4B	1.30064e-74	1.50735	0.793	0.615	1.7863e-70	CXCL8+ Breast_Fib	TUBB4B
SNRPG	3.75209e-74	1.65718	0.749	0.607	5.15312e-70	CXCL8+ Breast_Fib	SNRPG
TUBA1C	1.55795e-73	1.90353	0.679	0.491	2.13969e-69	CXCL8+ Breast_Fib	TUBA1C
GEM	2.80542e-72	1.37643	0.815	0.601	3.85297e-68	CXCL8+ Breast_Fib	GEM
DDX18	6.34162e-72	2.22389	0.673	0.438	8.70958e-68	CXCL8+ Breast_Fib	DDX18
MT1A	2.43521e-71	2.83487	0.468	0.115	3.34452e-67	CXCL8+ Breast_Fib	MT1A
RPL27	4.68121e-71	0.79348	0.942	0.937	6.42918e-67	CXCL8+ Breast_Fib	RPL27
HMGA1	1.33481e-70	3.25339	0.5	0.139	1.83323e-66	CXCL8+ Breast_Fib	HMGA1
SPHK1	5.22653e-69	1.85411	0.667	0.398	7.17812e-65	CXCL8+ Breast_Fib	SPHK1
FRMD4A	5.91236e-69	3.93638	0.434	0.106	8.12004e-65	CXCL8+ Breast_Fib	FRMD4A
TXNRD1	2.9612e-68	3.47816	0.541	0.201	4.06691e-64	CXCL8+ Breast_Fib	TXNRD1
HSPD1	3.72798e-68	1.65922	0.779	0.629	5.12001e-64	CXCL8+ Breast_Fib	HSPD1
GCLM	6.22155e-68	3.06751	0.48	0.165	8.54467e-64	CXCL8+ Breast_Fib	GCLM
PSMC4	8.29025e-68	2.173	0.597	0.392	1.13858e-63	CXCL8+ Breast_Fib	PSMC4
PDLIM4	1.47982e-67	1.83025	0.678	0.484	2.03238e-63	CXCL8+ Breast_Fib	PDLIM4
RPL41	1.79808e-67	0.76928	0.995	0.986	2.46949e-63	CXCL8+ Breast_Fib	RPL41
SRSF7	3.60658e-67	1.60298	0.757	0.633	4.95327e-63	CXCL8+ Breast_Fib	SRSF7
NIFK	1.04719e-66	2.57196	0.593	0.327	1.43821e-62	CXCL8+ Breast_Fib	NIFK
LIF	1.27712e-66	4.62858	0.381	0.052	1.754e-62	CXCL8+ Breast_Fib	LIF
VEGFA	1.63176e-66	2.59438	0.524	0.225	2.24106e-62	CXCL8+ Breast_Fib	VEGFA
TOMM40	2.11924e-66	2.83321	0.512	0.232	2.91056e-62	CXCL8+ Breast_Fib	TOMM40
CMSS1	2.42352e-66	3.46889	0.467	0.134	3.32846e-62	CXCL8+ Breast_Fib	CMSS1
MAP4K4	3.37705e-66	2.36857	0.563	0.288	4.63805e-62	CXCL8+ Breast_Fib	MAP4K4
RSL24D1	5.70983e-66	1.66195	0.73	0.596	7.84188e-62	CXCL8+ Breast_Fib	RSL24D1
MRTO4	6.12501e-66	2.88199	0.46	0.183	8.41209e-62	CXCL8+ Breast_Fib	MRTO4
SNRPE	8.75614e-66	1.7703	0.686	0.507	1.20257e-61	CXCL8+ Breast_Fib	SNRPE
RAB7A	3.76184e-65	1.62353	0.778	0.679	5.16651e-61	CXCL8+ Breast_Fib	RAB7A
EBNA1BP2	1.44581e-64	2.85601	0.555	0.255	1.98568e-60	CXCL8+ Breast_Fib	EBNA1BP2
DCAF13	2.44376e-64	2.97864	0.518	0.203	3.35627e-60	CXCL8+ Breast_Fib	DCAF13
RPS28	3.21579e-64	0.566342	0.982	0.986	4.41656e-60	CXCL8+ Breast_Fib	RPS28
FBL	3.4913e-64	2.13745	0.641	0.42	4.79495e-60	CXCL8+ Breast_Fib	FBL
BTG3	4.36321e-64	1.82297	0.676	0.495	5.99244e-60	CXCL8+ Breast_Fib	BTG3
ILF2	8.39579e-64	1.84222	0.675	0.513	1.15308e-59	CXCL8+ Breast_Fib	ILF2
RPS2	1.7289e-63	0.68739	0.982	0.98	2.37448e-59	CXCL8+ Breast_Fib	RPS2
METAP2	3.12867e-63	1.92835	0.625	0.42	4.29692e-59	CXCL8+ Breast_Fib	METAP2
SRSF2	6.6527e-63	1.38107	0.73	0.651	9.13682e-59	CXCL8+ Breast_Fib	SRSF2
FGFR1	6.92797e-62	1.75291	0.699	0.539	9.51488e-58	CXCL8+ Breast_Fib	FGFR1
RPS6	8.57752e-62	0.59543	0.987	0.985	1.17804e-57	CXCL8+ Breast_Fib	RPS6
CCT2	3.24892e-61	1.9536	0.657	0.491	4.46207e-57	CXCL8+ Breast_Fib	CCT2
RSL1D1	3.65046e-61	1.80825	0.676	0.528	5.01354e-57	CXCL8+ Breast_Fib	RSL1D1
CEBPZ	4.16206e-61	2.42509	0.508	0.246	5.71617e-57	CXCL8+ Breast_Fib	CEBPZ
RPL27A	6.80111e-61	0.691279	0.965	0.943	9.34065e-57	CXCL8+ Breast_Fib	RPL27A
RPS15	8.54878e-61	0.501008	0.988	0.987	1.17409e-56	CXCL8+ Breast_Fib	RPS15
CHIC2	1.60991e-59	2.10131	0.597	0.406	2.21106e-55	CXCL8+ Breast_Fib	CHIC2
UBE2D3	2.77552e-58	1.27462	0.795	0.748	3.8119e-54	CXCL8+ Breast_Fib	UBE2D3
PTGS2	3.57609e-58	2.83583	0.482	0.188	4.91141e-54	CXCL8+ Breast_Fib	PTGS2
SLC25A5	3.57943e-58	1.46925	0.74	0.627	4.91599e-54	CXCL8+ Breast_Fib	SLC25A5
PTMA	3.70865e-58	0.650184	0.987	0.977	5.09346e-54	CXCL8+ Breast_Fib	PTMA
RPS8	8.37259e-58	0.524104	0.987	0.986	1.14989e-53	CXCL8+ Breast_Fib	RPS8
HSPE1	1.58241e-57	1.24083	0.791	0.737	2.17329e-53	CXCL8+ Breast_Fib	HSPE1
SET	6.55263e-57	1.73001	0.709	0.557	8.99938e-53	CXCL8+ Breast_Fib	SET
SPRY2	1.40731e-56	2.90837	0.406	0.115	1.9328e-52	CXCL8+ Breast_Fib	SPRY2
EIF5	1.83237e-55	1.38737	0.767	0.68	2.51658e-51	CXCL8+ Breast_Fib	EIF5
POMP	8.47973e-55	1.20139	0.777	0.719	1.16461e-50	CXCL8+ Breast_Fib	POMP
RPL18	9.59344e-55	0.515478	0.973	0.972	1.31756e-50	CXCL8+ Breast_Fib	RPL18
CREM	3.12413e-54	2.94802	0.476	0.234	4.29068e-50	CXCL8+ Breast_Fib	CREM
G3BP1	6.93145e-54	1.94652	0.605	0.413	9.51965e-50	CXCL8+ Breast_Fib	G3BP1
EEF1B2	7.03272e-54	1.06632	0.884	0.85	9.65874e-50	CXCL8+ Breast_Fib	EEF1B2
RRS1	7.51262e-54	3.68582	0.347	0.069	1.03178e-49	CXCL8+ Breast_Fib	RRS1
C1QBP	2.18047e-53	1.90916	0.641	0.506	2.99466e-49	CXCL8+ Breast_Fib	C1QBP
NFKB1	8.31524e-53	2.4694	0.501	0.238	1.14202e-48	CXCL8+ Breast_Fib	NFKB1
NAP1L1	1.10829e-52	1.10055	0.807	0.746	1.52212e-48	CXCL8+ Breast_Fib	NAP1L1
MEG3	1.89517e-52	1.76064	0.746	0.647	2.60283e-48	CXCL8+ Breast_Fib	MEG3
CCT5	2.10548e-52	2.08268	0.603	0.41	2.89167e-48	CXCL8+ Breast_Fib	CCT5
RPL6	2.91213e-52	0.568732	0.971	0.965	3.99951e-48	CXCL8+ Breast_Fib	RPL6
RRP9	2.28986e-51	3.46202	0.374	0.107	3.14489e-47	CXCL8+ Breast_Fib	RRP9
PRRX1	4.73784e-51	1.32322	0.744	0.636	6.50695e-47	CXCL8+ Breast_Fib	PRRX1
ERRFI1	5.43169e-51	2.213	0.623	0.383	7.45988e-47	CXCL8+ Breast_Fib	ERRFI1
SRP19	1.70304e-50	2.27048	0.445	0.179	2.33895e-46	CXCL8+ Breast_Fib	SRP19
TGIF1	2.71681e-50	2.05286	0.609	0.418	3.73127e-46	CXCL8+ Breast_Fib	TGIF1
RPL8	4.31608e-50	0.526699	0.984	0.978	5.9277e-46	CXCL8+ Breast_Fib	RPL8
RPF2	4.36208e-50	2.69158	0.492	0.222	5.99089e-46	CXCL8+ Breast_Fib	RPF2
PUM3	5.36931e-50	2.69649	0.481	0.219	7.37421e-46	CXCL8+ Breast_Fib	PUM3
FAU	5.44442e-50	0.59712	0.971	0.968	7.47737e-46	CXCL8+ Breast_Fib	FAU
MFSD2A	5.97329e-50	4.34714	0.302	0.046	8.20371e-46	CXCL8+ Breast_Fib	MFSD2A
PDE4B	2.68554e-49	3.06197	0.34	0.101	3.68832e-45	CXCL8+ Breast_Fib	PDE4B
CEBPB	1.05429e-48	1.22517	0.794	0.691	1.44796e-44	CXCL8+ Breast_Fib	CEBPB
RRP15	1.81999e-48	2.87998	0.42	0.152	2.49957e-44	CXCL8+ Breast_Fib	RRP15
EIF3A	2.08801e-48	1.81874	0.626	0.459	2.86767e-44	CXCL8+ Breast_Fib	EIF3A
ZNF593	9.4767e-48	2.31286	0.536	0.317	1.30153e-43	CXCL8+ Breast_Fib	ZNF593
DKC1	1.89377e-47	3.02228	0.429	0.156	2.60091e-43	CXCL8+ Breast_Fib	DKC1
TUBA1B	4.62571e-47	0.819532	0.87	0.833	6.35294e-43	CXCL8+ Breast_Fib	TUBA1B
RACK1	8.61056e-47	0.564241	0.958	0.951	1.18257e-42	CXCL8+ Breast_Fib	RACK1
ELOC	1.5069e-46	1.52373	0.697	0.608	2.06958e-42	CXCL8+ Breast_Fib	ELOC
MCL1	3.38845e-46	1.23903	0.78	0.727	4.6537e-42	CXCL8+ Breast_Fib	MCL1
FTH1	3.89458e-46	0.553584	0.999	0.995	5.34881e-42	CXCL8+ Breast_Fib	FTH1
RBM39	5.74806e-45	1.19424	0.762	0.709	7.89439e-41	CXCL8+ Breast_Fib	RBM39
SON	9.35145e-45	1.2083	0.806	0.735	1.28433e-40	CXCL8+ Breast_Fib	SON
ABL2	1.1597e-44	1.58269	0.608	0.382	1.59273e-40	CXCL8+ Breast_Fib	ABL2
NIP7	1.71845e-44	2.75109	0.381	0.152	2.36012e-40	CXCL8+ Breast_Fib	NIP7
SRSF3	2.41772e-44	1.06841	0.763	0.714	3.3205e-40	CXCL8+ Breast_Fib	SRSF3
GRPEL1	3.8044e-44	2.61566	0.479	0.215	5.22496e-40	CXCL8+ Breast_Fib	GRPEL1
EIF2S1	3.9999e-44	2.2524	0.477	0.273	5.49347e-40	CXCL8+ Breast_Fib	EIF2S1
SLC4A7	1.01969e-43	2.59625	0.438	0.185	1.40044e-39	CXCL8+ Breast_Fib	SLC4A7
NAMPT	1.52724e-43	1.32874	0.608	0.448	2.09751e-39	CXCL8+ Breast_Fib	NAMPT
NUDC	2.5979e-43	1.5185	0.624	0.551	3.56795e-39	CXCL8+ Breast_Fib	NUDC
RPL37	5.77303e-43	0.533648	0.966	0.975	7.92868e-39	CXCL8+ Breast_Fib	RPL37
BYSL	5.8301e-43	3.37311	0.278	0.064	8.00706e-39	CXCL8+ Breast_Fib	BYSL
UBE2N	1.52126e-42	1.78689	0.617	0.464	2.0893e-38	CXCL8+ Breast_Fib	UBE2N
DNTTIP2	2.49342e-42	2.18571	0.431	0.248	3.42446e-38	CXCL8+ Breast_Fib	DNTTIP2
SFPQ	2.52507e-42	1.34585	0.691	0.589	3.46793e-38	CXCL8+ Breast_Fib	SFPQ
HNRNPM	2.79029e-42	1.58736	0.636	0.511	3.83218e-38	CXCL8+ Breast_Fib	HNRNPM
GNL2	8.90344e-42	2.70066	0.429	0.199	1.2228e-37	CXCL8+ Breast_Fib	GNL2
ITPRIP	9.71936e-42	2.56645	0.38	0.162	1.33486e-37	CXCL8+ Breast_Fib	ITPRIP
KTN1	4.84029e-41	1.39827	0.69	0.613	6.64765e-37	CXCL8+ Breast_Fib	KTN1
DDX39A	5.55338e-41	2.31864	0.445	0.236	7.62701e-37	CXCL8+ Breast_Fib	DDX39A
KDM7A	2.41188e-40	2.67541	0.309	0.111	3.31247e-36	CXCL8+ Breast_Fib	KDM7A
JAK1	2.9184e-40	1.55856	0.629	0.52	4.00813e-36	CXCL8+ Breast_Fib	JAK1
REL	9.26962e-40	1.97635	0.486	0.28	1.27309e-35	CXCL8+ Breast_Fib	REL
RAB21	9.49674e-40	2.25685	0.454	0.223	1.30428e-35	CXCL8+ Breast_Fib	RAB21
PRELID1	4.12405e-39	1.2319	0.689	0.622	5.66397e-35	CXCL8+ Breast_Fib	PRELID1
LYAR	4.58925e-39	2.48785	0.348	0.153	6.30288e-35	CXCL8+ Breast_Fib	LYAR
ARSG	5.26157e-39	3.6915	0.294	0.062	7.22624e-35	CXCL8+ Breast_Fib	ARSG
RPL26	5.52677e-39	0.524582	0.979	0.98	7.59047e-35	CXCL8+ Breast_Fib	RPL26
ADRM1	1.01441e-38	1.73566	0.591	0.453	1.39319e-34	CXCL8+ Breast_Fib	ADRM1
UAP1	1.0419e-38	0.995334	0.645	0.436	1.43094e-34	CXCL8+ Breast_Fib	UAP1
PLPP3	1.92443e-38	1.36245	0.718	0.559	2.64302e-34	CXCL8+ Breast_Fib	PLPP3
RPL31	2.88126e-38	0.642691	0.911	0.923	3.95712e-34	CXCL8+ Breast_Fib	RPL31
RANBP1	5.92354e-38	1.673	0.633	0.535	8.13538e-34	CXCL8+ Breast_Fib	RANBP1
LRRC59	7.38264e-38	1.68938	0.58	0.425	1.01393e-33	CXCL8+ Breast_Fib	LRRC59
PEA15	1.07883e-37	1.55797	0.605	0.491	1.48167e-33	CXCL8+ Breast_Fib	PEA15
SNHG15	1.15825e-37	2.43492	0.428	0.197	1.59074e-33	CXCL8+ Breast_Fib	SNHG15
MRPL32	1.1756e-37	1.90882	0.54	0.372	1.61458e-33	CXCL8+ Breast_Fib	MRPL32
BAZ1A	1.40228e-37	1.79113	0.494	0.321	1.92589e-33	CXCL8+ Breast_Fib	BAZ1A
ZPR1	1.53264e-37	2.45956	0.389	0.194	2.10492e-33	CXCL8+ Breast_Fib	ZPR1
NOP58	3.18496e-37	2.16794	0.512	0.318	4.37423e-33	CXCL8+ Breast_Fib	NOP58
PTRH2	3.70456e-37	2.54996	0.381	0.178	5.08785e-33	CXCL8+ Breast_Fib	PTRH2
DNAJC2	6.30372e-37	2.32788	0.44	0.242	8.65752e-33	CXCL8+ Breast_Fib	DNAJC2
CCDC47	8.69424e-37	1.8105	0.521	0.373	1.19407e-32	CXCL8+ Breast_Fib	CCDC47
CCT3	9.30804e-37	1.68447	0.601	0.471	1.27837e-32	CXCL8+ Breast_Fib	CCT3
PSMD11	1.18465e-36	1.84952	0.533	0.386	1.627e-32	CXCL8+ Breast_Fib	PSMD11
PRMT1	1.58385e-36	1.88313	0.628	0.498	2.17527e-32	CXCL8+ Breast_Fib	PRMT1
PPAN	4.06965e-36	3.42045	0.258	0.046	5.58926e-32	CXCL8+ Breast_Fib	PPAN
RPS11	4.69482e-36	0.531312	0.941	0.954	6.44787e-32	CXCL8+ Breast_Fib	RPS11
SRRM2	4.79436e-36	1.2565	0.672	0.604	6.58458e-32	CXCL8+ Breast_Fib	SRRM2
ADAMTS4	7.7907e-36	2.39905	0.414	0.191	1.06997e-31	CXCL8+ Breast_Fib	ADAMTS4
RNF149	1.08283e-35	1.83565	0.538	0.399	1.48715e-31	CXCL8+ Breast_Fib	RNF149
NSRP1	1.35024e-35	1.81199	0.493	0.315	1.85442e-31	CXCL8+ Breast_Fib	NSRP1
EFNB2	4.09843e-35	3.44686	0.287	0.066	5.62879e-31	CXCL8+ Breast_Fib	EFNB2
XBP1	4.12821e-35	1.17436	0.713	0.652	5.66969e-31	CXCL8+ Breast_Fib	XBP1
RPS26	6.85594e-35	0.629015	0.896	0.89	9.41595e-31	CXCL8+ Breast_Fib	RPS26
PAK1IP1	8.73583e-35	2.64466	0.383	0.171	1.19978e-30	CXCL8+ Breast_Fib	PAK1IP1
RRP1	1.46686e-34	2.75038	0.329	0.123	2.01458e-30	CXCL8+ Breast_Fib	RRP1
ODC1	2.01077e-34	2.35161	0.404	0.184	2.76159e-30	CXCL8+ Breast_Fib	ODC1
FNDC3A	2.51671e-34	2.04931	0.467	0.292	3.45645e-30	CXCL8+ Breast_Fib	FNDC3A
PSMB7	2.69484e-34	1.61185	0.595	0.497	3.70109e-30	CXCL8+ Breast_Fib	PSMB7
FAM180A	2.70498e-34	2.65537	0.293	0.112	3.71502e-30	CXCL8+ Breast_Fib	FAM180A
PNPLA8	6.54932e-34	2.28125	0.478	0.275	8.99484e-30	CXCL8+ Breast_Fib	PNPLA8
EIF5A	8.3592e-34	1.37501	0.693	0.619	1.14805e-29	CXCL8+ Breast_Fib	EIF5A
PIM3	1.17106e-33	1.96675	0.461	0.299	1.60834e-29	CXCL8+ Breast_Fib	PIM3
HNRNPH1	1.29263e-33	1.42942	0.604	0.481	1.7753e-29	CXCL8+ Breast_Fib	HNRNPH1
PRRC2C	1.30698e-33	1.27063	0.671	0.621	1.795e-29	CXCL8+ Breast_Fib	PRRC2C
AMD1	3.02324e-33	1.49726	0.532	0.363	4.15212e-29	CXCL8+ Breast_Fib	AMD1
SNRPF	4.34343e-33	1.47121	0.576	0.476	5.96526e-29	CXCL8+ Breast_Fib	SNRPF
SRP14	4.63772e-33	0.590521	0.89	0.923	6.36945e-29	CXCL8+ Breast_Fib	SRP14
CCT8	4.88063e-33	1.72623	0.558	0.448	6.70306e-29	CXCL8+ Breast_Fib	CCT8
CYP1B1	6.32937e-33	1.93792	0.497	0.272	8.69276e-29	CXCL8+ Breast_Fib	CYP1B1
ELL2	7.43142e-33	1.90709	0.414	0.229	1.02063e-28	CXCL8+ Breast_Fib	ELL2
SRM	7.64277e-33	1.85576	0.505	0.359	1.04966e-28	CXCL8+ Breast_Fib	SRM
RPL23A	1.19268e-32	0.594613	0.963	0.97	1.63803e-28	CXCL8+ Breast_Fib	RPL23A
NDUFAF4	1.80878e-32	2.14288	0.363	0.195	2.48418e-28	CXCL8+ Breast_Fib	NDUFAF4
SERPINE1	2.0632e-32	1.22241	0.593	0.371	2.8336e-28	CXCL8+ Breast_Fib	SERPINE1
BID	3.60462e-32	2.41656	0.325	0.155	4.95059e-28	CXCL8+ Breast_Fib	BID
WDR74	4.36387e-32	1.88402	0.382	0.191	5.99334e-28	CXCL8+ Breast_Fib	WDR74
LRRFIP1	7.28748e-32	1.66632	0.552	0.388	1.00086e-27	CXCL8+ Breast_Fib	LRRFIP1
TFPI2	9.6609e-32	2.50153	0.267	0.081	1.32683e-27	CXCL8+ Breast_Fib	TFPI2
UTP4	1.359e-31	2.55433	0.263	0.112	1.86645e-27	CXCL8+ Breast_Fib	UTP4
UPP1	1.52723e-31	2.62286	0.322	0.137	2.0975e-27	CXCL8+ Breast_Fib	UPP1
PAPPA	2.08884e-31	2.27947	0.35	0.172	2.86882e-27	CXCL8+ Breast_Fib	PAPPA
NAA20	2.73536e-31	1.80581	0.517	0.381	3.75675e-27	CXCL8+ Breast_Fib	NAA20
ARID5B	5.39737e-31	1.42037	0.724	0.699	7.41275e-27	CXCL8+ Breast_Fib	ARID5B
BAG1	7.94461e-31	1.75118	0.528	0.399	1.09111e-26	CXCL8+ Breast_Fib	BAG1
NOLC1	1.91954e-30	2.00781	0.443	0.262	2.63629e-26	CXCL8+ Breast_Fib	NOLC1
HNRNPK	4.31895e-30	0.937965	0.767	0.78	5.93164e-26	CXCL8+ Breast_Fib	HNRNPK
IER3	7.58854e-30	1.10208	0.748	0.608	1.04221e-25	CXCL8+ Breast_Fib	IER3
IMP4	7.89945e-30	2.09527	0.455	0.283	1.08491e-25	CXCL8+ Breast_Fib	IMP4
FKBP4	3.3444e-29	1.97042	0.395	0.236	4.59319e-25	CXCL8+ Breast_Fib	FKBP4
GRWD1	4.4863e-29	2.3905	0.267	0.121	6.16149e-25	CXCL8+ Breast_Fib	GRWD1
SLC39A14	4.56793e-29	1.66982	0.439	0.28	6.2736e-25	CXCL8+ Breast_Fib	SLC39A14
GAR1	5.25485e-29	2.50508	0.348	0.155	7.21701e-25	CXCL8+ Breast_Fib	GAR1
SPAG9	5.7295e-29	1.59084	0.54	0.396	7.8689e-25	CXCL8+ Breast_Fib	SPAG9
IFRD2	7.52815e-29	2.39184	0.384	0.191	1.03392e-24	CXCL8+ Breast_Fib	IFRD2
TXLNG	1.12872e-28	2.16083	0.311	0.149	1.55019e-24	CXCL8+ Breast_Fib	TXLNG
EIF1B	1.43133e-28	1.40691	0.658	0.631	1.9658e-24	CXCL8+ Breast_Fib	EIF1B
HNRNPA3	1.4999e-28	1.10187	0.702	0.667	2.05996e-24	CXCL8+ Breast_Fib	HNRNPA3
TEX30	1.85048e-28	2.48429	0.251	0.112	2.54145e-24	CXCL8+ Breast_Fib	TEX30
PRPF38B	2.35116e-28	1.74931	0.539	0.368	3.22908e-24	CXCL8+ Breast_Fib	PRPF38B
RAP1B	3.62729e-28	1.24124	0.65	0.623	4.98171e-24	CXCL8+ Breast_Fib	RAP1B
CCDC59	5.70064e-28	1.62798	0.462	0.333	7.82926e-24	CXCL8+ Breast_Fib	CCDC59
POLR1C	1.345e-27	2.48315	0.295	0.125	1.84723e-23	CXCL8+ Breast_Fib	POLR1C
HGF	1.35282e-27	2.77302	0.298	0.126	1.85796e-23	CXCL8+ Breast_Fib	HGF
MAGOH	1.84085e-27	1.5338	0.506	0.414	2.52823e-23	CXCL8+ Breast_Fib	MAGOH
NME1	1.93493e-27	1.77993	0.499	0.354	2.65743e-23	CXCL8+ Breast_Fib	NME1
HIVEP2	2.8183e-27	2.22839	0.325	0.152	3.87066e-23	CXCL8+ Breast_Fib	HIVEP2
TFAM	6.90344e-27	2.1475	0.38	0.211	9.48119e-23	CXCL8+ Breast_Fib	TFAM
S100A16	7.18343e-27	1.50901	0.63	0.554	9.86572e-23	CXCL8+ Breast_Fib	S100A16
PPP2CB	8.16957e-27	1.75748	0.434	0.269	1.12201e-22	CXCL8+ Breast_Fib	PPP2CB
TIMM17A	2.89747e-26	1.68384	0.469	0.351	3.97939e-22	CXCL8+ Breast_Fib	TIMM17A
TMEM38B	2.95933e-26	2.74648	0.254	0.089	4.06435e-22	CXCL8+ Breast_Fib	TMEM38B
C8orf33	5.53095e-26	2.29214	0.383	0.192	7.59621e-22	CXCL8+ Breast_Fib	C8orf33
PSMD14	5.96674e-26	1.80877	0.412	0.284	8.19472e-22	CXCL8+ Breast_Fib	PSMD14
PITPNB	6.32854e-26	1.75248	0.43	0.299	8.69162e-22	CXCL8+ Breast_Fib	PITPNB
HNRNPA0	7.07871e-26	0.907545	0.703	0.714	9.7219e-22	CXCL8+ Breast_Fib	HNRNPA0
UFM1	1.19053e-25	1.56061	0.541	0.449	1.63507e-21	CXCL8+ Breast_Fib	UFM1
OTUD4	1.28819e-25	2.46188	0.309	0.123	1.7692e-21	CXCL8+ Breast_Fib	OTUD4
DDX10	1.78085e-25	2.39764	0.269	0.117	2.44582e-21	CXCL8+ Breast_Fib	DDX10
ABCF1	1.91954e-25	1.89619	0.447	0.279	2.6363e-21	CXCL8+ Breast_Fib	ABCF1
PNRC2	3.476e-25	1.41597	0.531	0.434	4.77394e-21	CXCL8+ Breast_Fib	PNRC2
GPRC5A	7.99065e-25	1.29892	0.438	0.253	1.09744e-20	CXCL8+ Breast_Fib	GPRC5A
SLC25A33	1.02457e-24	1.92226	0.34	0.191	1.40715e-20	CXCL8+ Breast_Fib	SLC25A33
RYBP	1.17119e-24	2.01798	0.36	0.203	1.60852e-20	CXCL8+ Breast_Fib	RYBP
BZW1	1.63436e-24	1.08641	0.62	0.6	2.24463e-20	CXCL8+ Breast_Fib	BZW1
TCP1	3.11435e-24	1.26583	0.566	0.509	4.27724e-20	CXCL8+ Breast_Fib	TCP1
DNAJC8	4.15759e-24	1.26617	0.59	0.54	5.71003e-20	CXCL8+ Breast_Fib	DNAJC8
UTP11	4.72142e-24	1.83779	0.393	0.261	6.4844e-20	CXCL8+ Breast_Fib	UTP11
NOC3L	5.97531e-24	2.18048	0.253	0.124	8.20649e-20	CXCL8+ Breast_Fib	NOC3L
CCT4	8.04498e-24	1.21017	0.585	0.547	1.1049e-19	CXCL8+ Breast_Fib	CCT4
NXT1	9.5647e-24	1.78685	0.461	0.316	1.31362e-19	CXCL8+ Breast_Fib	NXT1
EIF3B	1.1964e-23	2.01655	0.354	0.193	1.64314e-19	CXCL8+ Breast_Fib	EIF3B
ETF1	1.66793e-23	1.74655	0.464	0.317	2.29073e-19	CXCL8+ Breast_Fib	ETF1
CREB5	2.5212e-23	1.73661	0.431	0.242	3.46262e-19	CXCL8+ Breast_Fib	CREB5
ANKRD11	3.20898e-23	1.67352	0.459	0.326	4.40722e-19	CXCL8+ Breast_Fib	ANKRD11
HNRNPD	3.63913e-23	1.51199	0.513	0.401	4.99798e-19	CXCL8+ Breast_Fib	HNRNPD
GART	3.81127e-23	2.27293	0.289	0.139	5.2344e-19	CXCL8+ Breast_Fib	GART
RPL7L1	4.92309e-23	1.74002	0.484	0.356	6.76137e-19	CXCL8+ Breast_Fib	RPL7L1
MYC	6.07228e-23	1.00746	0.545	0.375	8.33967e-19	CXCL8+ Breast_Fib	MYC
GLRX3	1.00603e-22	1.82887	0.441	0.316	1.38168e-18	CXCL8+ Breast_Fib	GLRX3
TMBIM6	1.10043e-22	0.71765	0.781	0.804	1.51133e-18	CXCL8+ Breast_Fib	TMBIM6
NFKBIB	1.16011e-22	2.23533	0.36	0.188	1.5933e-18	CXCL8+ Breast_Fib	NFKBIB
KLHL21	1.17108e-22	1.88481	0.282	0.123	1.60837e-18	CXCL8+ Breast_Fib	KLHL21
RNPS1	1.92978e-22	1.41405	0.543	0.462	2.65036e-18	CXCL8+ Breast_Fib	RNPS1
ZFAS1	3.43938e-22	1.09193	0.733	0.756	4.72365e-18	CXCL8+ Breast_Fib	ZFAS1
RPIA	5.27886e-22	2.24312	0.288	0.142	7.24999e-18	CXCL8+ Breast_Fib	RPIA
KPNB1	5.38386e-22	1.44551	0.519	0.443	7.39419e-18	CXCL8+ Breast_Fib	KPNB1
ESF1	6.57349e-22	1.7269	0.402	0.274	9.02804e-18	CXCL8+ Breast_Fib	ESF1
PTPN1	7.12092e-22	2.34405	0.374	0.223	9.77987e-18	CXCL8+ Breast_Fib	PTPN1
TRMT10C	7.81561e-22	1.92248	0.342	0.208	1.0734e-17	CXCL8+ Breast_Fib	TRMT10C
NINJ1	8.18308e-22	1.68972	0.5	0.38	1.12386e-17	CXCL8+ Breast_Fib	NINJ1
AKR1C2	9.89579e-22	3.43563	0.294	0.14	1.35909e-17	CXCL8+ Breast_Fib	AKR1C2
HNRNPA2B1	1.50096e-21	0.692694	0.821	0.854	2.06142e-17	CXCL8+ Breast_Fib	HNRNPA2B1
COPS8	1.80634e-21	1.86891	0.563	0.462	2.48082e-17	CXCL8+ Breast_Fib	COPS8
MAP1B	2.13018e-21	1.6647	0.525	0.387	2.92559e-17	CXCL8+ Breast_Fib	MAP1B
HNRNPA1	5.40189e-21	0.601001	0.859	0.871	7.41896e-17	CXCL8+ Breast_Fib	HNRNPA1
PDCD5	8.41829e-21	1.29826	0.602	0.561	1.15617e-16	CXCL8+ Breast_Fib	PDCD5
RIOK1	1.00525e-20	2.27799	0.29	0.147	1.38061e-16	CXCL8+ Breast_Fib	RIOK1
ANGPTL4	1.10235e-20	2.20946	0.322	0.171	1.51397e-16	CXCL8+ Breast_Fib	ANGPTL4
SNRPB2	1.1363e-20	1.29816	0.593	0.536	1.56059e-16	CXCL8+ Breast_Fib	SNRPB2
PTX3	1.14104e-20	3.17429	0.262	0.076	1.5671e-16	CXCL8+ Breast_Fib	PTX3
PPA1	1.19025e-20	1.07429	0.597	0.59	1.63469e-16	CXCL8+ Breast_Fib	PPA1
CSNK1A1	2.58932e-20	1.09199	0.572	0.549	3.55617e-16	CXCL8+ Breast_Fib	CSNK1A1
EGFR	2.6415e-20	1.77765	0.359	0.226	3.62783e-16	CXCL8+ Breast_Fib	EGFR
RELB	2.88688e-20	1.42467	0.43	0.323	3.96484e-16	CXCL8+ Breast_Fib	RELB
BZW2	3.29975e-20	2.06401	0.347	0.209	4.53188e-16	CXCL8+ Breast_Fib	BZW2
HNRNPF	3.42025e-20	1.10717	0.608	0.598	4.69737e-16	CXCL8+ Breast_Fib	HNRNPF
DDX5	3.82709e-20	0.571346	0.878	0.906	5.25613e-16	CXCL8+ Breast_Fib	DDX5
UQCRFS1	5.55129e-20	1.31463	0.529	0.488	7.62414e-16	CXCL8+ Breast_Fib	UQCRFS1
BTG1	7.66691e-20	1.0468	0.734	0.709	1.05297e-15	CXCL8+ Breast_Fib	BTG1
NAA50	8.39382e-20	1.60021	0.413	0.305	1.15281e-15	CXCL8+ Breast_Fib	NAA50
NGDN	1.25704e-19	1.85353	0.339	0.223	1.72643e-15	CXCL8+ Breast_Fib	NGDN
AKAP12	1.5289e-19	1.99624	0.545	0.433	2.0998e-15	CXCL8+ Breast_Fib	AKAP12
ACSL4	2.7545e-19	1.76968	0.366	0.234	3.78303e-15	CXCL8+ Breast_Fib	ACSL4
TBC1D15	2.93982e-19	1.94224	0.315	0.18	4.03755e-15	CXCL8+ Breast_Fib	TBC1D15
IPO7	4.9232e-19	1.65851	0.41	0.292	6.76152e-15	CXCL8+ Breast_Fib	IPO7
SEC61B	6.83364e-19	0.647101	0.78	0.804	9.38533e-15	CXCL8+ Breast_Fib	SEC61B
ARPC5L	9.06242e-19	1.55928	0.392	0.307	1.24463e-14	CXCL8+ Breast_Fib	ARPC5L
GFPT2	9.64447e-19	1.25556	0.474	0.349	1.32457e-14	CXCL8+ Breast_Fib	GFPT2
PSMC1	9.88805e-19	1.50608	0.509	0.432	1.35802e-14	CXCL8+ Breast_Fib	PSMC1
TBCA	1.27886e-18	0.87148	0.686	0.725	1.75638e-14	CXCL8+ Breast_Fib	TBCA
DHX36	1.36269e-18	1.4992	0.493	0.385	1.87152e-14	CXCL8+ Breast_Fib	DHX36
COQ10B	1.52487e-18	1.3235	0.443	0.374	2.09426e-14	CXCL8+ Breast_Fib	COQ10B
BCCIP	1.93052e-18	1.75301	0.346	0.252	2.65138e-14	CXCL8+ Breast_Fib	BCCIP
CCT6A	2.10239e-18	1.53436	0.518	0.434	2.88742e-14	CXCL8+ Breast_Fib	CCT6A
UTP18	2.76174e-18	2.12962	0.286	0.149	3.79297e-14	CXCL8+ Breast_Fib	UTP18
CHMP4B	3.34039e-18	1.38169	0.592	0.52	4.5877e-14	CXCL8+ Breast_Fib	CHMP4B
HNRNPH3	3.5889e-18	1.32255	0.587	0.543	4.92899e-14	CXCL8+ Breast_Fib	HNRNPH3
ZC3H15	3.63186e-18	1.29039	0.535	0.49	4.98799e-14	CXCL8+ Breast_Fib	ZC3H15
HNRNPDL	3.78012e-18	0.864293	0.752	0.776	5.19162e-14	CXCL8+ Breast_Fib	HNRNPDL
DHX15	7.2442e-18	1.67547	0.368	0.248	9.94918e-14	CXCL8+ Breast_Fib	DHX15
LHFPL2	7.32222e-18	1.9874	0.372	0.219	1.00563e-13	CXCL8+ Breast_Fib	LHFPL2
ABCE1	1.07644e-17	1.92613	0.351	0.215	1.47839e-13	CXCL8+ Breast_Fib	ABCE1
LTV1	1.09378e-17	2.25983	0.274	0.137	1.5022e-13	CXCL8+ Breast_Fib	LTV1
DNAJB6	1.31062e-17	1.05987	0.584	0.562	1.80001e-13	CXCL8+ Breast_Fib	DNAJB6
CNBP	1.39709e-17	0.678791	0.716	0.755	1.91877e-13	CXCL8+ Breast_Fib	CNBP
NDUFA6	1.47852e-17	1.15725	0.575	0.541	2.0306e-13	CXCL8+ Breast_Fib	NDUFA6
CTNNAL1	1.73682e-17	1.842	0.331	0.218	2.38535e-13	CXCL8+ Breast_Fib	CTNNAL1
TMEM165	2.99965e-17	1.21243	0.559	0.522	4.11973e-13	CXCL8+ Breast_Fib	TMEM165
TSR1	3.39439e-17	2.29731	0.263	0.12	4.66186e-13	CXCL8+ Breast_Fib	TSR1
UTP6	3.96088e-17	2.21422	0.288	0.152	5.43987e-13	CXCL8+ Breast_Fib	UTP6
UCK2	4.51659e-17	2.27305	0.262	0.129	6.20309e-13	CXCL8+ Breast_Fib	UCK2
PTP4A1	6.9013e-17	1.45838	0.408	0.33	9.47824e-13	CXCL8+ Breast_Fib	PTP4A1
UGDH	9.6432e-17	1.12149	0.531	0.463	1.3244e-12	CXCL8+ Breast_Fib	UGDH
DIMT1	2.35385e-16	2.09329	0.36	0.219	3.23277e-12	CXCL8+ Breast_Fib	DIMT1
MAPK6	2.77842e-16	1.50165	0.306	0.224	3.81588e-12	CXCL8+ Breast_Fib	MAPK6
SLC16A1	5.98167e-16	1.78807	0.301	0.196	8.21522e-12	CXCL8+ Breast_Fib	SLC16A1
PRPF40A	6.91759e-16	1.17775	0.446	0.415	9.50061e-12	CXCL8+ Breast_Fib	PRPF40A
STRAP	7.78827e-16	1.30879	0.529	0.477	1.06964e-11	CXCL8+ Breast_Fib	STRAP
HNRNPR	8.03643e-16	1.18367	0.514	0.489	1.10372e-11	CXCL8+ Breast_Fib	HNRNPR
DDX24	8.32903e-16	1.0787	0.599	0.59	1.14391e-11	CXCL8+ Breast_Fib	DDX24
EIF3D	9.47895e-16	1.20869	0.516	0.478	1.30184e-11	CXCL8+ Breast_Fib	EIF3D
BIRC3	1.3758e-15	2.31213	0.254	0.114	1.88952e-11	CXCL8+ Breast_Fib	BIRC3
EFHD2	2.25969e-15	1.92085	0.272	0.15	3.10346e-11	CXCL8+ Breast_Fib	EFHD2
IPO5	4.53412e-15	1.69374	0.338	0.24	6.22717e-11	CXCL8+ Breast_Fib	IPO5
TWIST2	5.48186e-15	1.4742	0.464	0.34	7.52878e-11	CXCL8+ Breast_Fib	TWIST2
TBX3	6.79752e-15	1.52239	0.275	0.174	9.33571e-11	CXCL8+ Breast_Fib	TBX3
UTP3	7.24835e-15	2.10997	0.279	0.15	9.95488e-11	CXCL8+ Breast_Fib	UTP3
NOC2L	8.91448e-15	1.79032	0.339	0.217	1.22431e-10	CXCL8+ Breast_Fib	NOC2L
MAFG	9.00768e-15	1.81559	0.288	0.165	1.23711e-10	CXCL8+ Breast_Fib	MAFG
CEBPG	1.03955e-14	2.05304	0.279	0.153	1.42772e-10	CXCL8+ Breast_Fib	CEBPG
MRPL50	1.08041e-14	1.51651	0.316	0.232	1.48383e-10	CXCL8+ Breast_Fib	MRPL50
TMED5	1.24669e-14	1.58874	0.401	0.309	1.71221e-10	CXCL8+ Breast_Fib	TMED5
CHD1	1.36431e-14	1.19963	0.384	0.306	1.87375e-10	CXCL8+ Breast_Fib	CHD1
SERPINE2	2.61357e-14	1.34384	0.544	0.439	3.58948e-10	CXCL8+ Breast_Fib	SERPINE2
FKBP1A	2.77954e-14	0.825723	0.649	0.708	3.81742e-10	CXCL8+ Breast_Fib	FKBP1A
YTHDF2	3.17285e-14	1.37088	0.432	0.363	4.35759e-10	CXCL8+ Breast_Fib	YTHDF2
DCUN1D5	3.66589e-14	1.69245	0.361	0.271	5.03473e-10	CXCL8+ Breast_Fib	DCUN1D5
SRFBP1	3.83795e-14	1.95165	0.253	0.148	5.27104e-10	CXCL8+ Breast_Fib	SRFBP1
SAP18	4.32041e-14	0.614154	0.746	0.788	5.93365e-10	CXCL8+ Breast_Fib	SAP18
SNX9	4.6573e-14	1.14759	0.518	0.488	6.39634e-10	CXCL8+ Breast_Fib	SNX9
UBE2D1	5.12507e-14	1.47032	0.388	0.328	7.03877e-10	CXCL8+ Breast_Fib	UBE2D1
PFKP	7.18915e-14	1.94406	0.278	0.172	9.87358e-10	CXCL8+ Breast_Fib	PFKP
CDC42SE1	9.10608e-14	1.81218	0.376	0.25	1.25063e-09	CXCL8+ Breast_Fib	CDC42SE1
STIP1	1.15728e-13	1.48232	0.397	0.31	1.58941e-09	CXCL8+ Breast_Fib	STIP1
UBE2G2	1.48396e-13	1.41832	0.321	0.247	2.03807e-09	CXCL8+ Breast_Fib	UBE2G2
XRCC5	1.77352e-13	1.17821	0.539	0.529	2.43576e-09	CXCL8+ Breast_Fib	XRCC5
JMJD1C	1.80758e-13	1.17419	0.494	0.483	2.48254e-09	CXCL8+ Breast_Fib	JMJD1C
HINT1	2.59293e-13	0.670445	0.748	0.815	3.56112e-09	CXCL8+ Breast_Fib	HINT1
WDR46	2.63793e-13	1.70605	0.315	0.224	3.62293e-09	CXCL8+ Breast_Fib	WDR46
SRSF6	2.81447e-13	1.55219	0.376	0.24	3.8654e-09	CXCL8+ Breast_Fib	SRSF6
ATP6V1G1	3.22582e-13	0.587845	0.682	0.755	4.43034e-09	CXCL8+ Breast_Fib	ATP6V1G1
EIF3M	3.25968e-13	1.22011	0.555	0.54	4.47685e-09	CXCL8+ Breast_Fib	EIF3M
PNN	3.60755e-13	1.22087	0.446	0.382	4.9546e-09	CXCL8+ Breast_Fib	PNN
ERH	3.83228e-13	0.76064	0.679	0.725	5.26325e-09	CXCL8+ Breast_Fib	ERH
EIF6	3.85123e-13	1.26329	0.479	0.459	5.28928e-09	CXCL8+ Breast_Fib	EIF6
UBE2Z	5.47784e-13	1.58441	0.31	0.213	7.52326e-09	CXCL8+ Breast_Fib	UBE2Z
PSMA2	6.48771e-13	1.25208	0.411	0.344	8.91023e-09	CXCL8+ Breast_Fib	PSMA2
SNW1	1.18977e-12	1.25963	0.377	0.333	1.63403e-08	CXCL8+ Breast_Fib	SNW1
GLA	1.39928e-12	1.73079	0.318	0.215	1.92178e-08	CXCL8+ Breast_Fib	GLA
AATF	1.6553e-12	1.8712	0.308	0.205	2.27339e-08	CXCL8+ Breast_Fib	AATF
DDX27	1.79178e-12	1.67355	0.3	0.202	2.46083e-08	CXCL8+ Breast_Fib	DDX27
PPP2CA	2.02096e-12	1.19531	0.431	0.39	2.77559e-08	CXCL8+ Breast_Fib	PPP2CA
PSMD12	2.02953e-12	1.5519	0.366	0.289	2.78735e-08	CXCL8+ Breast_Fib	PSMD12
PSMD8	2.24448e-12	0.97365	0.615	0.623	3.08257e-08	CXCL8+ Breast_Fib	PSMD8
EIF4G2	2.62509e-12	0.713101	0.677	0.726	3.6053e-08	CXCL8+ Breast_Fib	EIF4G2
SEC62	2.76172e-12	0.525687	0.725	0.801	3.79295e-08	CXCL8+ Breast_Fib	SEC62
INPP1	3.02943e-12	1.42523	0.258	0.195	4.16062e-08	CXCL8+ Breast_Fib	INPP1
SRSF1	4.07546e-12	1.36411	0.423	0.346	5.59723e-08	CXCL8+ Breast_Fib	SRSF1
LARP1	4.14192e-12	1.35464	0.28	0.215	5.68852e-08	CXCL8+ Breast_Fib	LARP1
DPM1	4.20778e-12	1.52365	0.366	0.267	5.77896e-08	CXCL8+ Breast_Fib	DPM1
ZDHHC9	4.62407e-12	1.89623	0.317	0.213	6.3507e-08	CXCL8+ Breast_Fib	ZDHHC9
FST	4.971e-12	2.52437	0.255	0.134	6.82717e-08	CXCL8+ Breast_Fib	FST
ELK3	5.23971e-12	1.73	0.332	0.24	7.19622e-08	CXCL8+ Breast_Fib	ELK3
NASP	6.97774e-12	1.33635	0.461	0.382	9.58323e-08	CXCL8+ Breast_Fib	NASP
NAA15	1.02407e-11	1.84017	0.279	0.17	1.40646e-07	CXCL8+ Breast_Fib	NAA15
NHP2	1.14997e-11	1.3074	0.512	0.485	1.57937e-07	CXCL8+ Breast_Fib	NHP2
EIF3E	1.26204e-11	0.621098	0.727	0.771	1.73329e-07	CXCL8+ Breast_Fib	EIF3E
PABPC4	1.38355e-11	1.1841	0.372	0.321	1.90017e-07	CXCL8+ Breast_Fib	PABPC4
CHMP1B	1.65579e-11	1.54302	0.378	0.317	2.27407e-07	CXCL8+ Breast_Fib	CHMP1B
PSMA1	2.1053e-11	0.846799	0.574	0.609	2.89142e-07	CXCL8+ Breast_Fib	PSMA1
ASAP1	2.27536e-11	1.33869	0.375	0.298	3.12498e-07	CXCL8+ Breast_Fib	ASAP1
DNAJB9	2.31356e-11	1.78058	0.4	0.337	3.17745e-07	CXCL8+ Breast_Fib	DNAJB9
VCP	2.43837e-11	0.971193	0.554	0.573	3.34886e-07	CXCL8+ Breast_Fib	VCP
LUC7L3	3.04323e-11	0.933735	0.502	0.468	4.17957e-07	CXCL8+ Breast_Fib	LUC7L3
PHC2	3.5319e-11	1.75222	0.334	0.209	4.85071e-07	CXCL8+ Breast_Fib	PHC2
SRRM1	4.58492e-11	0.930158	0.525	0.535	6.29693e-07	CXCL8+ Breast_Fib	SRRM1
SNAI2	5.00055e-11	1.41589	0.374	0.321	6.86775e-07	CXCL8+ Breast_Fib	SNAI2
SDCBP	5.8909e-11	0.860216	0.656	0.703	8.09056e-07	CXCL8+ Breast_Fib	SDCBP
MPHOSPH10	6.29761e-11	1.53112	0.311	0.233	8.64913e-07	CXCL8+ Breast_Fib	MPHOSPH10
PSMC6	6.74735e-11	1.2355	0.437	0.401	9.26682e-07	CXCL8+ Breast_Fib	PSMC6
RSRC2	6.9736e-11	0.805702	0.567	0.561	9.57754e-07	CXCL8+ Breast_Fib	RSRC2
RPF1	7.27527e-11	1.83518	0.259	0.149	9.99185e-07	CXCL8+ Breast_Fib	RPF1
NCBP2	9.33478e-11	1.56441	0.355	0.278	1.28204e-06	CXCL8+ Breast_Fib	NCBP2
MAP4K5	1.23187e-10	1.35296	0.392	0.336	1.69186e-06	CXCL8+ Breast_Fib	MAP4K5
SYNCRIP	1.46184e-10	1.24366	0.471	0.417	2.00769e-06	CXCL8+ Breast_Fib	SYNCRIP
KPNA4	1.67161e-10	1.4953	0.322	0.237	2.29579e-06	CXCL8+ Breast_Fib	KPNA4
AHSA1	1.67641e-10	1.14994	0.411	0.387	2.30238e-06	CXCL8+ Breast_Fib	AHSA1
LSM7	1.78855e-10	0.844137	0.526	0.561	2.45639e-06	CXCL8+ Breast_Fib	LSM7
MAP2K3	1.86511e-10	1.46252	0.31	0.245	2.56154e-06	CXCL8+ Breast_Fib	MAP2K3
NFE2L2	1.91414e-10	0.682403	0.572	0.593	2.62888e-06	CXCL8+ Breast_Fib	NFE2L2
DCTPP1	2.31302e-10	1.79734	0.258	0.169	3.1767e-06	CXCL8+ Breast_Fib	DCTPP1
EIF4A3	2.45284e-10	0.957825	0.512	0.471	3.36873e-06	CXCL8+ Breast_Fib	EIF4A3
UBA2	3.38459e-10	1.35682	0.382	0.325	4.6484e-06	CXCL8+ Breast_Fib	UBA2
PCBP1	4.12333e-10	0.565871	0.64	0.702	5.66298e-06	CXCL8+ Breast_Fib	PCBP1
PSMA5	4.49439e-10	1.15612	0.411	0.394	6.1726e-06	CXCL8+ Breast_Fib	PSMA5
MRPL47	5.33552e-10	1.43595	0.396	0.327	7.3278e-06	CXCL8+ Breast_Fib	MRPL47
COL4A1	5.48437e-10	0.510787	0.386	0.312	7.53223e-06	CXCL8+ Breast_Fib	COL4A1
CYLD	5.92083e-10	1.33811	0.278	0.214	8.13167e-06	CXCL8+ Breast_Fib	CYLD
RTN4	6.05678e-10	0.621614	0.761	0.827	8.31839e-06	CXCL8+ Breast_Fib	RTN4
CPSF6	6.75706e-10	1.44981	0.311	0.247	9.28015e-06	CXCL8+ Breast_Fib	CPSF6
NDUFAF2	6.83716e-10	1.44768	0.375	0.308	9.39015e-06	CXCL8+ Breast_Fib	NDUFAF2
TCERG1	6.85559e-10	1.49744	0.286	0.222	9.41546e-06	CXCL8+ Breast_Fib	TCERG1
PSMD2	6.97488e-10	1.30172	0.424	0.399	9.5793e-06	CXCL8+ Breast_Fib	PSMD2
MED28	7.37531e-10	1.2705	0.36	0.297	1.01293e-05	CXCL8+ Breast_Fib	MED28
ATP1A1	7.50093e-10	1.20773	0.536	0.502	1.03018e-05	CXCL8+ Breast_Fib	ATP1A1
PSMG1	8.44089e-10	1.74139	0.26	0.189	1.15927e-05	CXCL8+ Breast_Fib	PSMG1
SYPL1	8.51419e-10	1.23323	0.504	0.487	1.16934e-05	CXCL8+ Breast_Fib	SYPL1
PUF60	8.5963e-10	1.20672	0.425	0.4	1.18062e-05	CXCL8+ Breast_Fib	PUF60
SF1	1.63401e-09	0.714177	0.526	0.568	2.24415e-05	CXCL8+ Breast_Fib	SF1
IDH3A	1.64066e-09	1.83732	0.261	0.169	2.25328e-05	CXCL8+ Breast_Fib	IDH3A
BTF3L4	1.81541e-09	1.25769	0.421	0.394	2.49329e-05	CXCL8+ Breast_Fib	BTF3L4
GNG5	1.90454e-09	0.658062	0.675	0.716	2.6157e-05	CXCL8+ Breast_Fib	GNG5
CYC1	2.2041e-09	1.24803	0.489	0.464	3.02711e-05	CXCL8+ Breast_Fib	CYC1
SRSF10	2.31749e-09	0.977486	0.495	0.488	3.18284e-05	CXCL8+ Breast_Fib	SRSF10
NRIP1	3.88087e-09	1.52366	0.308	0.216	5.32999e-05	CXCL8+ Breast_Fib	NRIP1
CAMTA1	3.96035e-09	1.07855	0.501	0.486	5.43915e-05	CXCL8+ Breast_Fib	CAMTA1
CCT7	4.06192e-09	1.1309	0.495	0.498	5.57865e-05	CXCL8+ Breast_Fib	CCT7
SBDS	5.71666e-09	0.820369	0.577	0.615	7.85127e-05	CXCL8+ Breast_Fib	SBDS
TARDBP	6.76944e-09	1.27843	0.274	0.224	9.29716e-05	CXCL8+ Breast_Fib	TARDBP
ZNF207	8.54233e-09	1.1484	0.499	0.453	0.00011732	CXCL8+ Breast_Fib	ZNF207
GABPB1	1.01868e-08	1.78348	0.267	0.188	0.000139905	CXCL8+ Breast_Fib	GABPB1
RIF1	1.04239e-08	1.20072	0.292	0.244	0.000143162	CXCL8+ Breast_Fib	RIF1
YES1	1.05422e-08	1.57986	0.28	0.203	0.000144787	CXCL8+ Breast_Fib	YES1
PSMD7	1.1447e-08	1.21956	0.512	0.487	0.000157213	CXCL8+ Breast_Fib	PSMD7
TXNL1	1.35256e-08	1.01152	0.508	0.513	0.000185761	CXCL8+ Breast_Fib	TXNL1
GADD45A	1.37224e-08	1.1926	0.348	0.316	0.000188463	CXCL8+ Breast_Fib	GADD45A
FOXO3	1.90637e-08	1.12515	0.434	0.371	0.000261821	CXCL8+ Breast_Fib	FOXO3
UBQLN1	2.08399e-08	1.28117	0.323	0.278	0.000286215	CXCL8+ Breast_Fib	UBQLN1
EIF3I	2.20386e-08	1.03026	0.599	0.603	0.000302678	CXCL8+ Breast_Fib	EIF3I
NOTCH2	2.29107e-08	1.08097	0.334	0.295	0.000314656	CXCL8+ Breast_Fib	NOTCH2
GPBP1	2.33773e-08	0.860785	0.443	0.426	0.000321063	CXCL8+ Breast_Fib	GPBP1
VDAC1	3.25619e-08	0.907164	0.555	0.559	0.000447206	CXCL8+ Breast_Fib	VDAC1
SLC1A5	3.36977e-08	1.28776	0.339	0.302	0.000462804	CXCL8+ Breast_Fib	SLC1A5
EPAS1	3.412e-08	1.24426	0.384	0.304	0.000468605	CXCL8+ Breast_Fib	EPAS1
YWHAB	3.52715e-08	0.616705	0.691	0.744	0.000484419	CXCL8+ Breast_Fib	YWHAB
KPNA2	3.75157e-08	1.2987	0.252	0.209	0.000515241	CXCL8+ Breast_Fib	KPNA2
PGAM1	3.95118e-08	0.752565	0.6	0.667	0.000542655	CXCL8+ Breast_Fib	PGAM1
LAMTOR5	4.83502e-08	0.760883	0.588	0.63	0.000664042	CXCL8+ Breast_Fib	LAMTOR5
SNRPA1	5.15248e-08	1.1997	0.293	0.268	0.000707642	CXCL8+ Breast_Fib	SNRPA1
DDX46	5.2739e-08	1.23406	0.436	0.375	0.000724318	CXCL8+ Breast_Fib	DDX46
RBM25	7.03224e-08	0.935451	0.562	0.564	0.000965807	CXCL8+ Breast_Fib	RBM25
AMOTL1	8.45014e-08	1.58445	0.257	0.183	0.00116054	CXCL8+ Breast_Fib	AMOTL1
ARPP19	8.8897e-08	1.15583	0.338	0.301	0.00122091	CXCL8+ Breast_Fib	ARPP19
CELF1	9.06875e-08	1.04914	0.293	0.248	0.0012455	CXCL8+ Breast_Fib	CELF1
FAM133B	1.06969e-07	0.994807	0.459	0.399	0.00146911	CXCL8+ Breast_Fib	FAM133B
IWS1	1.08122e-07	1.54834	0.27	0.198	0.00148494	CXCL8+ Breast_Fib	IWS1
PLEKHA3	1.13113e-07	1.18088	0.265	0.217	0.0015535	CXCL8+ Breast_Fib	PLEKHA3
ARF6	1.56925e-07	1.09824	0.366	0.323	0.00215521	CXCL8+ Breast_Fib	ARF6
ST3GAL1	1.70635e-07	1.50262	0.265	0.21	0.0023435	CXCL8+ Breast_Fib	ST3GAL1
PLAUR	1.73972e-07	1.28195	0.512	0.488	0.00238933	CXCL8+ Breast_Fib	PLAUR
TUBB6	1.85295e-07	1.0613	0.516	0.509	0.00254485	CXCL8+ Breast_Fib	TUBB6
BLOC1S2	2.3859e-07	1.31501	0.295	0.263	0.00327679	CXCL8+ Breast_Fib	BLOC1S2
ETS2	2.46832e-07	1.16776	0.385	0.311	0.00338999	CXCL8+ Breast_Fib	ETS2
ETS1	2.57931e-07	1.42041	0.293	0.214	0.00354242	CXCL8+ Breast_Fib	ETS1
EIF4H	2.67261e-07	0.825519	0.482	0.515	0.00367056	CXCL8+ Breast_Fib	EIF4H
EXOSC4	2.79172e-07	1.60143	0.253	0.182	0.00383415	CXCL8+ Breast_Fib	EXOSC4
SSB	2.95328e-07	1.05396	0.557	0.577	0.00405604	CXCL8+ Breast_Fib	SSB
TAF7	3.35183e-07	1.06047	0.452	0.432	0.00460341	CXCL8+ Breast_Fib	TAF7
RND3	3.88548e-07	1.02493	0.59	0.549	0.00533632	CXCL8+ Breast_Fib	RND3
TOMM22	3.94521e-07	1.07041	0.42	0.423	0.00541835	CXCL8+ Breast_Fib	TOMM22
POLR2F	3.95838e-07	1.0415	0.498	0.514	0.00543644	CXCL8+ Breast_Fib	POLR2F
UBE2S	4.00864e-07	1.0608	0.34	0.273	0.00550546	CXCL8+ Breast_Fib	UBE2S
RRP7A	5.38405e-07	1.41917	0.268	0.222	0.00739446	CXCL8+ Breast_Fib	RRP7A
STX4	5.45185e-07	1.14596	0.332	0.309	0.00748757	CXCL8+ Breast_Fib	STX4
SRP72	5.50388e-07	1.14504	0.426	0.417	0.00755902	CXCL8+ Breast_Fib	SRP72
DDX3X	5.81067e-07	0.740026	0.527	0.508	0.00798037	CXCL8+ Breast_Fib	DDX3X
RAD23A	6.15898e-07	0.990178	0.495	0.521	0.00845875	CXCL8+ Breast_Fib	RAD23A
RABGGTB	6.69506e-07	1.52252	0.322	0.266	0.009195	CXCL8+ Breast_Fib	RABGGTB
VAPA	6.90354e-07	0.564544	0.612	0.698	0.00948133	CXCL8+ Breast_Fib	VAPA
FUS	7.64417e-07	0.525323	0.695	0.745	0.0104985	CXCL8+ Breast_Fib	FUS
AKIRIN1	8.33375e-07	1.40377	0.339	0.269	0.0114456	CXCL8+ Breast_Fib	AKIRIN1
NOB1	1.22255e-06	1.41545	0.289	0.238	0.0167905	CXCL8+ Breast_Fib	NOB1
UBE3A	1.23296e-06	1.16567	0.364	0.335	0.0169334	CXCL8+ Breast_Fib	UBE3A
AK2	1.44874e-06	1.34522	0.385	0.359	0.0198969	CXCL8+ Breast_Fib	AK2
SMS	1.67507e-06	1.54599	0.354	0.31	0.0230054	CXCL8+ Breast_Fib	SMS
MRPL12	2.0628e-06	1.53591	0.257	0.165	0.0283305	CXCL8+ Breast_Fib	MRPL12
PSMB1	2.23451e-06	0.588972	0.683	0.756	0.0306887	CXCL8+ Breast_Fib	PSMB1
TLE4	2.29229e-06	0.997075	0.294	0.232	0.0314824	CXCL8+ Breast_Fib	TLE4
YWHAQ	2.47501e-06	0.607216	0.641	0.726	0.0339918	CXCL8+ Breast_Fib	YWHAQ
TRIM44	3.49127e-06	1.46041	0.328	0.249	0.0479491	CXCL8+ Breast_Fib	TRIM44
TP53RK	3.63026e-06	1.27208	0.274	0.237	0.049858	CXCL8+ Breast_Fib	TP53RK
PHLDA2	3.81455e-06	1.0725	0.395	0.346	0.0523891	CXCL8+ Breast_Fib	PHLDA2
LUC7L	3.90294e-06	1.23794	0.319	0.276	0.0536029	CXCL8+ Breast_Fib	LUC7L
UBE2B	3.93438e-06	0.712773	0.59	0.66	0.0540348	CXCL8+ Breast_Fib	UBE2B
CYTOR	4.02235e-06	1.37017	0.497	0.505	0.0552429	CXCL8+ Breast_Fib	CYTOR
COX7B	4.50867e-06	0.570046	0.576	0.64	0.0619221	CXCL8+ Breast_Fib	COX7B
PANX1	5.50994e-06	1.70599	0.26	0.176	0.0756735	CXCL8+ Breast_Fib	PANX1
TFPI	5.70726e-06	0.779971	0.579	0.543	0.0783836	CXCL8+ Breast_Fib	TFPI
MRPS12	5.77312e-06	1.36709	0.339	0.287	0.079288	CXCL8+ Breast_Fib	MRPS12
DNAJA2	6.1659e-06	1.25779	0.406	0.367	0.0846825	CXCL8+ Breast_Fib	DNAJA2
SLC43A3	7.05654e-06	1.60154	0.322	0.244	0.0969145	CXCL8+ Breast_Fib	SLC43A3
ARIH2	7.60381e-06	1.2976	0.295	0.252	0.104431	CXCL8+ Breast_Fib	ARIH2
TIMM10	8.42796e-06	1.29483	0.309	0.259	0.11575	CXCL8+ Breast_Fib	TIMM10
CCL2	1.01673e-05	0.577988	0.562	0.481	0.139637	CXCL8+ Breast_Fib	CCL2
AHCYL1	1.03498e-05	0.881373	0.379	0.378	0.142144	CXCL8+ Breast_Fib	AHCYL1
MRPL36	1.05374e-05	1.06484	0.362	0.362	0.14472	CXCL8+ Breast_Fib	MRPL36
ADAM17	1.08149e-05	1.11967	0.254	0.212	0.148532	CXCL8+ Breast_Fib	ADAM17
LIMS1	1.15012e-05	0.867659	0.443	0.505	0.157957	CXCL8+ Breast_Fib	LIMS1
POLR2H	1.17428e-05	1.10481	0.332	0.316	0.161276	CXCL8+ Breast_Fib	POLR2H
EMP1	1.2163e-05	0.560714	0.659	0.685	0.167047	CXCL8+ Breast_Fib	EMP1
SRSF9	1.31061e-05	1.03417	0.511	0.506	0.179999	CXCL8+ Breast_Fib	SRSF9
OSER1	1.52953e-05	0.987627	0.28	0.266	0.210065	CXCL8+ Breast_Fib	OSER1
RBM17	1.53347e-05	1.04849	0.452	0.453	0.210607	CXCL8+ Breast_Fib	RBM17
TRIM47	1.78508e-05	1.10611	0.263	0.23	0.245163	CXCL8+ Breast_Fib	TRIM47
CRYAB	2.27476e-05	0.545177	0.259	0.444	0.312416	CXCL8+ Breast_Fib	CRYAB
FIP1L1	2.30639e-05	1.26603	0.287	0.249	0.31676	CXCL8+ Breast_Fib	FIP1L1
BLOC1S6	2.64972e-05	1.20183	0.349	0.318	0.363913	CXCL8+ Breast_Fib	BLOC1S6
CLEC2B	2.76288e-05	1.81705	0.488	0.47	0.379453	CXCL8+ Breast_Fib	CLEC2B
ARID5A	2.82325e-05	1.25647	0.263	0.211	0.387745	CXCL8+ Breast_Fib	ARID5A
C11orf96	3.02984e-05	0.862186	0.55	0.515	0.416118	CXCL8+ Breast_Fib	C11orf96
HDAC2	3.06735e-05	1.14911	0.4	0.382	0.421269	CXCL8+ Breast_Fib	HDAC2
DENR	3.52273e-05	1.17399	0.307	0.28	0.483812	CXCL8+ Breast_Fib	DENR
XRN2	3.99601e-05	0.882898	0.373	0.399	0.548811	CXCL8+ Breast_Fib	XRN2
SAR1A	4.07635e-05	0.845788	0.439	0.445	0.559846	CXCL8+ Breast_Fib	SAR1A
BUD31	4.11276e-05	0.764756	0.465	0.515	0.564847	CXCL8+ Breast_Fib	BUD31
PGM3	4.61604e-05	1.43703	0.287	0.25	0.633968	CXCL8+ Breast_Fib	PGM3
UBE2K	4.63898e-05	1.10387	0.34	0.316	0.637118	CXCL8+ Breast_Fib	UBE2K
ILF3	4.94221e-05	0.971516	0.356	0.358	0.678763	CXCL8+ Breast_Fib	ILF3
PSMA3	5.42396e-05	1.10052	0.506	0.508	0.744926	CXCL8+ Breast_Fib	PSMA3
DCP1A	5.59189e-05	1.29273	0.272	0.224	0.76799	CXCL8+ Breast_Fib	DCP1A
TAF1D	5.9316e-05	0.830284	0.472	0.491	0.814645	CXCL8+ Breast_Fib	TAF1D
OGT	6.15989e-05	1.48557	0.259	0.198	0.846	CXCL8+ Breast_Fib	OGT
ANKRD28	6.48933e-05	0.966669	0.32	0.292	0.891245	CXCL8+ Breast_Fib	ANKRD28
SCAF11	6.67591e-05	0.784245	0.442	0.475	0.91687	CXCL8+ Breast_Fib	SCAF11
ACSL3	7.0712e-05	1.23293	0.301	0.27	0.971158	CXCL8+ Breast_Fib	ACSL3
WWTR1	7.91629e-05	1.22353	0.406	0.379	1	CXCL8+ Breast_Fib	WWTR1
ERCC1	8.34463e-05	1.18997	0.399	0.392	1	CXCL8+ Breast_Fib	ERCC1
IL6ST	9.09278e-05	0.627834	0.547	0.565	1	CXCL8+ Breast_Fib	IL6ST
OSMR	9.22844e-05	0.532442	0.198	0.267	1	CXCL8+ Breast_Fib	OSMR
ACOT9	9.30086e-05	0.524013	0.191	0.267	1	CXCL8+ Breast_Fib	ACOT9
UBAP1	9.63392e-05	1.3105	0.299	0.259	1	CXCL8+ Breast_Fib	UBAP1
IMP3	0.000100356	1.24583	0.357	0.345	1	CXCL8+ Breast_Fib	IMP3
AHI1	0.000102595	1.01072	0.324	0.303	1	CXCL8+ Breast_Fib	AHI1
RASD1	0.000114754	0.565282	0.3	0.229	1	CXCL8+ Breast_Fib	RASD1
MMADHC	0.00011873	0.739131	0.427	0.494	1	CXCL8+ Breast_Fib	MMADHC
ARRDC3	0.000124965	1.10024	0.301	0.254	1	CXCL8+ Breast_Fib	ARRDC3
SRSF4	0.000125921	0.955247	0.438	0.443	1	CXCL8+ Breast_Fib	SRSF4
MRPL14	0.000137839	0.940388	0.409	0.42	1	CXCL8+ Breast_Fib	MRPL14
SRSF11	0.000139951	0.769089	0.599	0.654	1	CXCL8+ Breast_Fib	SRSF11
EIF4G1	0.000141447	0.983047	0.381	0.374	1	CXCL8+ Breast_Fib	EIF4G1
YBX3	0.000158374	0.53919	0.633	0.696	1	CXCL8+ Breast_Fib	YBX3
MAPKAPK2	0.000160013	1.10635	0.279	0.237	1	CXCL8+ Breast_Fib	MAPKAPK2
B4GALT1	0.000163572	0.966685	0.41	0.439	1	CXCL8+ Breast_Fib	B4GALT1
WBP11	0.000164005	1.229	0.299	0.258	1	CXCL8+ Breast_Fib	WBP11
MORF4L2	0.000170129	0.693711	0.599	0.672	1	CXCL8+ Breast_Fib	MORF4L2
NFAT5	0.00019362	0.763427	0.293	0.312	1	CXCL8+ Breast_Fib	NFAT5
B4GALT3	0.000225009	1.43856	0.254	0.205	1	CXCL8+ Breast_Fib	B4GALT3
DPH3	0.000250959	1.28915	0.252	0.224	1	CXCL8+ Breast_Fib	DPH3
ATP2B1	0.000260622	1.43938	0.289	0.259	1	CXCL8+ Breast_Fib	ATP2B1
PFKFB3	0.000266248	1.06408	0.272	0.227	1	CXCL8+ Breast_Fib	PFKFB3
LARP6	0.000285934	1.06161	0.33	0.315	1	CXCL8+ Breast_Fib	LARP6
OAF	0.00028778	0.925711	0.372	0.376	1	CXCL8+ Breast_Fib	OAF
ZFAND6	0.000289488	1.16147	0.364	0.346	1	CXCL8+ Breast_Fib	ZFAND6
FERMT2	0.000292535	0.685987	0.402	0.48	1	CXCL8+ Breast_Fib	FERMT2
REEP5	0.000305055	0.689967	0.592	0.676	1	CXCL8+ Breast_Fib	REEP5
PRPF4B	0.000321185	1.113	0.365	0.316	1	CXCL8+ Breast_Fib	PRPF4B
MAT2A	0.000336472	0.89486	0.409	0.399	1	CXCL8+ Breast_Fib	MAT2A
NDUFB9	0.000405208	0.544921	0.54	0.638	1	CXCL8+ Breast_Fib	NDUFB9
INSIG1	0.000412747	1.14165	0.291	0.271	1	CXCL8+ Breast_Fib	INSIG1
KRR1	0.000438524	1.19778	0.314	0.285	1	CXCL8+ Breast_Fib	KRR1
VBP1	0.000445228	1.23544	0.308	0.28	1	CXCL8+ Breast_Fib	VBP1
SMG1	0.000498122	1.17783	0.261	0.226	1	CXCL8+ Breast_Fib	SMG1
MAP1LC3B	0.000502942	0.585263	0.56	0.646	1	CXCL8+ Breast_Fib	MAP1LC3B
TMEM70	0.000523762	1.27593	0.329	0.289	1	CXCL8+ Breast_Fib	TMEM70
DEK	0.000602474	0.578197	0.49	0.579	1	CXCL8+ Breast_Fib	DEK
PRPF38A	0.00067043	1.46086	0.268	0.202	1	CXCL8+ Breast_Fib	PRPF38A
WAC	0.000672502	0.849097	0.351	0.341	1	CXCL8+ Breast_Fib	WAC
PRDM1	0.000702224	1.20946	0.267	0.225	1	CXCL8+ Breast_Fib	PRDM1
CFLAR	0.00072402	1.03754	0.317	0.333	1	CXCL8+ Breast_Fib	CFLAR
ENY2	0.000768573	0.566043	0.56	0.638	1	CXCL8+ Breast_Fib	ENY2
TYMP	0.000789341	0.568834	0.6	0.596	1	CXCL8+ Breast_Fib	TYMP
YTHDC1	0.000823512	0.985594	0.319	0.311	1	CXCL8+ Breast_Fib	YTHDC1
ANP32B	0.000837459	0.724139	0.468	0.538	1	CXCL8+ Breast_Fib	ANP32B
UGCG	0.000906587	1.16792	0.368	0.326	1	CXCL8+ Breast_Fib	UGCG
DHX9	0.000933967	1.29998	0.299	0.239	1	CXCL8+ Breast_Fib	DHX9
MED10	0.000934981	0.860709	0.388	0.423	1	CXCL8+ Breast_Fib	MED10
RTF1	0.00105429	0.847794	0.444	0.452	1	CXCL8+ Breast_Fib	RTF1
MAPRE1	0.0010829	1.05725	0.393	0.37	1	CXCL8+ Breast_Fib	MAPRE1
RSPO3	0.0010859	1.50211	0.265	0.23	1	CXCL8+ Breast_Fib	RSPO3
CYTH2	0.00110534	0.621168	0.209	0.276	1	CXCL8+ Breast_Fib	CYTH2
PLEKHO1	0.00112197	1.12058	0.257	0.234	1	CXCL8+ Breast_Fib	PLEKHO1
UBE2L3	0.00120988	0.776978	0.476	0.517	1	CXCL8+ Breast_Fib	UBE2L3
C1orf52	0.00134522	1.08433	0.273	0.253	1	CXCL8+ Breast_Fib	C1orf52
PPM1G	0.00165577	0.980081	0.367	0.376	1	CXCL8+ Breast_Fib	PPM1G
SLTM	0.00179596	0.899158	0.352	0.364	1	CXCL8+ Breast_Fib	SLTM
YY1	0.00180259	0.690843	0.37	0.408	1	CXCL8+ Breast_Fib	YY1
PRDM2	0.00193416	1.23046	0.285	0.232	1	CXCL8+ Breast_Fib	PRDM2
NCK1	0.00210425	0.90534	0.25	0.26	1	CXCL8+ Breast_Fib	NCK1
DRG1	0.00220575	0.926765	0.239	0.267	1	CXCL8+ Breast_Fib	DRG1
ATG101	0.00220826	0.925432	0.338	0.344	1	CXCL8+ Breast_Fib	ATG101
CSNK2A1	0.00225223	1.22627	0.297	0.262	1	CXCL8+ Breast_Fib	CSNK2A1
BOD1	0.00242277	1.09684	0.303	0.284	1	CXCL8+ Breast_Fib	BOD1
MRFAP1	0.00266541	0.658088	0.615	0.688	1	CXCL8+ Breast_Fib	MRFAP1
PSMD6	0.0030011	1.16426	0.329	0.327	1	CXCL8+ Breast_Fib	PSMD6
TAX1BP1	0.00324211	0.708771	0.422	0.483	1	CXCL8+ Breast_Fib	TAX1BP1
TUBB2A	0.0032719	1.09397	0.372	0.359	1	CXCL8+ Breast_Fib	TUBB2A
TIMM13	0.00327411	0.691551	0.462	0.523	1	CXCL8+ Breast_Fib	TIMM13
VDAC2	0.00331095	0.53979	0.517	0.613	1	CXCL8+ Breast_Fib	VDAC2
TPBG	0.00333029	0.827037	0.389	0.459	1	CXCL8+ Breast_Fib	TPBG
CLTB	0.00349875	0.638581	0.504	0.574	1	CXCL8+ Breast_Fib	CLTB
PSMB5	0.00363085	0.561115	0.519	0.62	1	CXCL8+ Breast_Fib	PSMB5
GOLT1B1	0.00382658	0.528159	0.241	0.325	1	CXCL8+ Breast_Fib	GOLT1B
CDV3	0.00412137	0.869278	0.285	0.286	1	CXCL8+ Breast_Fib	CDV3
ANKLE2	0.00432225	0.997668	0.285	0.266	1	CXCL8+ Breast_Fib	ANKLE2
AXL	0.00510805	0.941396	0.375	0.368	1	CXCL8+ Breast_Fib	AXL
RFK	0.00560629	1.20277	0.256	0.221	1	CXCL8+ Breast_Fib	RFK
SAP30BP	0.00566747	1.02418	0.305	0.315	1	CXCL8+ Breast_Fib	SAP30BP
PSMD1	0.00577233	1.17439	0.343	0.334	1	CXCL8+ Breast_Fib	PSMD1
FAT1	0.00578255	1.5651	0.271	0.248	1	CXCL8+ Breast_Fib	FAT1
MRPL3	0.00614234	1.03458	0.343	0.363	1	CXCL8+ Breast_Fib	MRPL3
MOB1A	0.0062923	0.916658	0.354	0.362	1	CXCL8+ Breast_Fib	MOB1A
RNMT	0.00634003	1.13995	0.347	0.318	1	CXCL8+ Breast_Fib	RNMT
VAMP2	0.0065571	0.58363	0.371	0.37	1	CXCL8+ Breast_Fib	VAMP2
RBMS1	0.00693968	0.640791	0.49	0.579	1	CXCL8+ Breast_Fib	RBMS1
IVNS1ABP	0.00714523	1.05915	0.253	0.233	1	CXCL8+ Breast_Fib	IVNS1ABP
TAF9	0.00722153	1.04773	0.329	0.33	1	CXCL8+ Breast_Fib	TAF9
STX5	0.00741025	0.518868	0.22	0.297	1	CXCL8+ Breast_Fib	STX5
PPIF	0.0074698	1.13366	0.252	0.22	1	CXCL8+ Breast_Fib	PPIF
IFT57	0.00808519	0.934349	0.352	0.381	1	CXCL8+ Breast_Fib	IFT57
MRPS18C	0.00895052	0.850551	0.315	0.351	1	CXCL8+ Breast_Fib	MRPS18C
CSNK1D	0.00924635	0.993756	0.297	0.29	1	CXCL8+ Breast_Fib	CSNK1D
RANBP2	0.00933742	1.2237	0.261	0.227	1	CXCL8+ Breast_Fib	RANBP2
DAB2	0.00977003	0.717899	0.464	0.556	1	CXCL8+ Breast_Fib	DAB2
CFD	5.87881e-293	3.93532	0.99	0.403	8.07395e-289	PI16+ Fib	CFD
GSN	1.72402e-282	3.31177	0.999	0.746	2.36776e-278	PI16+ Fib	GSN
IGFBP6	1.91644e-276	3.82384	0.988	0.543	2.63203e-272	PI16+ Fib	IGFBP6
TNXB	6.60201e-273	3.51326	0.955	0.184	9.0672e-269	PI16+ Fib	TNXB
PCOLCE2	8.56866e-271	5.53833	0.851	0.053	1.17682e-266	PI16+ Fib	PCOLCE2
DCN	2.47383e-261	2.2273	1	0.941	3.39756e-257	PI16+ Fib	DCN
PLAC9	8.54114e-257	2.68792	0.991	0.455	1.17304e-252	PI16+ Fib	PLAC9
CLEC3B	9.66003e-255	5.7994	0.829	0.049	1.32671e-250	PI16+ Fib	CLEC3B
SCARA5	5.27267e-254	3.93198	0.882	0.104	7.24149e-250	PI16+ Fib	SCARA5
CST3	3.86474e-251	2.13135	1	0.863	5.30783e-247	PI16+ Fib	CST3
CLU	7.02408e-246	3.00925	0.962	0.384	9.64687e-242	PI16+ Fib	CLU
PI16	5.46447e-237	3.9659	0.853	0.082	7.50491e-233	PI16+ Fib	PI16
EFEMP1	3.60209e-230	2.66982	0.964	0.456	4.9471e-226	PI16+ Fib	EFEMP1
CD34	1.11631e-228	3.71156	0.831	0.106	1.53313e-224	PI16+ Fib	CD34
GPX3	1.18833e-227	3.3148	0.914	0.214	1.63205e-223	PI16+ Fib	GPX3
SOD3	4.43997e-222	2.40912	0.971	0.499	6.09786e-218	PI16+ Fib	SOD3
SLPI	5.5287e-222	5.24323	0.79	0.085	7.59312e-218	PI16+ Fib	SLPI
FBLN1	3.35297e-220	2.2676	0.995	0.721	4.60497e-216	PI16+ Fib	FBLN1
FBLN2	1.64198e-218	2.48427	0.96	0.504	2.25509e-214	PI16+ Fib	FBLN2
ADH1B	2.18093e-217	3.436	0.89	0.171	2.99528e-213	PI16+ Fib	ADH1B
MFAP4	2.53359e-214	2.499	0.98	0.628	3.47963e-210	PI16+ Fib	MFAP4
LTBP4	1.28945e-205	2.12094	0.958	0.496	1.77094e-201	PI16+ Fib	LTBP4
MFAP5	8.09862e-204	3.38808	0.893	0.314	1.11226e-199	PI16+ Fib	MFAP5
S100A4	1.19457e-195	1.70732	0.994	0.733	1.64062e-191	PI16+ Fib	S100A4
PRELP	6.92276e-188	2.22307	0.893	0.266	9.50771e-184	PI16+ Fib	PRELP
MGST1	1.81337e-186	2.18567	0.896	0.263	2.49049e-182	PI16+ Fib	MGST1
PLTP	4.45242e-184	2.53303	0.922	0.468	6.11495e-180	PI16+ Fib	PLTP
CADM3	4.22117e-177	5.09306	0.663	0.036	5.79735e-173	PI16+ Fib	CADM3
ABI3BP	1.01928e-176	2.31935	0.849	0.229	1.39988e-172	PI16+ Fib	ABI3BP
F10	1.99436e-174	3.40281	0.749	0.126	2.73906e-170	PI16+ Fib	F10
CHRDL1	2.34847e-173	2.96576	0.759	0.118	3.22539e-169	PI16+ Fib	CHRDL1
OGN	3.18046e-168	2.09937	0.862	0.247	4.36804e-164	PI16+ Fib	OGN
ITM2A	9.00742e-167	2.42816	0.881	0.242	1.23708e-162	PI16+ Fib	ITM2A
C1QTNF3	1.57963e-166	2.40205	0.802	0.171	2.16946e-162	PI16+ Fib	C1QTNF3
KLF4	1.74944e-165	2.29697	0.916	0.338	2.40268e-161	PI16+ Fib	KLF4
CILP	6.22888e-164	2.82531	0.754	0.136	8.55474e-160	PI16+ Fib	CILP
SERPING1	1.47712e-163	1.34805	0.99	0.82	2.02868e-159	PI16+ Fib	SERPING1
CD248	1.15007e-161	2.5265	0.869	0.382	1.5795e-157	PI16+ Fib	CD248
SFRP1	9.223e-161	2.97624	0.746	0.118	1.26669e-156	PI16+ Fib	SFRP1
ABLIM1	3.6549e-158	2.86604	0.712	0.123	5.01964e-154	PI16+ Fib	ABLIM1
SLIT3	4.21361e-158	2.4832	0.792	0.202	5.78698e-154	PI16+ Fib	SLIT3
TIMP3	2.60983e-155	1.73693	0.986	0.687	3.58434e-151	PI16+ Fib	TIMP3
FHL1	1.41864e-154	2.08259	0.902	0.377	1.94837e-150	PI16+ Fib	FHL1
CCDC80	1.46913e-153	1.62429	0.992	0.716	2.01771e-149	PI16+ Fib	CCDC80
PSAP	2.37321e-152	1.32758	0.983	0.796	3.25937e-148	PI16+ Fib	PSAP
C3	1.20476e-151	1.59454	0.952	0.474	1.65461e-147	PI16+ Fib	C3
MGP	1.62108e-148	1.30223	0.997	0.623	2.22639e-144	PI16+ Fib	MGP
GPNMB	1.91575e-148	1.94543	0.95	0.542	2.63109e-144	PI16+ Fib	GPNMB
TGFBR3	2.62243e-147	2.663	0.731	0.156	3.60164e-143	PI16+ Fib	TGFBR3
TXNIP	4.53518e-144	2.0032	0.936	0.473	6.22862e-140	PI16+ Fib	TXNIP
DDAH2	1.39755e-143	1.69679	0.9	0.465	1.91939e-139	PI16+ Fib	DDAH2
S100A10	2.56203e-143	1.47529	0.993	0.799	3.51869e-139	PI16+ Fib	S100A10
ZNF385A	4.21988e-143	3.65248	0.667	0.102	5.79558e-139	PI16+ Fib	ZNF385A
RNASE4	1.85453e-141	2.62722	0.763	0.235	2.54701e-137	PI16+ Fib	RNASE4
PHGDH	9.36783e-141	3.09178	0.691	0.125	1.28658e-136	PI16+ Fib	PHGDH
FCGRT	6.43689e-139	1.51495	0.921	0.57	8.84042e-135	PI16+ Fib	FCGRT
SEMA3C	1.72577e-137	2.96144	0.711	0.178	2.37018e-133	PI16+ Fib	SEMA3C
ZFP36L2	4.2777e-137	1.6917	0.961	0.629	5.87499e-133	PI16+ Fib	ZFP36L2
NFIA	3.31915e-136	1.56658	0.865	0.297	4.55852e-132	PI16+ Fib	NFIA
LRRN4CL	5.67719e-135	2.39936	0.744	0.208	7.79705e-131	PI16+ Fib	LRRN4CL
ANXA1	5.84588e-135	1.3034	0.975	0.685	8.02874e-131	PI16+ Fib	ANXA1
VAT1	1.9739e-134	2.14157	0.826	0.368	2.71095e-130	PI16+ Fib	VAT1
HSPB6	6.23332e-133	2.12791	0.761	0.198	8.56084e-129	PI16+ Fib	HSPB6
FXYD1	1.26128e-130	1.73137	0.852	0.3	1.73224e-126	PI16+ Fib	FXYD1
RAMP2	2.93688e-127	3.36294	0.604	0.08	4.03351e-123	PI16+ Fib	RAMP2
LSP1	8.36364e-126	1.73925	0.808	0.229	1.14866e-121	PI16+ Fib	LSP1
GSTM5	2.79787e-125	2.67544	0.66	0.144	3.8426e-121	PI16+ Fib	GSTM5
CYBRD1	1.2072e-124	1.54801	0.908	0.472	1.65796e-120	PI16+ Fib	CYBRD1
CPQ	1.7985e-124	1.74578	0.842	0.399	2.47006e-120	PI16+ Fib	CPQ
VSIR	1.11639e-123	2.54631	0.668	0.165	1.53325e-119	PI16+ Fib	VSIR
AHNAK	6.55946e-119	1.58364	0.934	0.595	9.00876e-115	PI16+ Fib	AHNAK
CEBPD	1.3996e-118	1.74207	0.923	0.587	1.92222e-114	PI16+ Fib	CEBPD
SMIM14	1.97455e-118	1.92985	0.778	0.295	2.71185e-114	PI16+ Fib	SMIM14
PLD3	1.24944e-115	1.5092	0.878	0.513	1.71598e-111	PI16+ Fib	PLD3
PODN	1.96068e-115	1.65609	0.813	0.333	2.6928e-111	PI16+ Fib	PODN
EPHX1	2.76749e-115	1.79392	0.849	0.397	3.80087e-111	PI16+ Fib	EPHX1
ADAMTSL4	1.24482e-114	3.22829	0.523	0.058	1.70964e-110	PI16+ Fib	ADAMTSL4
KLF2	3.22763e-114	2.29421	0.747	0.279	4.43283e-110	PI16+ Fib	KLF2
PAMR1	5.60358e-114	2.94273	0.589	0.094	7.69595e-110	PI16+ Fib	PAMR1
CPVL	7.02006e-114	3.35026	0.499	0.06	9.64135e-110	PI16+ Fib	CPVL
ITM2B	1.74898e-113	0.815202	0.996	0.842	2.40205e-109	PI16+ Fib	ITM2B
PPL	3.11088e-112	3.48689	0.508	0.054	4.27248e-108	PI16+ Fib	PPL
SLC29A1	8.51286e-112	2.43893	0.558	0.107	1.16916e-107	PI16+ Fib	SLC29A1
COL14A1	1.07627e-111	1.68463	0.854	0.327	1.47815e-107	PI16+ Fib	COL14A1
HSPB8	2.22408e-111	2.60226	0.69	0.191	3.05455e-107	PI16+ Fib	HSPB8
DBN1	4.55911e-111	2.39384	0.716	0.257	6.26148e-107	PI16+ Fib	DBN1
UAP11	6.11043e-109	2.34565	0.807	0.424	8.39206e-105	PI16+ Fib	UAP1
TPPP3	7.86404e-109	2.57076	0.564	0.114	1.08005e-104	PI16+ Fib	TPPP3
ADD3	3.14057e-108	1.47436	0.85	0.41	4.31326e-104	PI16+ Fib	ADD3
C1S	2.42178e-107	0.925234	0.993	0.808	3.32608e-103	PI16+ Fib	C1S
IL18	2.42887e-106	4.90637	0.465	0.02	3.33581e-102	PI16+ Fib	IL18
CREB51	8.27262e-106	1.93886	0.694	0.214	1.13616e-101	PI16+ Fib	CREB5
ZFP36	2.61583e-105	1.57946	0.953	0.696	3.59258e-101	PI16+ Fib	ZFP36
SERPINA3	4.54588e-104	3.45004	0.495	0.049	6.24331e-100	PI16+ Fib	SERPINA3
PMP22	7.42352e-104	1.1068	0.957	0.659	1.01955e-99	PI16+ Fib	PMP22
PTGIS	2.37026e-103	2.33953	0.616	0.122	3.25532e-99	PI16+ Fib	PTGIS
APP	4.84817e-103	1.28036	0.937	0.669	6.65847e-99	PI16+ Fib	APP
NPR1	6.25429e-103	4.39711	0.415	0.02	8.58964e-99	PI16+ Fib	NPR1
CRIP1	1.51306e-102	1.97676	0.697	0.23	2.07804e-98	PI16+ Fib	CRIP1
OLFML3	1.81783e-101	1.37666	0.915	0.522	2.49661e-97	PI16+ Fib	OLFML3
PLPP31	1.20932e-99	1.22097	0.908	0.54	1.66087e-95	PI16+ Fib	PLPP3
ANXA4	8.044e-98	1.54397	0.787	0.38	1.10476e-93	PI16+ Fib	ANXA4
FBN1	5.92058e-97	1.94093	0.874	0.543	8.13132e-93	PI16+ Fib	FBN1
ALDH2	1.09755e-96	1.48169	0.757	0.307	1.50737e-92	PI16+ Fib	ALDH2
RNH1	2.9209e-96	1.21457	0.896	0.592	4.01156e-92	PI16+ Fib	RNH1
PLA2G2A	3.83548e-96	2.04458	0.532	0.088	5.26765e-92	PI16+ Fib	PLA2G2A
SPTBN1	6.8873e-96	1.43548	0.851	0.417	9.45901e-92	PI16+ Fib	SPTBN1
CD55	2.29514e-95	2.28372	0.83	0.503	3.15215e-91	PI16+ Fib	CD55
SERPINF1	3.39568e-95	0.92918	0.986	0.791	4.66363e-91	PI16+ Fib	SERPINF1
ACKR3	6.12253e-95	2.87437	0.559	0.1	8.40869e-91	PI16+ Fib	ACKR3
NR4A1	1.57925e-91	1.83185	0.829	0.498	2.16894e-87	PI16+ Fib	NR4A1
AOX1	1.9011e-91	2.98916	0.456	0.061	2.61097e-87	PI16+ Fib	AOX1
GALNT15	1.92033e-91	3.58387	0.483	0.074	2.63739e-87	PI16+ Fib	GALNT15
LGALS3	5.01586e-91	1.00487	0.97	0.805	6.88879e-87	PI16+ Fib	LGALS3
GYPC	6.26626e-91	1.12347	0.833	0.486	8.60608e-87	PI16+ Fib	GYPC
IL33	5.27056e-90	1.80287	0.544	0.104	7.23858e-86	PI16+ Fib	IL33
LEPR	2.07039e-89	1.96115	0.558	0.127	2.84348e-85	PI16+ Fib	LEPR
ABCA8	2.00627e-88	1.16854	0.724	0.204	2.75542e-84	PI16+ Fib	ABCA8
LAMA2	9.11508e-88	1.83778	0.695	0.263	1.25187e-83	PI16+ Fib	LAMA2
GFRA1	1.05198e-87	2.13069	0.565	0.118	1.44479e-83	PI16+ Fib	GFRA1
PID1	3.13885e-87	1.69261	0.685	0.221	4.3109e-83	PI16+ Fib	PID1
CTSF	3.18361e-87	1.453	0.798	0.411	4.37238e-83	PI16+ Fib	CTSF
CYP4B1	8.86937e-87	5.1626	0.385	0.008	1.21812e-82	PI16+ Fib	CYP4B1
EBF1	1.11009e-86	1.86115	0.613	0.173	1.5246e-82	PI16+ Fib	EBF1
PALM	2.55822e-86	2.52051	0.465	0.08	3.51345e-82	PI16+ Fib	PALM
MATN2	6.60385e-85	1.97927	0.556	0.1	9.06972e-81	PI16+ Fib	MATN2
RHOB	2.8244e-84	1.6665	0.884	0.554	3.87903e-80	PI16+ Fib	RHOB
VIT	2.85943e-84	3.16379	0.4	0.039	3.92714e-80	PI16+ Fib	VIT
IGSF10	3.28176e-84	2.9973	0.41	0.049	4.50717e-80	PI16+ Fib	IGSF10
FBLN5	4.97089e-84	1.32289	0.835	0.432	6.82701e-80	PI16+ Fib	FBLN5
LITAF	1.3018e-83	1.35826	0.818	0.48	1.78789e-79	PI16+ Fib	LITAF
SCPEP1	4.53397e-83	1.30568	0.807	0.411	6.22695e-79	PI16+ Fib	SCPEP1
PTGES	6.30462e-83	1.63656	0.658	0.217	8.65876e-79	PI16+ Fib	PTGES
ELN	7.48438e-83	1.22539	0.732	0.277	1.0279e-78	PI16+ Fib	ELN
QSOX1	8.70006e-83	1.66116	0.756	0.376	1.19487e-78	PI16+ Fib	QSOX1
ZBTB16	1.29531e-82	2.16243	0.538	0.111	1.77898e-78	PI16+ Fib	ZBTB16
GPRC5A1	2.90894e-82	1.4307	0.65	0.233	3.99514e-78	PI16+ Fib	GPRC5A
PROCR	1.02213e-81	2.23382	0.573	0.185	1.4038e-77	PI16+ Fib	PROCR
PIGT	1.09031e-81	1.58824	0.797	0.433	1.49743e-77	PI16+ Fib	PIGT
TFPI1	1.74939e-81	1.06583	0.897	0.5	2.40261e-77	PI16+ Fib	TFPI
PROS1	2.42145e-81	1.5231	0.6	0.204	3.32562e-77	PI16+ Fib	PROS1
PAM	3.41034e-81	1.21298	0.813	0.456	4.68376e-77	PI16+ Fib	PAM
C16orf89	5.79578e-81	2.95904	0.4	0.062	7.95992e-77	PI16+ Fib	C16orf89
CXCL12	2.73281e-78	1.47006	0.847	0.448	3.75324e-74	PI16+ Fib	CXCL12
ITGBL11	5.7859e-78	1.59003	0.704	0.267	7.94636e-74	PI16+ Fib	ITGBL1
GSTM3	6.10163e-78	1.31957	0.773	0.404	8.37998e-74	PI16+ Fib	GSTM3
NTN4	9.61467e-78	2.58987	0.431	0.07	1.32048e-73	PI16+ Fib	NTN4
NENF	1.11428e-77	1.02011	0.885	0.584	1.53035e-73	PI16+ Fib	NENF
REXO2	5.37604e-77	1.23748	0.853	0.586	7.38346e-73	PI16+ Fib	REXO2
BIN1	6.57267e-77	1.78156	0.578	0.211	9.02691e-73	PI16+ Fib	BIN1
ROBO3	1.4081e-76	2.97216	0.431	0.075	1.93388e-72	PI16+ Fib	ROBO3
FAIM2	1.68766e-76	3.38219	0.424	0.047	2.31783e-72	PI16+ Fib	FAIM2
OLFML1	1.70932e-76	1.85121	0.639	0.226	2.34759e-72	PI16+ Fib	OLFML1
SVEP1	1.83029e-76	1.82362	0.576	0.174	2.51372e-72	PI16+ Fib	SVEP1
SFRP2	6.92683e-76	1.26999	0.943	0.645	9.51331e-72	PI16+ Fib	SFRP2
CBR3	5.18984e-75	1.91229	0.529	0.145	7.12772e-71	PI16+ Fib	CBR3
APBB1IP	1.28491e-74	3.11548	0.375	0.048	1.7647e-70	PI16+ Fib	APBB1IP
XPNPEP2	1.75837e-74	3.61898	0.392	0.035	2.41494e-70	PI16+ Fib	XPNPEP2
BTG2	5.50478e-74	1.95874	0.744	0.367	7.56027e-70	PI16+ Fib	BTG2
ANK2	1.71236e-72	1.7238	0.49	0.142	2.35176e-68	PI16+ Fib	ANK2
EFHD1	2.05902e-72	2.31762	0.398	0.07	2.82786e-68	PI16+ Fib	EFHD1
SH3BP5	4.41487e-72	1.35349	0.718	0.34	6.06338e-68	PI16+ Fib	SH3BP5
CKB	7.32318e-72	1.66722	0.55	0.15	1.00577e-67	PI16+ Fib	CKB
CDC42EP2	8.88717e-72	1.98043	0.569	0.179	1.22056e-67	PI16+ Fib	CDC42EP2
ADIRF	1.11748e-70	1.07642	0.735	0.353	1.53474e-66	PI16+ Fib	ADIRF
TRIP10	3.98807e-70	1.55139	0.644	0.256	5.47721e-66	PI16+ Fib	TRIP10
NPDC1	5.88754e-70	1.36689	0.635	0.247	8.08595e-66	PI16+ Fib	NPDC1
FEZ1	7.81843e-70	1.66411	0.574	0.231	1.07378e-65	PI16+ Fib	FEZ1
DBNDD2	7.83069e-70	2.42507	0.495	0.129	1.07547e-65	PI16+ Fib	DBNDD2
GLUL	1.83686e-69	1.13886	0.854	0.562	2.52274e-65	PI16+ Fib	GLUL
PLBD1	4.49914e-69	1.79838	0.566	0.191	6.17912e-65	PI16+ Fib	PLBD1
OMD	1.24178e-68	1.40707	0.581	0.203	1.70545e-64	PI16+ Fib	OMD
ADGRD1	2.88156e-68	2.3185	0.431	0.082	3.95754e-64	PI16+ Fib	ADGRD1
RTN3	1.00141e-67	1.24495	0.72	0.368	1.37534e-63	PI16+ Fib	RTN3
ALDH1A1	2.9833e-67	1.05391	0.632	0.21	4.09727e-63	PI16+ Fib	ALDH1A1
SPARCL1	1.33702e-66	0.744896	0.89	0.567	1.83626e-62	PI16+ Fib	SPARCL1
DPT	3.50577e-66	1.19401	0.822	0.463	4.81483e-62	PI16+ Fib	DPT
GRN	9.03624e-66	1.08596	0.853	0.548	1.24104e-61	PI16+ Fib	GRN
AIF1L	5.96996e-65	3.8917	0.293	0.02	8.19914e-61	PI16+ Fib	AIF1L
JUNB	6.26249e-65	1.06646	0.944	0.832	8.6009e-61	PI16+ Fib	JUNB
SESTD1	7.03801e-65	1.43758	0.55	0.224	9.666e-61	PI16+ Fib	SESTD1
SELENBP1	9.59634e-65	1.69643	0.572	0.206	1.31796e-60	PI16+ Fib	SELENBP1
EGR1	1.42113e-64	0.977005	0.934	0.682	1.95178e-60	PI16+ Fib	EGR1
MYC1	2.45842e-64	1.2298	0.715	0.36	3.37639e-60	PI16+ Fib	MYC
GSTM1	4.39025e-64	2.99787	0.343	0.065	6.02957e-60	PI16+ Fib	GSTM1
ADAM33	5.97684e-64	1.96767	0.461	0.118	8.2086e-60	PI16+ Fib	ADAM33
NPC2	1.02461e-63	0.837355	0.949	0.714	1.4072e-59	PI16+ Fib	NPC2
DUSP1	1.18606e-63	0.889792	0.975	0.798	1.62894e-59	PI16+ Fib	DUSP1
DST	1.21982e-63	1.13763	0.75	0.413	1.6753e-59	PI16+ Fib	DST
HTRA11	1.83799e-63	0.81529	0.924	0.573	2.5243e-59	PI16+ Fib	HTRA1
CPE	1.88041e-63	1.24903	0.736	0.387	2.58256e-59	PI16+ Fib	CPE
C17orf58	5.27124e-63	2.59459	0.407	0.092	7.23952e-59	PI16+ Fib	C17orf58
FGL2	2.27518e-62	2.0155	0.436	0.1	3.12473e-58	PI16+ Fib	FGL2
CD991	3.67065e-62	0.748652	0.982	0.737	5.04128e-58	PI16+ Fib	CD99
CSF1	1.43257e-61	1.73013	0.522	0.193	1.96749e-57	PI16+ Fib	CSF1
OSR1	5.84949e-61	2.26996	0.382	0.071	8.03368e-57	PI16+ Fib	OSR1
CD9	9.29842e-61	0.955012	0.843	0.466	1.27705e-56	PI16+ Fib	CD9
WNT10B	1.51561e-60	5.92906	0.265	0.005	2.08155e-56	PI16+ Fib	WNT10B
S100A6	1.67248e-60	0.654261	1	0.971	2.29698e-56	PI16+ Fib	S100A6
TMEM109	3.31953e-60	1.11148	0.699	0.386	4.55904e-56	PI16+ Fib	TMEM109
DCLK1	4.00535e-60	0.891485	0.517	0.147	5.50094e-56	PI16+ Fib	DCLK1
TCF21	4.83662e-60	1.02246	0.643	0.296	6.64262e-56	PI16+ Fib	TCF21
C1QTNF2	9.8938e-60	1.8759	0.397	0.102	1.35881e-55	PI16+ Fib	C1QTNF2
ARL6IP5	1.07088e-59	0.84932	0.891	0.579	1.47075e-55	PI16+ Fib	ARL6IP5
NT5E	3.0486e-59	1.73367	0.6	0.215	4.18695e-55	PI16+ Fib	NT5E
GABARAPL1	3.25253e-59	1.22814	0.729	0.407	4.46702e-55	PI16+ Fib	GABARAPL1
GPX4	5.0785e-59	0.812138	0.944	0.763	6.97481e-55	PI16+ Fib	GPX4
CFH	6.26219e-59	1.33881	0.866	0.575	8.60049e-55	PI16+ Fib	CFH
ISLR1	1.04673e-58	0.825371	0.91	0.566	1.43758e-54	PI16+ Fib	ISLR
SRPX	1.66053e-58	1.35428	0.732	0.43	2.28057e-54	PI16+ Fib	SRPX
BDKRB2	2.13574e-58	2.37843	0.384	0.078	2.93323e-54	PI16+ Fib	BDKRB2
TMEM106C	3.38437e-58	1.80943	0.533	0.179	4.64809e-54	PI16+ Fib	TMEM106C
CRYL1	5.99742e-58	1.76036	0.459	0.145	8.23685e-54	PI16+ Fib	CRYL1
CELF2	9.7004e-58	1.26559	0.618	0.252	1.33225e-53	PI16+ Fib	CELF2
PLPP1	1.12778e-57	0.813023	0.775	0.394	1.54889e-53	PI16+ Fib	PLPP1
NUPR1	1.96062e-57	0.671483	0.929	0.687	2.69272e-53	PI16+ Fib	NUPR1
PCYOX1	2.18433e-57	1.5708	0.558	0.211	2.99996e-53	PI16+ Fib	PCYOX1
TPST1	2.96107e-57	1.29208	0.676	0.353	4.06674e-53	PI16+ Fib	TPST1
LARP61	3.87357e-57	1.08558	0.595	0.279	5.31996e-53	PI16+ Fib	LARP6
WNT2B	5.924e-57	2.28082	0.371	0.069	8.13602e-53	PI16+ Fib	WNT2B
FSTL1	6.6236e-57	1.26507	0.921	0.718	9.09685e-53	PI16+ Fib	FSTL1
ECM1	9.86459e-57	1.06785	0.793	0.492	1.3548e-52	PI16+ Fib	ECM1
LAMP1	4.78929e-56	0.880886	0.86	0.585	6.57761e-52	PI16+ Fib	LAMP1
AKR1C3	7.87195e-56	1.44806	0.473	0.142	1.08113e-51	PI16+ Fib	AKR1C3
ARHGAP29	1.8552e-55	2.17669	0.444	0.092	2.54793e-51	PI16+ Fib	ARHGAP29
PXN	2.3134e-55	1.62493	0.41	0.131	3.17723e-51	PI16+ Fib	PXN
PCDHGC3	2.60494e-55	2.83868	0.37	0.063	3.57762e-51	PI16+ Fib	PCDHGC3
OS9	3.80059e-55	1.02393	0.789	0.485	5.21972e-51	PI16+ Fib	OS9
TMEM255A	4.23042e-55	4.15215	0.27	0.014	5.81006e-51	PI16+ Fib	TMEM255A
SEMA3E	4.7307e-55	4.26498	0.263	0.012	6.49715e-51	PI16+ Fib	SEMA3E
RECK	7.92324e-55	1.65179	0.535	0.187	1.08818e-50	PI16+ Fib	RECK
IGFBP5	8.00523e-55	0.709621	0.888	0.541	1.09944e-50	PI16+ Fib	IGFBP5
MYADM	9.45491e-55	1.16355	0.847	0.534	1.29854e-50	PI16+ Fib	MYADM
ADAMTSL1	1.12781e-54	2.82952	0.292	0.028	1.54893e-50	PI16+ Fib	ADAMTSL1
C1R	2.13056e-54	0.734721	0.979	0.773	2.92611e-50	PI16+ Fib	C1R
CYP27A1	2.72146e-54	1.6252	0.484	0.164	3.73765e-50	PI16+ Fib	CYP27A1
CAB39L	1.32938e-53	2.52767	0.384	0.074	1.82576e-49	PI16+ Fib	CAB39L
AHNAK2	7.06305e-53	1.89741	0.415	0.119	9.70039e-49	PI16+ Fib	AHNAK2
APLP2	1.28408e-52	0.784433	0.807	0.489	1.76356e-48	PI16+ Fib	APLP2
PDZRN4	2.12598e-52	3.58209	0.28	0.025	2.91982e-48	PI16+ Fib	PDZRN4
PNRC1	8.61355e-52	1.07238	0.902	0.731	1.18298e-47	PI16+ Fib	PNRC1
FABP3	1.03255e-51	3.5344	0.259	0.026	1.41811e-47	PI16+ Fib	FABP3
LGALS3BP	1.98998e-51	0.66363	0.929	0.67	2.73304e-47	PI16+ Fib	LGALS3BP
EMP3	2.63454e-51	1.00131	0.929	0.736	3.61828e-47	PI16+ Fib	EMP3
GSTM2	8.43373e-51	2.27842	0.393	0.098	1.15829e-46	PI16+ Fib	GSTM2
GREM2	2.16106e-50	2.10644	0.287	0.056	2.968e-46	PI16+ Fib	GREM2
NFIX	2.16241e-50	1.13368	0.524	0.225	2.96986e-46	PI16+ Fib	NFIX
FOS	4.26656e-50	0.803246	0.964	0.74	5.85969e-46	PI16+ Fib	FOS
BLVRB	5.41584e-50	1.16395	0.72	0.369	7.43811e-46	PI16+ Fib	BLVRB
CCDC69	5.9539e-50	2.9034	0.328	0.045	8.17709e-46	PI16+ Fib	CCDC69
CFB	9.75168e-50	1.34222	0.467	0.164	1.3393e-45	PI16+ Fib	CFB
ADAMTS5	1.28557e-49	1.97004	0.372	0.078	1.76561e-45	PI16+ Fib	ADAMTS5
NDNF	2.01891e-49	2.09434	0.32	0.064	2.77278e-45	PI16+ Fib	NDNF
CALHM2	2.77431e-49	1.55163	0.5	0.194	3.81024e-45	PI16+ Fib	CALHM2
ABCA6	2.81908e-49	1.33227	0.56	0.191	3.87173e-45	PI16+ Fib	ABCA6
HMGN3	3.95055e-49	0.883675	0.732	0.428	5.42569e-45	PI16+ Fib	HMGN3
GUSB	5.56969e-49	1.43773	0.524	0.225	7.64942e-45	PI16+ Fib	GUSB
GSTP1	6.85322e-49	0.675529	0.967	0.811	9.41221e-45	PI16+ Fib	GSTP1
CYB5A	7.73398e-49	0.887611	0.775	0.459	1.06218e-44	PI16+ Fib	CYB5A
ANXA2	8.72786e-49	0.567245	0.985	0.888	1.19868e-44	PI16+ Fib	ANXA2
GFPT21	1.02113e-48	1.33837	0.609	0.336	1.40243e-44	PI16+ Fib	GFPT2
PRCP	1.0312e-48	1.25078	0.671	0.34	1.41626e-44	PI16+ Fib	PRCP
CTSD	1.06196e-48	0.827481	0.827	0.532	1.4585e-44	PI16+ Fib	CTSD
CNTN4	1.53564e-48	1.90971	0.33	0.074	2.10905e-44	PI16+ Fib	CNTN4
BST1	6.14678e-48	2.23106	0.411	0.093	8.44199e-44	PI16+ Fib	BST1
OAF1	1.08217e-47	0.932114	0.687	0.332	1.48625e-43	PI16+ Fib	OAF
CHPT1	1.91856e-47	1.32068	0.511	0.202	2.63495e-43	PI16+ Fib	CHPT1
TAGLN2	2.65278e-47	0.696751	0.941	0.772	3.64333e-43	PI16+ Fib	TAGLN2
SULT1A1	7.40082e-47	1.91836	0.358	0.088	1.01643e-42	PI16+ Fib	SULT1A1
PTHLH	9.05289e-47	2.31348	0.431	0.154	1.24332e-42	PI16+ Fib	PTHLH
HEXB	9.21087e-47	1.07608	0.794	0.486	1.26502e-42	PI16+ Fib	HEXB
METTL7A	2.88358e-46	1.23967	0.56	0.198	3.9603e-42	PI16+ Fib	METTL7A
PLP2	3.62094e-46	1.07153	0.746	0.431	4.973e-42	PI16+ Fib	PLP2
CRTAP	4.08302e-46	0.786051	0.839	0.559	5.60761e-42	PI16+ Fib	CRTAP
PCSK5	4.4775e-46	1.6736	0.467	0.17	6.14939e-42	PI16+ Fib	PCSK5
CCNDBP1	6.17161e-46	1.1792	0.529	0.247	8.47609e-42	PI16+ Fib	CCNDBP1
ATRAID	6.17943e-46	0.811736	0.856	0.574	8.48683e-42	PI16+ Fib	ATRAID
NFIB	1.68965e-45	0.940762	0.622	0.269	2.32056e-41	PI16+ Fib	NFIB
CDKN2C	1.81423e-45	1.57317	0.44	0.141	2.49167e-41	PI16+ Fib	CDKN2C
LIMS2	2.05174e-45	1.68576	0.358	0.104	2.81785e-41	PI16+ Fib	LIMS2
RPS4Y1	3.32971e-45	0.922635	0.753	0.359	4.57302e-41	PI16+ Fib	RPS4Y1
PDK4	3.58517e-45	0.76669	0.48	0.15	4.92387e-41	PI16+ Fib	PDK4
SH3BGRL31	4.58294e-45	0.987059	0.917	0.696	6.2942e-41	PI16+ Fib	SH3BGRL3
TMBIM1	5.04085e-45	1.09077	0.636	0.344	6.9231e-41	PI16+ Fib	TMBIM1
RGMA	5.65467e-45	1.57476	0.363	0.11	7.76613e-41	PI16+ Fib	RGMA
GAS7	5.9762e-45	1.36398	0.504	0.219	8.20771e-41	PI16+ Fib	GAS7
ARL4D	6.06489e-45	1.56274	0.439	0.151	8.32953e-41	PI16+ Fib	ARL4D
SOD1	7.1596e-45	0.560957	0.921	0.733	9.833e-41	PI16+ Fib	SOD1
TCEA3	8.63559e-45	1.72809	0.402	0.119	1.18601e-40	PI16+ Fib	TCEA3
FGF14	8.71745e-45	3.09226	0.272	0.034	1.19725e-40	PI16+ Fib	FGF14
SSC5D	2.25018e-44	1.69854	0.487	0.167	3.09039e-40	PI16+ Fib	SSC5D
GRK5	2.71492e-44	1.76876	0.415	0.117	3.72867e-40	PI16+ Fib	GRK5
HSD3B7	2.91031e-44	1.87927	0.411	0.145	3.99702e-40	PI16+ Fib	HSD3B7
SOCS3	3.36027e-44	0.987046	0.754	0.509	4.615e-40	PI16+ Fib	SOCS3
LRP1	3.73963e-44	0.670772	0.89	0.622	5.136e-40	PI16+ Fib	LRP1
EMILIN2	5.43648e-44	2.42222	0.322	0.06	7.46646e-40	PI16+ Fib	EMILIN2
IER2	8.14765e-44	0.741339	0.901	0.689	1.119e-39	PI16+ Fib	IER2
GLIPR2	1.07974e-43	1.21866	0.529	0.233	1.48292e-39	PI16+ Fib	GLIPR2
SLC25A4	1.1581e-43	1.32317	0.384	0.131	1.59053e-39	PI16+ Fib	SLC25A4
OLFML2A	2.61672e-43	2.20924	0.321	0.074	3.5938e-39	PI16+ Fib	OLFML2A
SH3D19	2.70381e-43	1.25085	0.55	0.255	3.71342e-39	PI16+ Fib	SH3D19
S100A13	2.81641e-43	0.631807	0.934	0.718	3.86805e-39	PI16+ Fib	S100A13
ALDH3A2	2.87432e-43	1.66575	0.367	0.116	3.94759e-39	PI16+ Fib	ALDH3A2
TACC1	4.53071e-43	0.874953	0.69	0.39	6.22248e-39	PI16+ Fib	TACC1
ADI1	5.54295e-43	1.07509	0.719	0.434	7.61269e-39	PI16+ Fib	ADI1
ORAI3	6.34164e-43	1.74316	0.425	0.143	8.70961e-39	PI16+ Fib	ORAI3
SSPN	6.88213e-43	0.772553	0.763	0.457	9.45192e-39	PI16+ Fib	SSPN
NUCB1	1.85549e-42	0.754476	0.783	0.506	2.54832e-38	PI16+ Fib	NUCB1
MMP23B	2.15598e-42	0.99019	0.657	0.335	2.96103e-38	PI16+ Fib	MMP23B
FUCA2	2.15733e-42	1.042	0.618	0.337	2.96288e-38	PI16+ Fib	FUCA2
ADH5	1.54223e-41	0.898247	0.754	0.477	2.1181e-37	PI16+ Fib	ADH5
RAB32	1.70048e-41	1.17193	0.573	0.313	2.33544e-37	PI16+ Fib	RAB32
THBS3	2.76017e-41	1.47541	0.402	0.145	3.79082e-37	PI16+ Fib	THBS3
SPTAN1	3.65319e-41	1.15174	0.629	0.327	5.01729e-37	PI16+ Fib	SPTAN1
SOCS1	4.28524e-41	1.74016	0.463	0.163	5.88535e-37	PI16+ Fib	SOCS1
RHOA	5.96146e-41	0.637936	0.945	0.787	8.18747e-37	PI16+ Fib	RHOA
TRIOBP	6.19175e-41	1.45862	0.463	0.171	8.50375e-37	PI16+ Fib	TRIOBP
UCHL1	6.26806e-41	1.75957	0.487	0.185	8.60855e-37	PI16+ Fib	UCHL1
C1QB	6.94719e-41	1.77682	0.266	0.064	9.54128e-37	PI16+ Fib	C1QB
ANG	7.77822e-41	1.5813	0.387	0.116	1.06826e-36	PI16+ Fib	ANG
TNFAIP2	8.23753e-41	1.20751	0.525	0.236	1.13134e-36	PI16+ Fib	TNFAIP2
CREG1	1.17906e-40	0.906728	0.715	0.418	1.61932e-36	PI16+ Fib	CREG1
GNG11	1.42463e-40	0.715031	0.784	0.471	1.95659e-36	PI16+ Fib	GNG11
DDR2	1.56573e-40	0.988855	0.734	0.45	2.15037e-36	PI16+ Fib	DDR2
NAAA	1.8892e-40	1.5035	0.419	0.145	2.59463e-36	PI16+ Fib	NAAA
ITGB1BP1	2.8554e-40	0.972599	0.693	0.398	3.9216e-36	PI16+ Fib	ITGB1BP1
RSPO31	2.89752e-40	1.13136	0.528	0.195	3.97945e-36	PI16+ Fib	RSPO3
OSR2	3.891e-40	1.61365	0.463	0.174	5.3439e-36	PI16+ Fib	OSR2
ZNF423	2.16529e-39	2.05194	0.277	0.064	2.97381e-35	PI16+ Fib	ZNF423
CTSH	3.90119e-39	1.3095	0.523	0.228	5.35789e-35	PI16+ Fib	CTSH
LAMB2	4.61414e-39	0.98403	0.653	0.351	6.33707e-35	PI16+ Fib	LAMB2
ADAM9	1.95279e-38	1.34869	0.499	0.224	2.68197e-34	PI16+ Fib	ADAM9
CSRNP1	2.00145e-38	1.1067	0.62	0.358	2.74879e-34	PI16+ Fib	CSRNP1
RNF13	2.24469e-38	1.08572	0.59	0.289	3.08286e-34	PI16+ Fib	RNF13
KLF3	2.98945e-38	1.43986	0.544	0.267	4.10571e-34	PI16+ Fib	KLF3
ANGPTL1	3.04087e-38	1.48315	0.338	0.099	4.17633e-34	PI16+ Fib	ANGPTL1
FN3K	3.40202e-38	2.10619	0.312	0.073	4.67233e-34	PI16+ Fib	FN3K
CYB5R3	3.48552e-38	0.641887	0.868	0.619	4.78701e-34	PI16+ Fib	CYB5R3
LRPAP1	4.29414e-38	0.73269	0.784	0.517	5.89758e-34	PI16+ Fib	LRPAP1
TMEM35B	5.35858e-38	1.19289	0.551	0.26	7.35947e-34	PI16+ Fib	TMEM35B
TMEM59	7.44035e-38	0.501808	0.944	0.749	1.02186e-33	PI16+ Fib	TMEM59
ITIH5	9.64292e-38	1.14657	0.389	0.146	1.32436e-33	PI16+ Fib	ITIH5
MFGE8	1.17861e-37	0.719786	0.862	0.6	1.61871e-33	PI16+ Fib	MFGE8
SNX21	1.30241e-37	1.58103	0.42	0.154	1.78873e-33	PI16+ Fib	SNX21
MAP3K8	2.21528e-37	1.27478	0.541	0.302	3.04247e-33	PI16+ Fib	MAP3K8
MAOA	4.65865e-37	2.97066	0.289	0.036	6.39818e-33	PI16+ Fib	MAOA
PIK3R1	5.99205e-37	1.07836	0.601	0.321	8.22948e-33	PI16+ Fib	PIK3R1
CES1	7.94323e-37	1.56609	0.396	0.137	1.09092e-32	PI16+ Fib	CES1
ACAT1	7.98129e-37	1.07083	0.484	0.225	1.09615e-32	PI16+ Fib	ACAT1
GAS11	1.1098e-36	0.864303	0.577	0.283	1.5242e-32	PI16+ Fib	GAS1
CAT	1.54498e-36	1.12893	0.441	0.206	2.12188e-32	PI16+ Fib	CAT
NFKBIZ	1.57534e-36	1.23237	0.728	0.495	2.16357e-32	PI16+ Fib	NFKBIZ
HAS1	1.78221e-36	2.46973	0.298	0.08	2.44768e-32	PI16+ Fib	HAS1
ADAMTS1	1.7897e-36	1.10893	0.555	0.232	2.45798e-32	PI16+ Fib	ADAMTS1
SUN2	3.52326e-36	1.00281	0.387	0.169	4.83885e-32	PI16+ Fib	SUN2
ADAMTSL3	5.10777e-36	1.79444	0.294	0.058	7.01502e-32	PI16+ Fib	ADAMTSL3
KLF10	5.28946e-36	0.837724	0.68	0.424	7.26455e-32	PI16+ Fib	KLF10
TSPAN4	5.88394e-36	0.734471	0.84	0.546	8.081e-32	PI16+ Fib	TSPAN4
A4GALT	9.60716e-36	0.838801	0.562	0.302	1.31945e-31	PI16+ Fib	A4GALT
PRNP	1.04776e-35	0.658267	0.787	0.522	1.439e-31	PI16+ Fib	PRNP
IL6ST1	1.15205e-35	0.651552	0.813	0.527	1.58222e-31	PI16+ Fib	IL6ST
SDC2	1.31881e-35	0.657435	0.777	0.524	1.81125e-31	PI16+ Fib	SDC2
ATP6V0C1	1.45383e-35	0.848802	0.696	0.373	1.99669e-31	PI16+ Fib	ATP6V0C
FKBP8	1.56024e-35	0.846929	0.775	0.501	2.14284e-31	PI16+ Fib	FKBP8
ATF3	1.57605e-35	0.803182	0.724	0.462	2.16455e-31	PI16+ Fib	ATF3
RASSF4	1.76513e-35	1.97137	0.257	0.065	2.42423e-31	PI16+ Fib	RASSF4
CAPN2	2.46777e-35	0.765625	0.715	0.457	3.38924e-31	PI16+ Fib	CAPN2
GNPTG	2.70763e-35	1.03491	0.608	0.324	3.71866e-31	PI16+ Fib	GNPTG
ECHDC2	3.4553e-35	0.938753	0.5	0.225	4.74551e-31	PI16+ Fib	ECHDC2
FZD4	5.36889e-35	1.64984	0.261	0.076	7.37363e-31	PI16+ Fib	FZD4
NDN	1.63901e-34	0.790226	0.68	0.403	2.25101e-30	PI16+ Fib	NDN
PSIP1	1.87257e-34	1.05549	0.596	0.295	2.57179e-30	PI16+ Fib	PSIP1
SVBP	2.29312e-34	1.27321	0.453	0.2	3.14938e-30	PI16+ Fib	SVBP
MGST31	2.34753e-34	0.513198	0.913	0.666	3.2241e-30	PI16+ Fib	MGST3
NCSTN	2.51517e-34	1.181	0.424	0.199	3.45433e-30	PI16+ Fib	NCSTN
FOXP2	3.69057e-34	1.93653	0.339	0.093	5.06863e-30	PI16+ Fib	FOXP2
GNB2	3.98011e-34	0.779096	0.787	0.527	5.46629e-30	PI16+ Fib	GNB2
UGDH1	6.29515e-34	1.0004	0.692	0.444	8.64576e-30	PI16+ Fib	UGDH
FILIP1	9.79019e-34	1.42762	0.338	0.113	1.34458e-29	PI16+ Fib	FILIP1
ABCA9	1.54377e-33	1.31534	0.317	0.094	2.12022e-29	PI16+ Fib	ABCA9
PCBD1	1.97115e-33	0.912202	0.586	0.321	2.70718e-29	PI16+ Fib	PCBD1
AK1	2.3407e-33	1.35562	0.482	0.212	3.21471e-29	PI16+ Fib	AK1
DPYSL2	2.60863e-33	0.877414	0.617	0.318	3.58269e-29	PI16+ Fib	DPYSL2
DOCK4	5.01463e-33	1.99594	0.307	0.084	6.8871e-29	PI16+ Fib	DOCK4
RNF130	5.25997e-33	0.938253	0.594	0.331	7.22405e-29	PI16+ Fib	RNF130
PBX1	6.64729e-33	0.802799	0.59	0.322	9.12939e-29	PI16+ Fib	PBX1
STXBP6	7.36299e-33	2.49646	0.282	0.05	1.01123e-28	PI16+ Fib	STXBP6
ADAM15	7.52946e-33	1.7806	0.341	0.1	1.0341e-28	PI16+ Fib	ADAM15
LIMA1	7.55996e-33	0.682621	0.74	0.448	1.03828e-28	PI16+ Fib	LIMA1
BDKRB1	9.92371e-33	1.40008	0.357	0.114	1.36292e-28	PI16+ Fib	BDKRB1
PAF1	1.49285e-32	1.12743	0.412	0.191	2.05028e-28	PI16+ Fib	PAF1
KLF9	1.5187e-32	0.731042	0.648	0.401	2.08578e-28	PI16+ Fib	KLF9
GABARAP1	1.88455e-32	0.68345	0.813	0.518	2.58824e-28	PI16+ Fib	GABARAP
CALCRL	2.14521e-32	2.26119	0.251	0.048	2.94624e-28	PI16+ Fib	CALCRL
MAPK3	2.36284e-32	1.38686	0.4	0.159	3.24512e-28	PI16+ Fib	MAPK3
HEBP1	3.02762e-32	0.78631	0.646	0.395	4.15813e-28	PI16+ Fib	HEBP1
ESD	3.63148e-32	0.648882	0.764	0.5	4.98747e-28	PI16+ Fib	ESD
DIAPH1	5.34912e-32	1.38116	0.294	0.101	7.34648e-28	PI16+ Fib	DIAPH1
LTBP3	8.40639e-32	0.705227	0.556	0.312	1.15453e-27	PI16+ Fib	LTBP3
NDFIP1	8.41059e-32	0.583582	0.735	0.515	1.15511e-27	PI16+ Fib	NDFIP1
NPEPPS	9.08037e-32	0.830094	0.501	0.273	1.2471e-27	PI16+ Fib	NPEPPS
PLSCR4	1.30925e-31	1.16547	0.508	0.223	1.79812e-27	PI16+ Fib	PLSCR4
PGRMC1	3.55365e-31	0.635621	0.785	0.544	4.88059e-27	PI16+ Fib	PGRMC1
PTPRA	4.59275e-31	0.928221	0.473	0.239	6.30768e-27	PI16+ Fib	PTPRA
[truncated: 6,372 more rows]
