# Supplementary material for: Single cell and spatial analysis of immune-hot and immune-cold tumours identifies fibroblast subtypes associated with distinct immunological niches and positive immunotherapy response
Source: Mol Cancer. 2025 Jan 6;24:3. doi: 10.1186/s12943-024-02191-9 (PMC11702232; doi:10.1186/s12943-024-02191-9)
Supplement: Supplementary file 8 — Supplementary Material 8 [file 12943_2024_2191_MOESM8_ESM.xlsx]

## Sheet: Table S7A KEY
Column	Description
Gene	Gene symbol for gene tested
p_val	p-value (unadjusted) Wald test using DESeq2 on pseudobulk samples
avg_log2FC	log fold-change of the average expression between IL11+ CAF (avg_log2FC > 0) and IGF1+ CAF (avg_log2FC < 0)
p_val_adj	Adjusted p-value, based on Bonferroni correction

## Sheet: Table S7A
	p_val	avg_log2FC	p_val_adj
MMP1	4.13125e-293	9.17801	5.67386e-289
MMP3	7.73029e-241	8.397	1.06168e-236
IL24	2.55246e-166	8.05033	3.50555e-162
CXCL5	8.61473e-161	7.92678	1.18315e-156
CSF2	8.66468e-103	7.3883	1.19001e-98
MMP10	2.11799e-104	6.40865	2.90885e-100
MMP13	2.29811e-64	6.25033	3.15623e-60
CXCL13	6.23251e-73	6.14047	8.55973e-69
IL11	5.75462e-135	5.98823	7.9034e-131
IL1B	5.25503e-70	5.91115	7.21726e-66
WNT5A	2.81997e-176	5.89495	3.87295e-172
CXCL6	3.90735e-122	5.89299	5.36635e-118
COL7A1	2.17256e-177	5.56647	2.98379e-173
TNFRSF11B	6.51864e-111	5.50792	8.95269e-107
IL7R	2.74847e-114	5.41489	3.77474e-110
CXCL8	2.47727e-102	5.20316	3.40228e-98
MMP9	1.89707e-61	5.0735	2.60543e-57
MME	3.62e-104	4.99163	4.97171e-100
STC1	7.45832e-93	4.8157	1.02433e-88
SERINC2	1.65596e-83	4.76905	2.27429e-79
SLC16A3	4.70112e-150	4.72639	6.45651e-146
IL13RA2	6.74351e-74	4.69055	9.26153e-70
PMAIP1	2.13648e-89	4.62394	2.93424e-85
SERPINB2	NA	4.61051	NA
OASL	NA	4.60848	NA
CACNA2D3	3.96115e-55	4.399	5.44024e-51
GK	8.26078e-111	4.37462	1.13454e-106
GPM6B	1.04804e-63	4.27225	1.43938e-59
CD82	1.0861e-104	4.24044	1.49165e-100
CCL20	NA	4.18222	NA
C15orf48	4.62968e-63	4.17893	6.3584e-59
CSF3	3.1901e-33	4.17609	4.38128e-29
EGFL6	2.9278e-36	4.157	4.02104e-32
SERPINB4	NA	4.14139	NA
PRDM1	9.53892e-95	4.11594	1.31007e-90
TMEM158	1.56231e-106	4.10171	2.14567e-102
PLAU	9.76884e-77	4.07494	1.34165e-72
NRG1	1.54795e-45	4.07179	2.12595e-41
POU2F2	2.43255e-73	4.03227	3.34087e-69
STC2	5.01944e-57	3.98076	6.89369e-53
UBD	2.6754e-54	3.90484	3.6744e-50
CHI3L2	NA	3.88424	NA
TRPA1	4.57732e-53	3.88054	6.28649e-49
CDCP1	3.53494e-63	3.87446	4.85488e-59
CCL3	7.40206e-28	3.83643	1.0166e-23
MMP11	1.63161e-49	3.79644	2.24085e-45
CHN1	3.88602e-85	3.7923	5.33706e-81
TDO2	1.12092e-42	3.76534	1.53947e-38
EVA1A	4.05282e-78	3.7486	5.56614e-74
LOXL2	2.13514e-99	3.71899	2.93241e-95
CXCL1	3.2365e-42	3.60614	4.445e-38
RAB3B	4.8736e-43	3.58522	6.69341e-39
IL10	1.63404e-36	3.5748	2.2442e-32
CEMIP	6.56917e-34	3.56955	9.02209e-30
EREG	NA	3.54394	NA
BPGM	7.67292e-89	3.54118	1.0538e-84
MASP1	5.93413e-45	3.5305	8.14993e-41
TMEM132A	1.01708e-101	3.48941	1.39686e-97
SBSN	3.18707e-29	3.43662	4.37713e-25
TBX3	3.56661e-62	3.43549	4.89838e-58
INHBA	1.05614e-72	3.41215	1.4505e-68
BMP2	7.90546e-66	3.40531	1.08574e-61
HCK	1.72675e-38	3.35291	2.37152e-34
TNFSF11	7.77814e-37	3.32061	1.06825e-32
POPDC3	3.52313e-40	3.30012	4.83867e-36
SEZ6L2	9.39757e-49	3.29539	1.29066e-44
ASPHD1	7.07803e-54	3.2926	9.72097e-50
RGS5	3.0149e-19	3.23274	4.14067e-15
LAMC3	2.66101e-45	3.20494	3.65463e-41
APBA2	1.1256e-63	3.16348	1.54589e-59
NRCAM	NA	3.14993	NA
TFAP2C	1.05623e-32	3.08668	1.45063e-28
SMOX	2.41226e-66	3.06708	3.31299e-62
S100A8	NA	3.05491	NA
SLC1A3	6.51303e-45	3.00474	8.945e-41
MT1F	9.75235e-55	2.9586	1.33939e-50
TNIP3	NA	2.95633	NA
AKR1B1	1.08088e-73	2.95612	1.48448e-69
SLC2A6	1.1034e-53	2.95379	1.51541e-49
TNC	5.12108e-33	2.94153	7.03329e-29
COL13A1	1.80306e-32	2.93016	2.47632e-28
MSX2	1.24264e-36	2.92764	1.70664e-32
DCBLD1	2.78873e-75	2.9031	3.83004e-71
HMGA2	1.23201e-33	2.88237	1.69204e-29
GBP5	8.80921e-27	2.87556	1.20986e-22
SLC22A4	1.0113e-35	2.86828	1.38892e-31
PTPRN	5.27364e-30	2.86702	7.24281e-26
TSPAN11	1.21528e-41	2.86146	1.66906e-37
ANPEP	1.13025e-50	2.85402	1.55229e-46
PTPRE	7.3071e-62	2.84122	1.00356e-57
AMPD3	1.09116e-52	2.82402	1.49861e-48
PTGS1	1.56357e-50	2.82392	2.14741e-46
IDO1	1.13715e-25	2.81531	1.56176e-21
CA12	5.95051e-30	2.78203	8.17243e-26
TNFRSF21	1.66241e-37	2.77576	2.28315e-33
CCBE1	9.56057e-25	2.77073	1.31305e-20
MGLL	2.03451e-45	2.76857	2.79419e-41
HS3ST3B1	1.54055e-49	2.75215	2.11579e-45
COL27A1	1.76739e-58	2.73453	2.42734e-54
CCL5	NA	2.7301	NA
TGFBI	7.63245e-51	2.72986	1.04824e-46
MICAL2	2.7967e-50	2.71778	3.84099e-46
CHI3L1	8.39261e-30	2.71245	1.15264e-25
CCND1	6.31033e-36	2.69906	8.66661e-32
SLAMF8	1.20933e-31	2.69097	1.66089e-27
LINC00511	5.82802e-28	2.68619	8.0042e-24
KYNU	6.88578e-29	2.68278	9.45694e-25
COL5A3	3.07789e-42	2.68219	4.22717e-38
SLC16A6	2.54511e-17	2.66898	3.49545e-13
PLPP4	1.32082e-35	2.66365	1.81401e-31
FAM167A	1.32993e-26	2.66009	1.82653e-22
FDCSP	4.52809e-16	2.65162	6.21888e-12
ETV4	7.85413e-44	2.64893	1.07869e-39
SOX11	1.75117e-13	2.63768	2.40506e-09
PAG1	3.09886e-55	2.63113	4.25597e-51
TREM1	6.91859e-38	2.62825	9.50199e-34
THEMIS2	5.19607e-33	2.62166	7.13628e-29
RAI14	1.77328e-47	2.61588	2.43542e-43
GRAMD1A	7.16801e-54	2.60825	9.84454e-50
SAA2	NA	2.60618	NA
NR1D1	2.45239e-26	2.56465	3.36811e-22
ETS2	2.61278e-51	2.53923	3.58839e-47
NTN1	1.90255e-27	2.47937	2.61296e-23
CXCL3	4.66342e-27	2.47935	6.40474e-23
ADM	1.37064e-33	2.47158	1.88244e-29
FTH1	5.72518e-40	2.47122	7.86296e-36
PIM2	8.34844e-34	2.45798	1.14658e-29
RUNX2	7.2263e-29	2.45794	9.92461e-25
SLC7A7	3.48661e-40	2.44488	4.78851e-36
TPST2	3.68615e-49	2.44386	5.06256e-45
BCL2A1	5.55875e-24	2.43713	7.63439e-20
NQO1	1.09019e-30	2.42965	1.49727e-26
MT1H	NA	2.41305	NA
COL12A1	4.07128e-42	2.40777	5.59149e-38
TNIP1	7.98105e-57	2.40681	1.09612e-52
ARRDC2	1.91978e-39	2.38519	2.63662e-35
PTK7	4.85604e-44	2.37686	6.66929e-40
IL4I1	7.90545e-25	2.37299	1.08573e-20
TWIST2	3.03313e-20	2.35986	4.1657e-16
DUSP10	3.16886e-30	2.3359	4.35212e-26
ITGA2	3.67425e-31	2.33246	5.04621e-27
RRAD	3.03685e-17	2.32877	4.17082e-13
TSPAN5	1.41177e-33	2.3214	1.93893e-29
COL10A1	1.54514e-17	2.31888	2.12209e-13
CDH13	4.35347e-29	2.30424	5.97905e-25
UCN2	7.61181e-23	2.3021	1.04541e-18
PFKFB4	3.06666e-27	2.30015	4.21175e-23
NEDD4	3.15051e-31	2.29657	4.32692e-27
SLC26A6	1.05935e-51	2.29543	1.45492e-47
CRADD	4.95143e-38	2.28912	6.80029e-34
COL11A1	8.8206e-26	2.27857	1.21142e-21
SLC16A10	5.58602e-12	2.26801	7.67183e-08
MMP14	1.729e-39	2.26574	2.37461e-35
WNT2	1.07759e-24	2.26082	1.47996e-20
MLPH	4.76833e-24	2.25695	6.54882e-20
SERPINB7	NA	2.25551	NA
IFI30	2.63066e-14	2.25456	3.61295e-10
S100A3	1.72017e-47	2.25438	2.36248e-43
ID1	1.39239e-27	2.25376	1.91231e-23
TSPAN15	3.36505e-11	2.25341	4.62155e-07
GNAI1	4.91272e-51	2.24521	6.74713e-47
RGS3	9.81733e-33	2.22911	1.34831e-28
DAB1	2.97394e-21	2.22697	4.08442e-17
HMGA1	5.41059e-35	2.22603	7.43091e-31
NKD1	5.57919e-18	2.22572	7.66245e-14
CMIP	3.27153e-48	2.21736	4.49311e-44
COTL1	3.4849e-43	2.21391	4.78616e-39
UNC5B	3.69074e-34	2.195	5.06887e-30
BNIP3	2.13272e-45	2.19499	2.92908e-41
CNIH3	4.57435e-23	2.19417	6.28241e-19
MEGF10	1.07535e-15	2.19262	1.47688e-11
FCMR	5.56356e-32	2.19146	7.641e-28
EDNRA	1.52994e-27	2.18973	2.10121e-23
ACSL4	1.64899e-32	2.18691	2.26472e-28
CHST15	8.86181e-37	2.17665	1.21708e-32
MCTP2	3.52326e-30	2.17444	4.83885e-26
KLHL5	1.98325e-65	2.173	2.72379e-61
MYO10	4.35644e-41	2.16701	5.98313e-37
COL23A1	4.35467e-11	2.1449	5.9807e-07
SMOC1	5.63624e-09	2.13918	7.74081e-05
DLL1	3.57499e-32	2.13603	4.9099e-28
KRT81	3.46849e-09	2.13155	4.76363e-05
PFKFB3	1.2417e-29	2.1311	1.70535e-25
CYP26B1	1.05184e-27	2.12556	1.44459e-23
IL6	3.13703e-16	2.1226	4.3084e-12
SORBS2	1.16064e-21	2.11701	1.59402e-17
PDLIM4	5.66301e-34	2.10721	7.77758e-30
SPECC1	5.43146e-32	2.09986	7.45957e-28
GPR176	4.89231e-39	2.09458	6.7191e-35
SLC7A11	4.15055e-18	2.08869	5.70037e-14
IRAK2	1.80869e-23	2.07949	2.48405e-19
PPIF	7.62056e-26	2.06827	1.04661e-21
SPHK1	1.22554e-27	2.06673	1.68316e-23
FGF5	6.08651e-11	2.06155	8.35921e-07
FOXQ1	3.33297e-15	2.05909	4.5775e-11
RAB27B	2.21241e-16	2.05849	3.03852e-12
COL24A1	1.40983e-17	2.0511	1.93626e-13
SP6	5.84084e-16	2.04671	8.02181e-12
STRA6	2.13041e-21	2.04521	2.92591e-17
WIPI1	2.84954e-29	2.03713	3.91356e-25
BMP8B	1.59656e-08	2.03473	0.000219271
LACC1	5.85996e-30	2.03037	8.04807e-26
NTM	7.70253e-26	2.02999	1.05786e-21
BAMBI	1.03486e-20	2.01675	1.42128e-16
SMAGP	8.70374e-28	2.00316	1.19537e-23
CKS2	2.83197e-20	2.00075	3.88943e-16
CHST2	2.11805e-20	1.99611	2.90893e-16
PHLDA1	1.5677e-29	1.992	2.15308e-25
PRLR	NA	1.98769	NA
IGF2BP2	1.94119e-29	1.98377	2.66602e-25
PTGDR	4.82148e-19	1.98169	6.62182e-15
CHST11	1.5152e-32	1.98142	2.08097e-28
CHAC1	2.35946e-13	1.98035	3.24048e-09
RAB31	3.04633e-30	1.97917	4.18383e-26
PI15	6.36467e-21	1.97865	8.74124e-17
KIFC3	2.20258e-50	1.97794	3.02502e-46
RUNX3	5.12324e-15	1.97102	7.03626e-11
ACTG2	4.87639e-14	1.95877	6.69723e-10
AK5	3.68051e-10	1.95751	5.05482e-06
MRPS24	5.75475e-12	1.95404	7.90357e-08
SGIP1	4.6911e-36	1.95196	6.44276e-32
CHCHD10	2.20522e-27	1.95035	3.02864e-23
ADAMTS12	2.26787e-29	1.95015	3.1147e-25
WFDC2	6.75034e-06	1.94831	0.0927091
HIF1A	6.02678e-26	1.93741	8.27717e-22
CCL7	2.67972e-09	1.93693	3.68032e-05
VMO1	NA	1.93658	NA
SLC39A14	3.07468e-27	1.92791	4.22277e-23
UPP1	3.76944e-39	1.92751	5.17695e-35
C17orf49	7.51797e-10	1.9252	1.03252e-05
SAA1	NA	1.92143	NA
ANTXR1	1.05184e-30	1.92122	1.44459e-26
SDC1	4.7857e-19	1.91872	6.57268e-15
OLFML2A	8.81457e-12	1.9132	1.21059e-07
CST1	NA	1.91099	NA
G0S2	1.099e-19	1.9099	1.50937e-15
GPSM3	5.9041e-35	1.90859	8.10869e-31
AFAP1L2	2.23083e-22	1.90159	3.06382e-18
OLFM2	1.51202e-16	1.8911	2.07661e-12
LINC00632	2.46364e-09	1.8708	3.38357e-05
BID	1.65437e-32	1.8707	2.27211e-28
PRR16	6.13787e-39	1.86972	8.42975e-35
SYNGR2	1.77325e-24	1.86944	2.43538e-20
BMP8A	3.51239e-08	1.8594	0.000482391
FADS1	8.47414e-36	1.85254	1.16384e-31
HEY2	1.73863e-10	1.84959	2.38783e-06
GAPDH	1.54503e-27	1.84212	2.12195e-23
FARP1	2.63143e-32	1.83892	3.61401e-28
NEFM	1.39649e-11	1.8343	1.91794e-07
RGS4	1.2619e-15	1.82834	1.7331e-11
TFPI2	NA	1.82561	NA
PAPPA	1.54908e-22	1.82041	2.12751e-18
GJA1	8.24144e-22	1.81879	1.13188e-17
TFRC	2.10218e-33	1.81843	2.88714e-29
IL1RN	3.6448e-06	1.81818	0.0500576
SLC5A3	4.52426e-14	1.81683	6.21362e-10
ISG20	1.15977e-27	1.81544	1.59283e-23
C1QTNF6	1.24628e-21	1.81226	1.71164e-17
SLC39A8	7.23415e-24	1.80909	9.93538e-20
GJC1	1.68445e-10	1.8016	2.31342e-06
ASAP1	9.58427e-23	1.79347	1.3163e-18
NRP2	8.61291e-25	1.7841	1.1829e-20
PLPP2	3.42269e-15	1.78407	4.70072e-11
FSD1	2.41684e-15	1.78354	3.31928e-11
NTF3	2.76293e-11	1.78173	3.79461e-07
RFLNB	3.91754e-20	1.77951	5.38036e-16
DSG2	1.12373e-13	1.77433	1.54334e-09
ADRB2	3.82712e-09	1.77372	5.25617e-05
HAS2	4.3859e-11	1.76671	6.02359e-07
RALA	2.40712e-24	1.76501	3.30594e-20
SSH1	4.27237e-30	1.76352	5.86767e-26
MAP3K5	1.27262e-31	1.76305	1.74781e-27
HPCAL1	1.42077e-32	1.76243	1.95128e-28
ENO2	4.4901e-30	1.76232	6.1667e-26
CLIP2	7.56055e-36	1.76172	1.03837e-31
MTFP1	9.71235e-25	1.75067	1.33389e-20
ADGRE2	2.69627e-13	1.74301	3.70306e-09
ENTPD7	2.08031e-13	1.73431	2.8571e-09
AGPAT4	2.11635e-19	1.73179	2.9066e-15
PDPN	8.94828e-25	1.73002	1.22896e-20
PHLDA2	6.25954e-21	1.72945	8.59686e-17
DLL4	2.92427e-13	1.72732	4.0162e-09
MT1G	6.88159e-16	1.72516	9.45118e-12
HECW2	4.42831e-05	1.72407	0.608184
TTYH3	8.99487e-32	1.7233	1.23536e-27
UQCRC1	1.97086e-28	1.71875	2.70678e-24
ARNTL2	1.50902e-18	1.71848	2.07249e-14
A1BG	2.73773e-16	1.7163	3.75999e-12
GNLY	NA	1.71257	NA
ADORA2A	4.89499e-07	1.70652	0.00672279
SIPA1L1	6.3122e-35	1.70374	8.66918e-31
CTSB	3.43945e-24	1.70373	4.72374e-20
ROBO1	3.22088e-29	1.7024	4.42355e-25
HLA-B	1.78457e-19	1.69788	2.45092e-15
ARID3A	8.77191e-22	1.69593	1.20473e-17
ADAMTS5	NA	1.69085	NA
ELOVL3	1.62744e-09	1.68499	2.23513e-05
HRH2	8.31522e-06	1.68339	0.114201
TSPAN9	1.34637e-22	1.67599	1.8491e-18
BIRC3	8.65971e-21	1.67388	1.18932e-16
TPM2	1.86886e-21	1.67209	2.56669e-17
AIFM2	3.78344e-27	1.67187	5.19618e-23
DPP4	2.41131e-17	1.67068	3.31169e-13
ITGA5	6.89012e-32	1.66796	9.46289e-28
GLIS1	5.73733e-16	1.65907	7.87965e-12
LIMK2	5.05238e-25	1.65532	6.93894e-21
MMD	3.38924e-21	1.65459	4.65478e-17
COL6A5	2.55889e-05	1.65408	0.351439
ACSL1	2.34479e-12	1.65064	3.22033e-08
PTGES	2.42278e-18	1.65036	3.32744e-14
PXDN	2.96986e-15	1.64961	4.0788e-11
ZNF469	3.47266e-24	1.64545	4.76935e-20
NOS1AP	6.04169e-07	1.64365	0.00829766
COL4A1	4.56272e-13	1.64312	6.26643e-09
WNT7B	7.79083e-08	1.63958	0.00106999
ENO1	1.96259e-27	1.63845	2.69543e-23
DDIT4	2.43699e-19	1.63828	3.34697e-15
PF4V1	NA	1.63718	NA
ETS1	4.60512e-19	1.63451	6.32467e-15
CD14	6.53402e-15	1.63378	8.97383e-11
C1orf198	1.98806e-22	1.63114	2.73041e-18
RIN2	2.1738e-20	1.63064	2.9855e-16
PIK3R3	8.38949e-13	1.62877	1.15221e-08
LIMD2	2.36806e-25	1.6247	3.25229e-21
HMOX1	5.58114e-07	1.62032	0.00766514
NREP	3.05349e-13	1.60779	4.19367e-09
SPOCD1	1.96958e-15	1.60551	2.70502e-11
SLC17A9	1.01827e-23	1.60506	1.39849e-19
KRT14	NA	1.60478	NA
PKIG	6.19861e-27	1.6032	8.51317e-23
TM4SF1	7.42872e-16	1.59519	1.02026e-11
HLA-F	3.05959e-21	1.59439	4.20205e-17
RIPOR2	8.18105e-08	1.58983	0.00112359
XIRP1	3.07346e-10	1.58796	4.22108e-06
TWIST1	5.13263e-18	1.58726	7.04915e-14
PKM	1.63963e-25	1.58434	2.25187e-21
B3GNT2	9.17628e-17	1.58341	1.26027e-12
HIVEP3	9.01675e-11	1.58249	1.23836e-06
TNFAIP3	1.54245e-10	1.58226	2.1184e-06
HACD1	3.18053e-17	1.57772	4.36813e-13
RHBDF2	6.34564e-22	1.57698	8.7151e-18
TAP1	2.6106e-21	1.5761	3.5854e-17
LEF1	4.86006e-16	1.57511	6.67481e-12
WDR54	9.13789e-36	1.57028	1.255e-31
NPTX2	1.89856e-14	1.56799	2.60748e-10
DNER	NA	1.56619	NA
CXCL10	NA	1.56526	NA
FAM89A	2.02634e-10	1.56448	2.78297e-06
POSTN	8.09678e-07	1.5644	0.0111201
PSMA6	3.05498e-10	1.56332	4.19571e-06
MYO1B	1.18394e-16	1.56283	1.62602e-12
DUSP14	3.06298e-18	1.5601	4.2067e-14
SOX5	NA	1.55777	NA
CHRNA1	2.41362e-09	1.55759	3.31486e-05
EIF4EBP1	7.34444e-28	1.5507	1.00869e-23
TNFAIP8	2.07766e-19	1.53828	2.85345e-15
SCN1B	1.22177e-19	1.53453	1.67798e-15
IL1RL1	NA	1.53322	NA
MSANTD3	1.33866e-26	1.53157	1.83852e-22
LRRC15	1.18949e-07	1.52609	0.00163365
STARD13	8.74455e-21	1.52561	1.20098e-16
LYN	1.05194e-14	1.5157	1.44473e-10
GLIS3	8.49823e-25	1.51507	1.16715e-20
AGAP2-AS1	1.31873e-31	1.51179	1.81115e-27
ACTN1	4.80153e-21	1.50327	6.59442e-17
GSTO1	1.60234e-26	1.49921	2.20066e-22
GPRC5C	1.13766e-10	1.49674	1.56246e-06
EPAS1	1.28379e-11	1.49463	1.76316e-07
ISG15	4.10558e-13	1.49457	5.6386e-09
RNASEK	2.35313e-05	1.49378	0.323179
S100A2	NA	1.49352	NA
CSMD2	5.3672e-17	1.49298	7.37131e-13
COL4A2	1.20428e-16	1.49159	1.65396e-12
BCAT1	5.85456e-17	1.48893	8.04065e-13
SPATA13	6.56337e-25	1.48812	9.01413e-21
CPM	7.31254e-11	1.48787	1.0043e-06
DSC2	8.17749e-11	1.48528	1.1231e-06
JARID2	5.70789e-12	1.48317	7.83922e-08
PODNL1	1.25067e-18	1.48101	1.71767e-14
SAT1	2.30841e-19	1.48024	3.17038e-15
RND3	6.20763e-12	1.47583	8.52556e-08
PVR	2.53017e-19	1.47417	3.47494e-15
PGK1	3.21942e-26	1.47227	4.42155e-22
NINJ1	2.54353e-20	1.47141	3.49328e-16
BTN2A1	2.58806e-27	1.46992	3.55444e-23
LGALS1	1.63365e-19	1.46915	2.24365e-15
FMNL3	2.19986e-19	1.46893	3.02129e-15
UCK2	3.46772e-18	1.46886	4.76257e-14
ARSI	4.19651e-17	1.46569	5.76349e-13
HLA-A	1.13425e-14	1.46381	1.55778e-10
PRELID1	3.84138e-22	1.46328	5.27575e-18
SNTB1	1.68916e-16	1.46304	2.31989e-12
PMEPA1	9.24956e-19	1.46262	1.27033e-14
PTTG1	3.1065e-19	1.46081	4.26647e-15
SH3RF3	1.81919e-20	1.45079	2.49848e-16
GREM1	6.29676e-14	1.44612	8.64797e-10
UBALD2	7.26139e-18	1.44144	9.9728e-14
FBN2	1.66247e-07	1.43928	0.00228324
TBX2	6.55551e-15	1.4391	9.00333e-11
FPR1	5.59728e-07	1.43855	0.0076873
CD276	2.05144e-15	1.43798	2.81745e-11
C1orf115	4.40648e-06	1.43778	0.0605186
ITGA1	5.60459e-12	1.43638	7.69734e-08
PLPPR4	1.70903e-06	1.43441	0.0234719
IFIT3	0.000424674	1.43346	1
STAMBPL1	3.53016e-21	1.43339	4.84832e-17
NXN	2.09131e-22	1.43266	2.8722e-18
SGPP2	0.000302493	1.43213	1
HILPDA	3.59378e-14	1.42974	4.9357e-10
SPON2	1.66873e-11	1.42974	2.29183e-07
RELB	7.73735e-16	1.42727	1.06265e-11
C1QB	NA	1.42636	NA
FADS3	4.46523e-22	1.42394	6.13255e-18
S100A9	0.00123125	1.4233	1
RSAD2	0.00357368	1.42227	1
SCG5	1.24156e-16	1.42017	1.70516e-12
PRPS2	4.94483e-21	1.41997	6.79122e-17
SEMA7A	6.27344e-10	1.41678	8.61594e-06
HS3ST3A1	8.24611e-20	1.41299	1.13252e-15
FGF2	1.82068e-11	1.41131	2.50052e-07
DYRK3	3.64391e-09	1.41006	5.00455e-05
TMSB15A	1.7062e-10	1.4099	2.3433e-06
MYO5A	6.89302e-17	1.40761	9.46687e-13
SSTR2	0.00158156	1.40629	1
CD274	1.21965e-08	1.40331	0.000167507
SNAI2	8.05063e-16	1.40195	1.10567e-11
AP2S1	2.08247e-20	1.39948	2.86006e-16
RASSF8	1.3023e-13	1.39941	1.78857e-09
PDE4B	9.19167e-11	1.39728	1.26238e-06
SYT7	1.59421e-09	1.39617	2.18948e-05
CCL8	NA	1.39583	NA
S100A7	0.0134813	1.39511	1
CAV1	7.73424e-16	1.39276	1.06222e-11
SLC31A1	8.78285e-23	1.39271	1.20624e-18
ATP6V0B	4.71416e-19	1.39083	6.47442e-15
KCNG1	1.27005e-07	1.39078	0.00174429
C1QTNF1	1.64085e-17	1.38344	2.25354e-13
ST3GAL1	1.7834e-15	1.38274	2.44932e-11
MYH9	1.44755e-16	1.38238	1.98807e-12
TANC1	2.48438e-12	1.38006	3.41204e-08
FRMD4A	3.19402e-18	1.3795	4.38666e-14
ARHGAP22	2.59746e-16	1.37796	3.56736e-12
ZP3	1.75024e-07	1.37733	0.00240378
DGKI	1.5508e-06	1.37538	0.0212987
EVI2A	6.11282e-05	1.37352	0.839534
VWA8	8.00385e-16	1.37079	1.09925e-11
HES4	2.0038e-09	1.36981	2.75202e-05
EPSTI1	2.15091e-13	1.36927	2.95406e-09
FLT1	6.33832e-05	1.36816	0.870505
MAP4K4	3.04163e-06	1.36644	0.0417737
TMEM26	6.45747e-08	1.36613	0.000886869
TNFAIP6	8.44051e-08	1.36577	0.00115922
ASB1	6.83399e-18	1.36571	9.3858e-14
IQSEC2	1.98445e-24	1.36504	2.72544e-20
CDX1	5.90494e-07	1.3624	0.00810985
NOTUM	1.84581e-10	1.35745	2.53504e-06
BARX1	0.103215	1.35633	1
KCNS3	6.72548e-11	1.35376	9.23677e-07
BCAS4	2.62418e-13	1.35284	3.60405e-09
C12orf75	8.95405e-10	1.35278	1.22975e-05
PSTPIP2	3.77546e-17	1.35161	5.18521e-13
CCDC68	1.78012e-07	1.3482	0.00244482
ABCC3	3.71547e-11	1.34426	5.10283e-07
PLK2	3.17529e-11	1.34182	4.36095e-07
NAMPT	9.94889e-13	1.34033	1.36638e-08
ADAMTS2	1.6259e-11	1.33871	2.23301e-07
MCAM	0.00106968	1.33568	1
MAP3K4	5.00284e-15	1.33541	6.8709e-11
PSD3	2.61293e-17	1.33314	3.5886e-13
ARFGAP3	6.92992e-21	1.33234	9.51755e-17
NECTIN3	3.31705e-08	1.33075	0.000455564
GRIA3	7.9648e-11	1.32989	1.09389e-06
SHOX2	0.0451281	1.3297	1
PLOD1	6.65465e-18	1.32805	9.1395e-14
FAM20C	2.31859e-15	1.32612	3.18436e-11
ELK1	9.09813e-17	1.32386	1.24954e-12
PRR5	6.03279e-16	1.32196	8.28543e-12
HCAR2	0.00110848	1.32043	1
ARMC9	6.00362e-18	1.31962	8.24538e-14
RHOQ	3.52473e-10	1.31813	4.84086e-06
GMFG	1.04625e-08	1.31454	0.000143693
PELI1	7.1597e-07	1.31208	0.00983313
SGCB	5.89921e-19	1.3087	8.10198e-15
TGFB2	5.1179e-10	1.3073	7.02893e-06
RASIP1	2.485e-15	1.30333	3.4129e-11
PLD1	7.95267e-16	1.30204	1.09222e-11
DOCK4	1.48525e-13	1.30043	2.03984e-09
TYMP	5.05149e-12	1.29893	6.93772e-08
BCKDHA	1.52957e-08	1.29827	0.000210071
C5orf46	1.98132e-06	1.29815	0.0272115
PHC2	2.00717e-20	1.29687	2.75665e-16
RASD1	8.45503e-07	1.29352	0.0116121
BAX	8.94424e-18	1.2934	1.2284e-13
SLC9A3R2	1.15918e-29	1.29234	1.59202e-25
TPI1	3.47483e-17	1.29139	4.77234e-13
ADAMTS14	2.6807e-10	1.28983	3.68167e-06
TGFB1I1	7.08368e-16	1.28969	9.72872e-12
ZP1	2.58062e-07	1.28885	0.00354422
DKK3	3.67461e-12	1.28603	5.04671e-08
ORMDL2	5.2737e-20	1.28503	7.2429e-16
ITGA3	1.32894e-06	1.28109	0.0182517
HLA-C	8.75912e-12	1.28075	1.20298e-07
NDRG4	3.5702e-09	1.2803	4.90332e-05
WWC1	1.81795e-06	1.27972	0.0249677
ALG3	1.75167e-19	1.27806	2.40575e-15
HK2	1.20789e-13	1.27701	1.65892e-09
KIAA1549L	0.000219756	1.27701	1
STEAP1B	0.000807987	1.27701	1
PSMA2	1.00699e-08	1.27512	0.0001383
COL5A2	5.17066e-10	1.27472	7.10139e-06
CPA4	0.00047938	1.27288	1
PDK1	2.2252e-14	1.27086	3.05609e-10
STK17B	2.7946e-05	1.26333	0.38381
AIM2	0.114241	1.2619	1
CPEB4	1.11511e-17	1.26187	1.53149e-13
TSC22D1	7.22525e-13	1.26072	9.92315e-09
MRPS6	3.21392e-17	1.25934	4.414e-13
WDR86	3.82768e-12	1.25849	5.25693e-08
HMGB3	3.35655e-17	1.25801	4.60989e-13
AHR	2.06242e-09	1.25459	2.83252e-05
PLEKHO1	5.10519e-24	1.2535	7.01147e-20
TPM4	3.98208e-11	1.25163	5.46899e-07
ITPRIP	4.99561e-13	1.24988	6.86098e-09
SERPINH1	5.2344e-11	1.24856	7.18893e-07
GDNF	0.000162709	1.24838	1
FKBP4	4.47659e-14	1.24833	6.14815e-10
STK17A	3.07096e-10	1.24706	4.21765e-06
USB1	5.108e-19	1.24581	7.01532e-15
RELL1	3.13523e-05	1.245	0.430592
HERC5	5.11879e-05	1.24434	0.703015
ERO1A	2.38268e-20	1.23889	3.27238e-16
MIR210HG	6.21918e-10	1.23779	8.54142e-06
PANX1	1.48486e-16	1.23601	2.03931e-12
DERL3	9.31611e-07	1.23549	0.0127947
FSCN1	3.4471e-13	1.23477	4.73425e-09
DUSP4	2.52527e-08	1.23475	0.000346821
RIPK2	5.46314e-21	1.23343	7.50308e-17
SACS	2.95433e-13	1.23336	4.05747e-09
LYST	4.58556e-14	1.23053	6.29781e-10
HAPLN3	5.51078e-15	1.23038	7.56851e-11
BMP1	1.55187e-15	1.2229	2.13134e-11
LAYN	1.06378e-11	1.22276	1.46099e-07
NRIP3	1.13544e-09	1.22193	1.55941e-05
SDC4	2.04031e-12	1.21839	2.80216e-08
GLIPR1	4.92197e-12	1.218	6.75983e-08
IL4R	1.03485e-17	1.21644	1.42127e-13
NPC1	3.3057e-16	1.21561	4.54004e-12
IL32	2.87662e-16	1.21426	3.95074e-12
UBE2V1	0.000141242	1.21282	1
USP54	2.04261e-13	1.20779	2.80532e-09
MIF	2.2388e-08	1.20776	0.000307477
FIBCD1	5.52088e-05	1.20722	0.758238
LRRFIP1	5.59295e-10	1.2062	7.68136e-06
SLC39A6	1.03966e-08	1.20409	0.000142787
REEP3	5.96338e-18	1.20328	8.19011e-14
ECE1	4.98093e-11	1.20306	6.84081e-07
GNG10	1.55843e-05	1.20222	0.214034
RNF114	1.03152e-14	1.20213	1.41669e-10
TMEM184B	4.38996e-18	1.20008	6.02917e-14
FBLIM1	1.4019e-13	1.1993	1.92537e-09
NECTIN2	7.65574e-16	1.19902	1.05144e-11
GPR84	3.78961e-05	1.19757	0.520465
ABCC4	8.61663e-18	1.19719	1.18341e-13
ATP13A3	7.24173e-07	1.19701	0.0099458
LRRN3	0.000121117	1.19668	1
SLC38A5	1.88051e-14	1.19265	2.58269e-10
RASL10B	0.000256366	1.19224	1
PTGS2	6.19146e-07	1.19194	0.00850335
RAP1B	1.49016e-14	1.19171	2.04659e-10
PPP3CC	9.49436e-14	1.19049	1.30396e-09
UBE2S	4.69798e-11	1.18862	6.4522e-07
RAB13	1.15617e-13	1.18839	1.58788e-09
LMO4	7.38528e-10	1.18803	1.01429e-05
P4HA2	2.1124e-12	1.18768	2.90117e-08
BST2	2.13325e-10	1.18752	2.9298e-06
WIPF1	2.42372e-13	1.18718	3.32873e-09
MAPKAPK2	5.56327e-12	1.1847	7.6406e-08
HS2ST1	4.54751e-16	1.18363	6.24555e-12
COL6A1	6.98826e-09	1.18361	9.59768e-05
SNRPB	1.09954e-15	1.18243	1.51011e-11
PLOD3	1.43265e-16	1.18198	1.9676e-12
SLAIN2	2.96787e-12	1.17954	4.07607e-08
RAC2	3.78196e-07	1.17899	0.00519415
ALDH3B1	3.04763e-13	1.17888	4.18561e-09
ZNF281	8.02777e-19	1.17861	1.10253e-14
DRAXIN	4.06163e-05	1.17717	0.557824
S1PR3	0.00196299	1.17701	1
FBXO32	1.84573e-10	1.17689	2.53493e-06
ABTB1	2.4175e-17	1.17593	3.32019e-13
UBTD1	3.51173e-14	1.17469	4.82301e-10
BDNF	1.02176e-05	1.17301	0.140328
PLEK	0.00036106	1.17251	1
DSEL	2.49389e-08	1.16773	0.000342511
PREX1	6.87093e-05	1.16733	0.943653
ZC3H12C	2.43803e-07	1.16533	0.0033484
FAM174B	3.14867e-09	1.16422	4.32438e-05
SPAG4	6.76968e-12	1.1638	9.29748e-08
STK10	8.57953e-15	1.16226	1.17831e-10
CD44	1.51325e-10	1.16131	2.0783e-06
PITPNC1	5.07052e-16	1.15999	6.96385e-12
CLMP	3.51162e-12	1.15922	4.82285e-08
AP1S2	4.13493e-21	1.15802	5.67891e-17
PDZRN3	9.5346e-09	1.1565	0.000130948
PGS1	8.11858e-19	1.15603	1.11501e-14
TRIB3	8.65073e-09	1.15554	0.000118809
JAK2	1.2195e-06	1.1537	0.0167487
ADAMDEC1	NA	1.1532	NA
GLUL	3.14025e-09	1.15293	4.31282e-05
ITGB3	2.09206e-05	1.15205	0.287324
EVA1B	9.29365e-12	1.15157	1.27639e-07
EHF	0.00665884	1.15148	1
TMEM208	6.74788e-15	1.14992	9.26754e-11
SURF4	2.08741e-13	1.14921	2.86684e-09
CNN2	3.24059e-08	1.14893	0.000445063
HM13	2.04893e-09	1.14858	2.81401e-05
ALAS1	5.09211e-13	1.14829	6.9935e-09
PNPLA3	6.99588e-05	1.14797	0.960814
HSBP1L1	2.41754e-17	1.14595	3.32025e-13
BATF3	1.7096e-06	1.14562	0.0234796
SYNJ2	1.19598e-11	1.14532	1.64256e-07
LOXL3	1.47777e-11	1.1447	2.02957e-07
SLC11A2	1.17649e-16	1.14419	1.61579e-12
MFSD10	1.28374e-12	1.14336	1.76309e-08
SNAP25	1.05391e-05	1.14236	0.144744
ANKRD28	1.27487e-09	1.13994	1.75091e-05
PIK3CD	1.26519e-05	1.13884	0.173761
PFN1	2.42553e-12	1.13794	3.33122e-08
MFAP2	1.09596e-07	1.13764	0.00150519
INSIG1	4.46501e-10	1.13453	6.13225e-06
ELFN1	0.00149083	1.13405	1
PLOD2	8.98102e-16	1.13383	1.23345e-11
OAS2	1.23616e-08	1.13209	0.000169774
TNFRSF12A	1.185e-09	1.13114	1.62748e-05
SLC6A8	1.71721e-10	1.1309	2.35842e-06
CYB5R4	5.12945e-17	1.13046	7.04479e-13
LACTB	8.24503e-11	1.12883	1.13237e-06
CCL11	0.00383455	1.12428	1
AGRN	2.00954e-11	1.12315	2.7599e-07
SECTM1	3.6414e-06	1.12014	0.050011
SRD5A1	1.03028e-12	1.12013	1.41498e-08
SCARB1	3.96848e-14	1.12007	5.45031e-10
STARD4	3.44213e-12	1.11831	4.72742e-08
TWF2	2.51605e-15	1.11812	3.45555e-11
CARD19	9.56152e-18	1.1175	1.31318e-13
TOM1	4.1531e-11	1.1175	5.70387e-07
AHRR	0.000447166	1.11743	1
ODF3B	9.98228e-07	1.1163	0.0137097
LYPLA2	2.14172e-14	1.11534	2.94144e-10
EHD3	5.17594e-10	1.11533	7.10864e-06
KLRD1	5.4051e-12	1.11468	7.42337e-08
VSNL1	3.47644e-05	1.11188	0.477454
NETO1	6.12366e-05	1.11158	0.841023
USP43	0.000138658	1.10961	1
SYDE1	2.44439e-23	1.10888	3.35712e-19
SLC52A2	1.81434e-13	1.10796	2.49182e-09
PGAM1	2.58263e-14	1.10771	3.54699e-10
LPXN	4.88632e-11	1.10746	6.71088e-07
SMIM13	7.06547e-14	1.10724	9.70372e-10
IQCD	2.49845e-05	1.10667	0.343137
PRSS12	0.00010323	1.10652	1
RAB43	0.000295044	1.10631	1
BCL2L1	2.27934e-14	1.1057	3.13044e-10
EFNB3	4.80236e-06	1.10491	0.0659556
TBC1D2	1.23622e-08	1.10489	0.000169783
UBA6	6.58299e-11	1.10412	9.04108e-07
TRPV4	4.29675e-11	1.10341	5.90116e-07
STON1	5.07866e-18	1.10324	6.97503e-14
PPP1CA	1.92886e-14	1.10303	2.6491e-10
RAB20	3.78143e-09	1.10298	5.19342e-05
PAM16	4.48349e-05	1.10117	0.615763
P4HA1	1.62112e-12	1.10039	2.22644e-08
SH2B3	9.94044e-12	1.09793	1.36522e-07
WLS	3.05382e-12	1.09779	4.19412e-08
LAMB3	2.17822e-09	1.09632	2.99157e-05
CDR2L	3.3693e-18	1.09553	4.6274e-14
KIF26B	1.2475e-05	1.09364	0.171332
PLIN2	1.06439e-09	1.0931	1.46184e-05
CA9	7.36949e-05	1.09275	1
RBPMS	7.92167e-13	1.09251	1.08796e-08
DUSP3	7.13169e-12	1.09166	9.79466e-08
ANKLE2	5.8349e-13	1.09163	8.01365e-09
AEN	3.40298e-15	1.09117	4.67366e-11
B2M	6.49781e-10	1.09043	8.9241e-06
SCD	1.5484e-10	1.09015	2.12658e-06
BCAR1	1.72711e-20	1.08987	2.37201e-16
RHOH	1.59022e-06	1.0896	0.02184
WNT5B	9.52643e-05	1.08956	1
SMAD1	1.27942e-09	1.0892	1.75715e-05
PTPN12	9.85676e-13	1.0883	1.35373e-08
PNP	1.70022e-07	1.08784	0.00233508
RILPL2	2.33153e-11	1.0878	3.20213e-07
TRAF3IP2	3.48446e-15	1.08751	4.78556e-11
GFPT1	1.7723e-13	1.08727	2.43408e-09
IER3	1.13823e-06	1.08684	0.0156324
TUBG1	2.16468e-12	1.08635	2.97297e-08
ACKR4	2.07013e-06	1.08553	0.0284312
PLPP7	3.46984e-08	1.08349	0.000476548
TNS3	2.86231e-10	1.08176	3.93109e-06
RFX8	0.000340014	1.08151	1
PPP5C	7.37793e-12	1.08107	1.01328e-07
OPN3	2.45432e-10	1.0809	3.37076e-06
BVES	7.87454e-05	1.08004	1
TP53RK	6.45682e-12	1.07917	8.86779e-08
COMT	1.77055e-10	1.07889	2.43167e-06
DNAJC15	2.57719e-11	1.07837	3.53952e-07
SLC25A15	7.30655e-06	1.07823	0.100348
GOLT1B	2.58441e-16	1.07818	3.54943e-12
PSME2	3.47377e-12	1.07564	4.77087e-08
CDC42EP1	1.12972e-09	1.07159	1.55155e-05
ZNF608	2.42656e-09	1.07081	3.33264e-05
PTPN11	4.10291e-10	1.07007	5.63494e-06
TVP23B	3.14837e-08	1.06888	0.000432397
DYNLT3	2.41342e-13	1.06759	3.31459e-09
USP3	1.92315e-11	1.06252	2.64125e-07
PSMD8	1.00004e-11	1.06206	1.37345e-07
NFE2L3	1.79415e-07	1.06184	0.00246408
BAK1	6.98416e-13	1.06164	9.59204e-09
CDH2	8.17725e-06	1.06109	0.112306
SOCS2	2.79064e-08	1.06077	0.000383266
MICB	1.27628e-06	1.06069	0.0175284
ARSG	6.64985e-13	1.05921	9.1329e-09
ZNF697	8.98143e-07	1.05887	0.0123351
CYTOR	4.11181e-08	1.05778	0.000564715
FAM78A	0.00455776	1.05769	1
SOD2	1.00167e-07	1.05767	0.00137569
KCNA3	0.00354693	1.05759	1
GPR68	4.09432e-12	1.05682	5.62314e-08
HMGXB3	1.90128e-09	1.05503	2.61122e-05
SHC1	3.65949e-14	1.05341	5.02594e-10
C5AR1	0.345318	1.05263	1
F3	1.12414e-09	1.05176	1.54389e-05
MT1E	2.60061e-11	1.05125	3.57168e-07
HSPA2	9.07905e-15	1.04991	1.24692e-10
SMAP2	1.51602e-07	1.0489	0.00208211
IFITM1	0.000464505	1.04886	1
ZGPAT	0.000440896	1.04807	1
ALPK2	2.60324e-05	1.04655	0.357529
ROBO2	3.13584e-06	1.04589	0.0430676
KLHL2	3.20572e-11	1.04561	4.40274e-07
PCBP3	2.19643e-13	1.04417	3.01658e-09
NRM	3.18047e-11	1.04344	4.36805e-07
PSMD2	1.90699e-12	1.04232	2.61906e-08
UNC93B1	3.96145e-12	1.04224	5.44065e-08
B4GALT3	8.00536e-10	1.04165	1.09946e-05
ING1	7.28767e-12	1.0415	1.00089e-07
STEAP3	5.40607e-05	1.04143	0.742469
DAXX	7.80034e-11	1.04107	1.0713e-06
DEDD2	1.21425e-11	1.04025	1.66765e-07
SCN5A	0.00278478	1.04012	1
SUSD6	4.00183e-17	1.03987	5.49612e-13
DAPK3	1.2762e-11	1.03946	1.75273e-07
CAB39	9.34968e-13	1.03882	1.28409e-08
LCP2	2.1174e-05	1.0384	0.290804
ARHGEF28	6.30921e-06	1.03627	0.0866507
HEY1	6.97091e-06	1.036	0.0957385
GBE1	2.52386e-16	1.03591	3.46627e-12
DESI1	3.51319e-14	1.03572	4.82502e-10
GNAI2	1.40671e-10	1.0356	1.93197e-06
MRPL52	9.73083e-16	1.03506	1.33643e-11
DUSP7	2.93026e-12	1.03484	4.02442e-08
CARD16	1.59106e-16	1.03473	2.18516e-12
JAK1	5.64907e-09	1.03439	7.75843e-05
ACTR3	3.69437e-14	1.03202	5.07385e-10
CASP7	2.1024e-13	1.03189	2.88743e-09
RARB	2.11592e-09	1.03082	2.90601e-05
TMEM101	9.98655e-13	1.02982	1.37155e-08
CYP7B1	0.000155462	1.02948	1
HSPA6	4.72431e-05	1.02684	0.648837
ALDOA	2.58295e-05	1.02662	0.354743
EFNB1	4.2971e-11	1.02484	5.90164e-07
WFDC1	3.20265e-06	1.02365	0.0439852
ZSWIM4	2.14351e-11	1.02343	2.9439e-07
SLC2A1	1.42336e-13	1.02215	1.95485e-09
TXNDC17	9.69928e-14	1.02209	1.3321e-09
CTSK	1.67215e-05	1.02182	0.229653
IKBIP	5.19441e-11	1.02088	7.13401e-07
INSIG2	5.41382e-13	1.01888	7.43533e-09
TBK1	7.39315e-15	1.01845	1.01538e-10
GALNT5	5.03493e-10	1.01837	6.91497e-06
PPP1R11	5.54052e-16	1.01824	7.60935e-12
PDGFRB	1.25732e-08	1.01743	0.00017268
VASP	5.60652e-12	1.01639	7.7e-08
GBP1	3.23618e-07	1.01622	0.00444457
MAP2K3	2.50915e-09	1.01481	3.44607e-05
TRPS1	5.14507e-05	1.01281	0.706624
P3H2	0.00192805	1.01263	1
CD2AP	3.71165e-11	1.01177	5.09758e-07
SCN8A	0.017374	1.0089	1
CYP2S1	0.000188661	1.00819	1
CD7	0.000861115	1.00769	1
GTF2H4	1.41064e-05	1.00749	0.193737
TEX9	3.74113e-07	1.00643	0.00513806
PMM2	2.82669e-06	1.0063	0.0388217
ZSCAN2	1.11886e-07	1.00627	0.00153665
PRKG1	8.4256e-09	1.00565	0.000115717
HDAC1	1.15255e-17	1.00504	1.58291e-13
DSC3	0.00037894	1.00493	1
SATB2	0.000143096	1.00467	1
DDA1	1.78846e-12	1.00334	2.45628e-08
TRPV2	1.28002e-14	1.00316	1.75798e-10
STARD3NL	4.77959e-12	1.0018	6.5643e-08
LRRFIP2	1.11254e-09	1.00059	1.52797e-05
IRS1	3.19754e-10	1.00006	4.3915e-06
IFFO2	0.000302285	0.999927	1
BNIP3L	2.36283e-11	0.999641	3.24511e-07
DENND3	1.07041e-06	0.999609	0.0147009
MAD2L2	2.57297e-12	0.999205	3.53371e-08
LMCD1	8.76255e-05	0.99844	1
TNFRSF10A	0.00168131	0.997433	1
TBC1D9	1.26359e-05	0.997322	0.173541
STX11	2.34659e-08	0.996899	0.00032228
ORAI1	1.57345e-14	0.996512	2.16097e-10
ALDOC	1.40279e-12	0.993899	1.92659e-08
SEC61G	1.53539e-14	0.992162	2.1087e-10
FNDC3B	7.75085e-07	0.991859	0.010645
A1BG-AS1	3.92381e-05	0.99185	0.538896
CHD7	0.000334937	0.99059	1
FBXO2	5.67178e-08	0.989956	0.000778963
BAIAP2L1	1.31678e-05	0.989431	0.180847
PDCD1LG2	8.75407e-07	0.988403	0.0120228
DGAT2	0.000165551	0.988286	1
PPP2R5B	7.57287e-15	0.987381	1.04006e-10
CISD2	3.8961e-16	0.98668	5.3509e-12
SMARCB1	2.36428e-10	0.985158	3.2471e-06
DNASE1L1	4.38595e-11	0.984768	6.02367e-07
DCUN1D5	2.1252e-11	0.983711	2.91875e-07
SLC24A2	0.000807943	0.983532	1
TMEM38B	1.44973e-12	0.98315	1.99106e-08
HSD17B2	0.0014274	0.982722	1
MSRB1	6.90339e-15	0.982613	9.48111e-11
RTP4	7.16902e-10	0.982041	9.84594e-06
DEPDC7	1.34329e-07	0.981551	0.00184487
SPRY4	2.0456e-05	0.981338	0.280943
GPR161	2.43031e-11	0.98124	3.33778e-07
IGF1R	3.06218e-11	0.980867	4.2056e-07
SLC36A4	3.7598e-14	0.980673	5.1637e-10
TTLL12	3.59049e-13	0.980467	4.93117e-09
TRIM16	3.90309e-13	0.980096	5.36051e-09
RIN1	7.16309e-10	0.979367	9.83779e-06
SAE1	2.87082e-11	0.977979	3.94279e-07
FMO1	0.00134101	0.976498	1
PSMB10	2.36866e-07	0.97612	0.00325311
CHML	0.00268871	0.975967	1
VDAC1	1.37291e-11	0.975621	1.88556e-07
EDEM1	1.18787e-14	0.975352	1.63143e-10
BACH1	0.000223718	0.973158	1
PARP14	0.000757377	0.97296	1
FXYD5	1.7267e-11	0.972723	2.37145e-07
APCDD1	2.67988e-10	0.972699	3.68055e-06
PLAT	8.59252e-06	0.972508	0.11801
LMAN1	1.74649e-07	0.972471	0.00239863
METRN	3.42259e-06	0.972426	0.0470058
EML1	1.38694e-12	0.97194	1.90482e-08
RABAC1	1.47314e-09	0.970906	2.02321e-05
ALCAM	0.00132963	0.969778	1
TNFAIP1	7.95478e-13	0.96881	1.09251e-08
ITGA8	9.9658e-05	0.967753	1
CHEK1	8.2695e-08	0.967549	0.00113573
CYLD	1.95688e-08	0.96609	0.000268758
SNX10	1.65845e-10	0.965446	2.27772e-06
AMZ1	0.0812211	0.965348	1
SPDL1	5.69663e-12	0.964754	7.82375e-08
NOD2	0.0182493	0.962234	1
TM6SF2	1.17341e-08	0.962134	0.000161156
IGF2R	7.93307e-08	0.961826	0.00108953
LYPLA1	8.17748e-15	0.961017	1.1231e-10
SHB	1.82787e-08	0.960688	0.00025104
EHD1	2.44989e-08	0.960348	0.000336468
TNFRSF10D	1.14303e-08	0.960254	0.000156984
BOP1	0.00056191	0.960111	1
MOB1B	4.14925e-12	0.959448	5.69858e-08
EMP2	3.94001e-06	0.95938	0.0541121
CAV2	5.42733e-10	0.959086	7.45389e-06
PAPSS1	1.24478e-10	0.958969	1.70958e-06
ASL	3.31199e-17	0.9582	4.54869e-13
LAMA1	7.44923e-08	0.957778	0.00102308
SHKBP1	6.99383e-12	0.957437	9.60532e-08
TKT	2.20498e-11	0.957431	3.02832e-07
RPS6KA1	0.00396099	0.956515	1
GSAP	9.13929e-10	0.95622	1.25519e-05
C2CD2	6.05537e-14	0.954563	8.31645e-10
TMX1	1.28446e-12	0.953701	1.76408e-08
RGS20	0.0143222	0.953063	1
SLC25A24	3.23233e-11	0.952977	4.43928e-07
CALU	9.56577e-10	0.952745	1.31376e-05
HSPA1B	0.000108876	0.952194	1
FKBP10	5.71163e-09	0.951371	7.84435e-05
ARHGAP24	3.50629e-09	0.951337	4.81554e-05
KRT86	0.0358452	0.951132	1
APH1B	4.9109e-15	0.950991	6.74464e-11
EIF4E2	4.50445e-12	0.949484	6.18642e-08
WDR1	1.2435e-09	0.947473	1.70782e-05
RHEBL1	0.000562466	0.947439	1
AKT3	6.42486e-08	0.946823	0.00088239
FSD1L	6.80366e-05	0.946582	0.934415
MCC	1.14895e-08	0.945741	0.000157797
SLC2A5	0.000511243	0.945331	1
ELK3	7.6623e-10	0.945244	1.05234e-05
SRPK1	6.4264e-11	0.944844	8.82601e-07
PON2	1.66105e-10	0.944746	2.28129e-06
SFXN1	3.61184e-13	0.941366	4.96049e-09
PLEK2	0.000495601	0.939235	1
CACYBP	3.75871e-09	0.939024	5.16221e-05
PPP6R1	8.41629e-07	0.938887	0.0115589
NEAT1	1.01566e-06	0.938885	0.0139491
STAT1	2.55933e-05	0.938522	0.351498
SOST	0.00124963	0.938205	1
SDK1	2.51759e-08	0.937258	0.000345766
PTMA	2.6938e-09	0.936992	3.69966e-05
NTMT1	4.06536e-11	0.936961	5.58337e-07
MX1	0.00395006	0.936123	1
TRAF2	1.43948e-11	0.936059	1.97698e-07
PSMD9	4.63525e-07	0.935555	0.00636605
ATP2B1	3.37112e-08	0.935005	0.00046299
ANO10	4.17114e-14	0.934696	5.72865e-10
PPM1G	9.25484e-09	0.934474	0.000127106
VEGFC	4.66693e-07	0.934439	0.00640956
ECT2	8.36786e-07	0.933904	0.0114924
ATG7	7.9369e-17	0.933449	1.09005e-12
BEST1	7.39695e-06	0.933229	0.10159
USP31	3.87793e-09	0.932545	5.32595e-05
FAP	2.60588e-07	0.9325	0.00357892
PDZD2	0.000687575	0.932297	1
SEC13	1.04581e-06	0.931803	0.0143632
STMN1	5.2518e-07	0.931336	0.00721282
CYP51A1	1.98818e-05	0.930612	0.273056
C4orf48	2.55785e-12	0.930514	3.51295e-08
C2CD4B	0.00021693	0.930276	1
PSMA5	8.16028e-11	0.929437	1.12073e-06
PRRX2	0.00267048	0.929381	1
TIGAR	9.68408e-13	0.929084	1.33001e-08
SARNP	6.2895e-05	0.928959	0.8638
PPM1H	2.82865e-05	0.928444	0.388487
SEMA6D	0.000351697	0.927558	1
C15orf39	3.85661e-11	0.926658	5.29667e-07
ABLIM3	5.77094e-09	0.926343	7.92581e-05
AGPAT2	7.80428e-12	0.925868	1.07184e-07
RIT1	1.09406e-12	0.925428	1.50259e-08
CSNK1E	1.66491e-09	0.924677	2.28659e-05
EFNB2	9.25437e-06	0.924625	0.1271
QPCTL	6.92346e-05	0.924554	0.950867
SQLE	2.20595e-12	0.924275	3.02966e-08
RGS10	4.52857e-08	0.924162	0.000621954
PPFIBP1	6.25155e-07	0.923883	0.00858588
HSPA1A	0.000568141	0.923859	1
UFM1	1.59968e-11	0.923142	2.19701e-07
ATP6V1C1	8.90446e-13	0.922552	1.22294e-08
OTUD1	5.99357e-05	0.92252	0.823157
PTBP3	5.22142e-09	0.921694	7.17109e-05
NAT14	2.61751e-10	0.921281	3.59489e-06
CSRP2	2.51395e-07	0.921253	0.00345265
ILK	9.74629e-10	0.920996	1.33856e-05
SLC7A5	8.48269e-06	0.920864	0.116501
RGS19	1.04004e-12	0.920759	1.42839e-08
FBXW5	2.18095e-10	0.920586	2.99531e-06
TEAD4	2.68239e-10	0.920133	3.68399e-06
RPUSD1	1.01111e-11	0.920114	1.38866e-07
ADIPOR1	2.60989e-10	0.920044	3.58442e-06
CPPED1	2.9806e-08	0.919697	0.000409356
ADCY4	1.00764e-05	0.918553	0.13839
RFXANK	6.96367e-11	0.918373	9.56391e-07
OXSR1	1.23215e-08	0.91802	0.000169223
GET4	6.92964e-05	0.917077	0.951717
TICAM2	0.000775233	0.915947	1
AIG1	3.72052e-07	0.915741	0.00510976
XKR8	5.13125e-08	0.915499	0.000704726
SGTB	3.30539e-09	0.914865	4.53963e-05
SLC6A6	3.40795e-08	0.914259	0.000468048
TMF1	1.71581e-05	0.914257	0.235649
NUS1	9.98276e-13	0.913875	1.37103e-08
HIP1	5.59122e-09	0.913481	7.67898e-05
CCDC117	5.15505e-09	0.912703	7.07994e-05
TMUB1	9.30423e-09	0.911416	0.000127784
ASPH	5.51545e-06	0.911274	0.0757491
SERPINB8	5.76802e-09	0.911114	7.9218e-05
TEX11	7.93383e-05	0.911031	1
MFSD12	3.28871e-08	0.910807	0.000451671
ADAM10	3.93144e-09	0.9099	5.39944e-05
ATP6V1A	1.20872e-11	0.909846	1.66006e-07
MOSPD1	3.79237e-15	0.908701	5.20844e-11
PSEN2	4.99302e-10	0.90814	6.85742e-06
IRF9	0.00854964	0.908123	1
NKIRAS2	7.3615e-11	0.907726	1.01103e-06
PLEKHA5	1.79646e-07	0.907506	0.00246726
NDRG1	2.64927e-06	0.907116	0.0363851
BTN2A2	3.78353e-09	0.906957	5.19629e-05
ETV6	2.52207e-08	0.906834	0.000346381
MYCBP	3.38208e-10	0.906198	4.64495e-06
GALE	3.00672e-08	0.906051	0.000412943
GOT2	6.00825e-10	0.905786	8.25173e-06
TAB2	7.42879e-11	0.905436	1.02027e-06
SECISBP2L	3.06759e-06	0.905359	0.0421303
GRPEL1	8.22159e-13	0.904708	1.12915e-08
IL27RA	1.24057e-05	0.904547	0.17038
SUPT3H	2.83152e-12	0.904262	3.88881e-08
IPO5	3.27435e-10	0.903055	4.49699e-06
CSGALNACT1	1.06651e-05	0.902763	0.146474
MAD1L1	9.94977e-09	0.902328	0.00013665
GABRA2	0.000768826	0.90208	1
PSMD7	4.94921e-10	0.901821	6.79725e-06
IGDCC4	9.34971e-09	0.90175	0.000128409
ZNF580	3.67434e-12	0.901515	5.04634e-08
TSFM	5.70381e-12	0.901319	7.83361e-08
ATOX1	1.2732e-10	0.901135	1.74862e-06
PGM2L1	9.07893e-07	0.900332	0.012469
ZNF267	1.0165e-07	0.900062	0.00139606
SSR3	1.34955e-08	0.899878	0.000185347
MTG1	0.000263048	0.899379	1
SNRPC	5.36523e-09	0.898954	7.36861e-05
KCTD14	0.000644733	0.898846	1
SLC15A4	6.18224e-07	0.898225	0.00849069
TRAPPC5	0.0249877	0.898203	1
ARF1	1.91185e-08	0.898186	0.000262573
TENM3	4.40869e-09	0.897911	6.0549e-05
MLKL	1.18703e-09	0.897303	1.63027e-05
NETO2	0.00027907	0.896263	1
RNF152	1.79892e-05	0.895509	0.247064
CBL	8.15854e-07	0.895399	0.0112049
LRRC8E	7.20945e-05	0.895137	0.990145
GPATCH3	2.2245e-10	0.895042	3.05512e-06
TMEM123	6.8367e-09	0.89492	9.38953e-05
TRAF1	4.22108e-08	0.894796	0.000579723
XAF1	3.8936e-05	0.894554	0.534747
WWC2	6.36071e-10	0.894186	8.7358e-06
FTL	4.25767e-07	0.893464	0.00584749
CDC25B	9.99423e-11	0.892951	1.37261e-06
NME4	7.00774e-11	0.891786	9.62443e-07
NEDD4L	0.0639717	0.891354	1
NR2F6	7.09806e-10	0.891162	9.74848e-06
GGH	2.14508e-09	0.890578	2.94606e-05
NCOA7	5.23309e-05	0.890258	0.718713
ZYX	0.000285637	0.890005	1
ST3GAL2	1.11186e-08	0.889984	0.000152703
SLFN5	0.0047323	0.889566	1
PPP1R18	8.99644e-12	0.888551	1.23557e-07
CCNC	1.44693e-12	0.888091	1.98722e-08
MMP7	NA	0.887108	NA
UBE2E1	2.66599e-11	0.887095	3.66146e-07
ARPC3	2.89471e-09	0.885465	3.97559e-05
SLC39A7	2.94213e-09	0.885032	4.04073e-05
HDGF	1.70738e-12	0.884973	2.34492e-08
ATP1B3	2.69613e-10	0.884933	3.70286e-06
SHC3	4.72926e-05	0.88374	0.649517
ZBTB38	1.85594e-07	0.882276	0.00254895
NELL1	0.00304722	0.881666	1
CXCL9	0.00320868	0.881422	1
CTSS	1.30572e-07	0.880234	0.00179328
CLPTM1	2.97281e-09	0.879382	4.08286e-05
GALNT18	1.77613e-05	0.878018	0.243934
MDM2	5.36216e-06	0.877677	0.0736439
SEC24A	3.67608e-09	0.877422	5.04873e-05
TUBA4A	0.00108036	0.87726	1
COPG1	1.49009e-09	0.877231	2.04649e-05
PSMC4	9.81252e-10	0.876949	1.34765e-05
CCL4	0.00036065	0.876605	1
VPS37C	1.59383e-11	0.876469	2.18897e-07
IKBKE	2.867e-11	0.876284	3.93753e-07
NANS	8.39556e-09	0.8756	0.000115305
TPM1	1.89053e-05	0.875283	0.259645
PTPN1	2.22092e-08	0.875281	0.000305021
CORO1C	2.06864e-08	0.875273	0.000284107
ARL8B	6.62305e-08	0.873997	0.000909609
PDCD5	3.02235e-10	0.872891	4.1509e-06
IRAK3	3.37133e-09	0.871907	4.63018e-05
ADGRE5	7.47461e-12	0.871771	1.02656e-07
TMEM30A	1.95386e-09	0.871569	2.68344e-05
ST6GALNAC5	3.82592e-06	0.871328	0.0525452
TK1	2.661e-06	0.87074	0.0365462
VAMP4	5.71219e-11	0.870382	7.84512e-07
TMEM50A	2.3963e-08	0.870116	0.000329108
PDCD10	1.64994e-10	0.86977	2.26603e-06
CFL1	1.08939e-07	0.868856	0.00149616
KCNJ15	1.33366e-05	0.868759	0.183164
KDELR1	1.95283e-06	0.868658	0.0268202
ENTPD4	1.53728e-11	0.868227	2.11129e-07
MLF2	5.23016e-09	0.868221	7.18311e-05
SRP54	2.99149e-09	0.868125	4.10852e-05
TM9SF1	0.00446253	0.867592	1
VEPH1	0.000463268	0.866375	1
STK24	5.74173e-09	0.865771	7.8857e-05
KCNN2	0.197752	0.864813	1
MAFB	0.000275743	0.864339	1
MALT1	7.40974e-08	0.864191	0.00101765
IFIH1	0.0019676	0.86391	1
PDGFC	1.24819e-08	0.863797	0.000171426
PLAUR	2.64264e-08	0.862665	0.00036294
TRPC6	0.00101067	0.86197	1
STRIP2	0.0164231	0.86197	1
STIP1	2.82894e-07	0.861581	0.00388527
KREMEN1	3.43747e-07	0.860632	0.00472103
HSP90AA1	0.000222515	0.859149	1
SH3BP1	5.33544e-09	0.858992	7.32769e-05
CLIC1	8.43218e-10	0.858868	1.15808e-05
PFKP	7.0349e-08	0.857884	0.000966173
QPCT	0.00144949	0.857479	1
RCN3	1.86198e-08	0.857469	0.000255725
TMED1	2.4649e-10	0.856574	3.38529e-06
FTSJ1	7.34434e-08	0.855633	0.00100867
ANKRD52	3.18061e-10	0.855012	4.36825e-06
CD59	8.16148e-06	0.854437	0.11209
TMEM165	2.28874e-10	0.85431	3.14336e-06
PTS	1.96015e-12	0.852515	2.69207e-08
GOPC	2.28226e-07	0.852079	0.00313445
YKT6	1.05793e-10	0.852038	1.45296e-06
PAK2	1.63895e-05	0.852013	0.225093
FOXF2	1.86746e-09	0.851362	2.56477e-05
TMEM263	5.89562e-08	0.850281	0.000809705
OSTM1	1.08205e-09	0.850137	1.48609e-05
IER5	6.44535e-08	0.849123	0.000885205
HECW1	0.000746756	0.848673	1
MTHFD2L	1.32592e-09	0.848164	1.82102e-05
MAML3	0.000444167	0.847122	1
LRRC59	7.71813e-08	0.846789	0.00106001
ZFP91	0.00442347	0.846577	1
EIF2AK4	2.18677e-06	0.846391	0.030033
NDEL1	2.73281e-10	0.845675	3.75324e-06
TSHZ3	5.37202e-09	0.845645	7.37793e-05
ADAM19	2.48945e-08	0.845406	0.000341902
SNAPC2	2.4006e-08	0.844119	0.000329699
KRT17	NA	0.843879	NA
KIAA1217	0.000288621	0.843805	1
EML5	0.00694868	0.843251	1
TBC1D7	2.39614e-11	0.842287	3.29086e-07
FAM20A	0.000115458	0.841792	1
GAS1	0.000833419	0.840853	1
MT2A	3.17614e-08	0.840026	0.000436211
HSPA4	1.00399e-07	0.839454	0.00137889
OTUB1	1.62664e-08	0.838304	0.000223403
PDE4DIP	0.00171844	0.837687	1
CNOT3	3.61457e-10	0.836382	4.96425e-06
TRAF3	1.42754e-10	0.835594	1.96058e-06
HRAS	4.73376e-09	0.835478	6.50135e-05
COL22A1	0.0159917	0.835003	1
IL1RAP	0.000162512	0.834697	1
CTPS1	9.41799e-10	0.834384	1.29347e-05
LSM12	2.47309e-09	0.833401	3.39654e-05
NAGS	8.35051e-05	0.833173	1
OSBPL5	3.43302e-10	0.833018	4.71491e-06
AMPD2	1.38993e-13	0.830698	1.90892e-09
LTBR	9.73966e-07	0.83065	0.0133764
CAPZB	1.71463e-08	0.830392	0.000235487
HDAC9	0.00440534	0.830161	1
BRMS1	2.96511e-09	0.829916	4.07228e-05
HGS	4.62119e-07	0.829619	0.00634675
MYO1F	0.00343306	0.828366	1
GAL	NA	0.828353	NA
TPMT	3.51653e-09	0.828182	4.8296e-05
SHMT2	1.11919e-09	0.827923	1.5371e-05
UBALD1	6.85261e-09	0.826515	9.41137e-05
CXCL11	0.00831183	0.826505	1
RCN1	6.83084e-07	0.826247	0.00938147
IGFBP3	1.54101e-06	0.826234	0.0211642
PSMB7	6.88602e-10	0.826108	9.45726e-06
FGF11	0.000313437	0.824495	1
RAB27A	2.15028e-10	0.824194	2.95319e-06
RITA1	6.96816e-11	0.823819	9.57007e-07
PPP4C	3.31559e-09	0.823017	4.55363e-05
FUOM	1.98641e-06	0.822423	0.0272813
GRB2	2.75255e-07	0.822047	0.00378035
GPANK1	9.75683e-13	0.821733	1.34e-08
CHORDC1	4.29302e-05	0.820472	0.589603
ALG2	2.59048e-09	0.820123	3.55777e-05
ZBTB17	1.50893e-09	0.81999	2.07236e-05
SAMD5	0.00776722	0.81922	1
OPTN	8.64189e-06	0.81897	0.118688
PACSIN3	8.95896e-10	0.81885	1.23042e-05
GLRX2	1.30441e-10	0.818303	1.79147e-06
VCL	1.18937e-05	0.817978	0.163348
TLCD1	4.21473e-06	0.817823	0.0578851
BCAP31	5.32892e-08	0.817362	0.000731874
CYB561	6.54044e-08	0.817176	0.000898264
IPMK	2.64846e-07	0.816965	0.00363739
OSBPL8	0.00080521	0.816923	1
TMEM87B	5.32732e-06	0.816646	0.0731654
SLC39A13	1.5359e-06	0.816449	0.0210941
RAB1B	4.33122e-06	0.816393	0.0594849
MMADHC	8.77976e-09	0.816176	0.000120581
MAPK12	7.09183e-07	0.816093	0.00973992
BOLA2	0.76528	0.815534	1
HDAC5	2.85605e-10	0.814003	3.9225e-06
CSNK2B	1.19368e-07	0.813769	0.0016394
STX1A	0.000128013	0.813607	1
TNFAIP8L1	4.09778e-05	0.813369	0.562789
CEND1	0.00138646	0.813321	1
SRA1	3.69577e-08	0.813287	0.000507577
PIGS	9.86927e-09	0.813267	0.000135545
PIEZO1	2.56004e-12	0.812947	3.51596e-08
ASS1	3.1527e-05	0.812527	0.432991
SCAMP3	1.49138e-06	0.812506	0.0204826
ANK1	0.0046665	0.812217	1
C8orf88	4.73505e-06	0.811861	0.0650312
SUGT1	1.23304e-07	0.810399	0.00169346
PDK3	7.2008e-06	0.809844	0.0988958
MPG	4.44205e-08	0.809681	0.000610071
ELOVL1	8.43522e-07	0.809124	0.0115849
UBXN1	2.73682e-07	0.808735	0.00375874
VSTM4	2.69694e-11	0.80745	3.70398e-07
FAM50A	5.57907e-08	0.807407	0.00076623
MAP4K2	1.10733e-05	0.807187	0.152081
ZPR1	1.19301e-09	0.807088	1.63848e-05
CYP27B1	0.00104058	0.807024	1
NUP50	3.30493e-08	0.806687	0.000453899
INF2	2.28503e-11	0.806627	3.13826e-07
DYNLT1	4.81852e-09	0.805326	6.61775e-05
CALR	4.01159e-06	0.805232	0.0550952
AJAP1	0.0717967	0.804254	1
WDFY2	1.03341e-05	0.803836	0.141928
PRRX1	0.00253967	0.803603	1
CYB561A3	2.70454e-07	0.80266	0.00371441
SH3GL3	0.0709245	0.802381	1
GBA	3.25514e-06	0.802205	0.0447061
SNX8	5.65478e-08	0.802035	0.000776628
TIMM17A	3.70654e-09	0.80162	5.09056e-05
SH3BP4	3.64432e-06	0.801048	0.050051
ZDHHC16	1.66977e-09	0.800951	2.29326e-05
NDST2	0.0009131	0.799129	1
TMED9	2.2683e-06	0.798242	0.0311529
GRINA	7.42722e-06	0.798117	0.102005
RNF144A	5.95506e-05	0.798006	0.817868
ACP2	2.02191e-09	0.797989	2.7769e-05
P4HB	1.31522e-06	0.797902	0.0180632
TMEM132B	0.0524864	0.79734	1
HELZ2	3.05969e-06	0.796885	0.0420218
SLC35A2	3.54177e-08	0.795793	0.000486427
VPS13A	1.88837e-07	0.795787	0.00259349
IFNGR1	1.80273e-05	0.79548	0.247587
FGD4	7.0892e-07	0.793388	0.00973631
PTDSS1	1.13031e-07	0.79282	0.00155237
GNA12	1.86193e-08	0.792148	0.000255718
KRT6A	0.00693273	0.791166	1
RNF144B	0.00480787	0.790987	1
SCYL1	3.45345e-08	0.790467	0.000474297
RB1CC1	0.000769421	0.789896	1
ARPC5L	1.05059e-07	0.789728	0.00144288
SLC35A4	1.90622e-10	0.789514	2.61801e-06
DTNA	0.00176859	0.789493	1
MPDU1	2.65101e-07	0.788737	0.0036409
NUAK2	2.08083e-06	0.788653	0.0285781
TMEM199	2.8609e-10	0.787911	3.92915e-06
M6PR	7.53426e-08	0.787715	0.00103476
CHPF2	3.19896e-09	0.787553	4.39345e-05
P3H4	1.01006e-07	0.787435	0.00138721
POLR3D	5.95912e-09	0.786053	8.18425e-05
SMARCA4	1.56314e-08	0.785927	0.000214682
LAMA5	0.00140844	0.784676	1
PPP1R14C	0.0189606	0.784491	1
DRAP1	2.58355e-08	0.78447	0.000354825
CDK5	1.11754e-11	0.784441	1.53483e-07
CANT1	2.25561e-10	0.78266	3.09786e-06
ATF7IP	0.00837544	0.781766	1
IDH2	1.88321e-06	0.780681	0.025864
TEAD3	2.56077e-09	0.780662	3.51697e-05
MTCH2	9.75231e-11	0.780654	1.33938e-06
MRPL14	4.52501e-09	0.78065	6.21465e-05
SMAD2	1.23456e-08	0.780524	0.000169555
HS6ST2	0.138667	0.780331	1
LY6E	0.00102726	0.780206	1
CRNDE	0.969574	0.779718	1
CBX3	4.41783e-11	0.779604	6.06744e-07
PIH1D1	3.23696e-08	0.779394	0.000444564
G6PD	5.02784e-06	0.779166	0.0690524
MAGOHB	1.64469e-10	0.779113	2.25882e-06
FAT1	0.000523639	0.778957	1
FZD3	5.1994e-06	0.778641	0.0714086
PLEKHB2	2.61538e-08	0.778554	0.000359196
SUGCT	0.000135443	0.77836	1
NRAS	4.72395e-10	0.777364	6.48787e-06
PILRA	0.000259143	0.777118	1
PRMT1	3.63826e-07	0.776649	0.00499678
NAB1	6.68054e-07	0.776464	0.00917505
LY6K	0.00318408	0.776205	1
TMEM183A	1.29166e-09	0.775917	1.77397e-05
CLIC4	6.97731e-07	0.775669	0.00958264
ARL3	3.74272e-09	0.775666	5.14026e-05
EGFL7	0.000104759	0.774979	1
TMEM181	2.03457e-06	0.774859	0.0279428
MRPL38	0.0153996	0.774716	1
PSMB4	2.33679e-08	0.773959	0.000320934
ZCCHC2	0.00212535	0.773863	1
ADRM1	8.93071e-08	0.773777	0.00122654
SYAP1	1.69947e-06	0.77345	0.0233405
SH3GLB1	4.54949e-06	0.773427	0.0624827
ZNF410	0.00165784	0.773108	1
PFDN2	1.58972e-06	0.7729	0.0218332
MRPS2	1.07524e-07	0.77287	0.00147673
TOR1A	7.21133e-08	0.772256	0.000990403
BAZ2A	9.32229e-07	0.771831	0.0128032
GUCY1A2	0.00432083	0.770996	1
RPGR	0.00028739	0.770935	1
RNF157	0.0246128	0.770822	1
ARCN1	7.95838e-08	0.770624	0.001093
C16orf87	5.13765e-09	0.770585	7.05605e-05
ARHGEF19	3.85748e-09	0.770436	5.29786e-05
ZBTB21	0.00125166	0.769919	1
RPN1	7.8541e-06	0.769789	0.107868
MOCS1	0.000152785	0.769213	1
NIN	0.000558902	0.768433	1
MSN	9.52017e-08	0.767828	0.0013075
NDUFV2	5.66032e-08	0.767206	0.000777388
ZNF503	8.63258e-05	0.767045	1
MAN2B1	0.00419464	0.766772	1
ANKRD10	1.31807e-06	0.766725	0.0181024
CMPK2	0.0110548	0.766557	1
ZNF622	4.49057e-07	0.766237	0.00616734
HSPH1	0.00438627	0.765074	1
SBNO2	2.20421e-07	0.764735	0.00302726
RCSD1	0.00991735	0.764673	1
CLPB	4.54381e-06	0.764649	0.0624046
ORAI2	2.1737e-07	0.764415	0.00298537
MED8	1.9494e-07	0.764394	0.0026773
LEPROTL1	1.09936e-08	0.763722	0.000150986
NOL4L	7.94475e-05	0.763467	1
PDF	0.00548361	0.762947	1
TPCN1	3.85622e-05	0.762917	0.529614
CACNA1A	0.426617	0.762434	1
DNAJC7	2.46424e-08	0.761877	0.000338439
SLC35E4	3.05999e-06	0.761041	0.0420259
TMCO3	2.2096e-08	0.76101	0.000303466
EOGT	3.27786e-06	0.760495	0.0450181
SPNS1	3.57547e-07	0.760377	0.00491054
C2CD4A	0.00174145	0.76009	1
HLA-G	0.010575	0.760045	1
PSMD3	7.96062e-07	0.759874	0.0109331
GORAB	1.10901e-09	0.759671	1.52311e-05
ZDHHC20	0.000225408	0.759484	1
UBE2L3	1.30687e-07	0.758932	0.00179485
PCGF1	1.14618e-08	0.758893	0.000157417
ZFAT	6.73123e-05	0.758749	0.924467
CCDC86	7.42319e-06	0.757707	0.10195
SLC22A15	0.00189336	0.757552	1
GPD2	2.32282e-07	0.757501	0.00319015
MGAT5	1.55435e-06	0.755722	0.0213474
C1orf53	4.74007e-05	0.755184	0.651001
DOCK5	0.00224724	0.754971	1
ADAT3	0.00296028	0.754846	1
RTTN	0.075686	0.754636	1
DHRS7	7.48966e-07	0.754011	0.0102863
ARG2	1.14702e-06	0.753861	0.0157532
MUC12	5.57966e-10	0.752877	7.6631e-06
CDK2	4.36648e-07	0.752391	0.00599692
CDC42EP3	0.00958048	0.751609	1
SLC35B2	2.73653e-05	0.751503	0.375834
FAM210A	4.37931e-08	0.751068	0.000601455
CEP135	8.07065e-06	0.751056	0.110842
USP40	2.74527e-06	0.750939	0.0377036
CSNK2A1	1.06307e-06	0.750498	0.0146003
TMOD3	0.000612504	0.749671	1
YIPF3	4.22983e-06	0.749351	0.0580925
CDK16	1.31578e-07	0.749225	0.0018071
SLC39A4	2.04965e-09	0.749111	2.81499e-05
AUP1	2.11724e-06	0.748916	0.0290782
PNPLA2	0.00016963	0.74841	1
ZNF143	5.3939e-08	0.747898	0.000740798
ZFY	0.0619651	0.747637	1
LIMS1	0.000101197	0.747343	1
CDKL5	2.76084e-05	0.747167	0.379173
HK1	9.66616e-11	0.74689	1.32755e-06
RRM2B	1.92326e-05	0.74668	0.26414
GRSF1	1.99515e-06	0.746549	0.0274014
AFAP1	0.00362173	0.746534	1
LSS	1.17427e-06	0.745969	0.0161274
ACOT9	1.25892e-08	0.745879	0.0001729
MZT1	4.50741e-14	0.745812	6.19048e-10
RCC2	6.05879e-07	0.745241	0.00832114
APBA3	1.85837e-09	0.745086	2.55229e-05
ZNF618	1.58903e-05	0.74484	0.218238
YEATS2	6.57831e-08	0.744704	0.000903465
NELFE	4.79421e-09	0.74469	6.58437e-05
COX5A	6.66119e-07	0.744229	0.00914848
METRNL	NA	0.743738	NA
CMTM4	0.0387873	0.743686	1
MAP1LC3A	8.76806e-06	0.743572	0.120421
KDM5B	0.000151819	0.743421	1
ACP1	2.73388e-09	0.742984	3.75471e-05
ZFAND2A	0.000439753	0.742759	1
DNAJC1	2.05818e-05	0.74252	0.28267
PPP4R2	0.000191206	0.741265	1
MKLN1	2.45951e-05	0.741259	0.337789
EXTL3	1.39554e-06	0.741185	0.0191663
ZFAND3	7.10429e-07	0.740954	0.00975703
RAB24	0.000124632	0.740762	1
MGME1	4.78062e-06	0.739979	0.065657
COX10	2.90848e-06	0.739856	0.0399451
ABCF1	8.82941e-06	0.739678	0.121263
RHOC	7.75693e-08	0.739405	0.00106534
GNG8	0.0323793	0.738587	1
KIF4A	0.0574936	0.738415	1
NOL3	5.48268e-12	0.738299	7.52992e-08
DPP9	1.76937e-11	0.738299	2.43005e-07
IMP4	1.34397e-07	0.738278	0.0018458
MOV10L1	0.00584587	0.738268	1
BTG3	4.00405e-06	0.738172	0.0549916
PID1	7.55608e-05	0.737909	1
YIF1B	3.56714e-07	0.736679	0.0048991
MICALL2	3.90853e-07	0.736544	0.00536798
PNKP	4.34954e-08	0.73653	0.000597365
RAP1GDS1	4.68837e-10	0.736253	6.43901e-06
TXNDC5	0.370735	0.736176	1
NOP10	3.96015e-08	0.736151	0.000543887
LINC00960	0.000150946	0.735634	1
KIFAP3	0.0014063	0.73529	1
SPRED1	9.33514e-05	0.734821	1
PTGIR	0.00106679	0.734576	1
RAPGEF2	0.00101646	0.734004	1
SWAP70	0.0011602	0.733981	1
TRAPPC3	1.36075e-07	0.733975	0.00186886
RFX7	0.00364755	0.733915	1
PPP4R4	0.078701	0.733386	1
ANXA5	8.53748e-06	0.732092	0.117254
ALG1	1.14325e-07	0.731729	0.00157014
RASGRF2	2.55774e-05	0.731438	0.35128
PREP	6.87343e-08	0.731429	0.000943996
ULBP2	0.00138449	0.731266	1
TCIRG1	2.29815e-09	0.730429	3.15628e-05
NLRC5	3.8856e-06	0.730405	0.0533649
HDAC2	2.33821e-07	0.730348	0.00321129
DHPS	1.25232e-07	0.730285	0.00171994
MCUR1	1.15081e-06	0.72949	0.0158053
MRPL17	1.59059e-07	0.729162	0.00218451
VAC14	3.7601e-08	0.728882	0.000516412
MPP3	5.99724e-06	0.728882	0.0823662
IGFBP2	7.58118e-06	0.728662	0.10412
DLG3	1.24295e-05	0.728144	0.170707
SMG5	3.12537e-06	0.727669	0.0429238
NR1D2	0.00450861	0.72664	1
UBE2A	3.05594e-08	0.725765	0.000419703
CLTCL1	0.000701439	0.725704	1
NOTCH3	0.00026889	0.725607	1
AP2M1	2.67446e-06	0.725475	0.036731
TLK2	0.000342633	0.725365	1
CEP350	0.000317676	0.724891	1
MTMR2	2.70822e-12	0.723788	3.71946e-08
PLEKHN1	0.0338898	0.723072	1
ZCCHC17	1.53676e-07	0.722908	0.00211059
TMEM169	0.0483054	0.722807	1
CSTF2	1.61855e-05	0.722477	0.222291
DYRK1B	1.0859e-05	0.722357	0.149137
PLEKHG4B	0.09802	0.722291	1
TIMM17B	1.82255e-07	0.722245	0.00250309
KDELR2	2.94352e-06	0.722155	0.0404263
ATG13	3.83812e-07	0.721976	0.00527127
IFI6	0.0135245	0.721811	1
GLYCTK	1.09214e-05	0.721635	0.149994
PRPSAP1	3.32623e-06	0.72138	0.0456824
RCC1	1.33016e-06	0.721375	0.0182684
HEBP2	2.45817e-06	0.72084	0.0337605
PTPN3	0.0073833	0.720794	1
ACVR2B	0.0201071	0.720614	1
POMT2	6.42318e-08	0.720416	0.00088216
CREG1	3.58947e-06	0.720385	0.0492978
DHX32	1.50251e-08	0.72023	0.000206355
RPS6KB2	2.36052e-07	0.720001	0.00324194
ARF3	2.73169e-06	0.719593	0.037517
PPFIA2	0.0542903	0.719382	1
HUS1	3.48845e-10	0.718134	4.79103e-06
KCNAB3	0.00293081	0.717903	1
RNF145	5.339e-09	0.717554	7.33258e-05
KNSTRN	0.00162044	0.717312	1
TRIM59	0.00171853	0.717298	1
PSAT1	5.31325e-05	0.716487	0.729722
P3H1	1.7504e-05	0.716421	0.2404
PSMD14	9.64798e-09	0.716299	0.000132505
SPIRE1	0.000134841	0.716258	1
TXNRD2	1.59772e-09	0.716147	2.19431e-05
CLPP	6.88732e-07	0.71614	0.00945905
TOR4A	6.24049e-05	0.715409	0.857068
CDYL2	0.00123255	0.71526	1
BCKDK	2.65498e-08	0.715007	0.000364635
PELO	4.14544e-07	0.714948	0.00569335
ZFYVE16	0.00105415	0.714852	1
UBE2QL1	0.0216749	0.714765	1
ARPC2	3.18758e-06	0.714544	0.0437782
MRPL30	2.67286e-06	0.714447	0.0367091
ASPSCR1	4.29735e-08	0.713766	0.000590198
GDF15	0.0190129	0.713589	1
RGS17	2.14246e-07	0.712965	0.00294246
TANC2	0.00685445	0.712944	1
ZNF511	1.19203e-09	0.712597	1.63714e-05
SSRP1	2.00669e-09	0.712409	2.75599e-05
WNT10A	0.0213161	0.712393	1
DOK1	1.12673e-07	0.712074	0.00154745
UHMK1	9.04579e-07	0.711944	0.0124235
B3GAT3	5.45352e-06	0.711774	0.0748986
WFS1	1.50755e-08	0.71171	0.000207047
SLX1B	0.0282292	0.711553	1
SLC2A10	2.93386e-07	0.711113	0.00402936
FAM219A	4.8356e-07	0.711014	0.00664121
ZBED1	5.4849e-08	0.710968	0.000753297
COX7A2L	6.11677e-09	0.710653	8.40077e-05
MBD2	0.00124643	0.710327	1
UBE2G1	2.74354e-06	0.709871	0.0376798
AVEN	5.94874e-07	0.709675	0.00817
COL6A2	3.45429e-05	0.70882	0.474412
GOLGA4	0.00146103	0.708748	1
PPP4R1	1.44064e-06	0.708698	0.0197857
ATP6V0C	0.0426509	0.708449	1
EIF5A	1.22299e-06	0.708428	0.0167965
EBNA1BP2	2.46242e-07	0.708269	0.00338189
SNAPC1	2.45321e-05	0.708209	0.336923
EXOSC5	3.2205e-05	0.708067	0.442303
NME2	0.200575	0.707759	1
DCP2	0.000403792	0.707464	1
CNST	9.73715e-06	0.707333	0.13373
TMEM45A	6.77466e-08	0.706707	0.000930431
PDHX	2.15296e-09	0.706606	2.95688e-05
VASN	0.000862382	0.706411	1
MAPK6	0.000375953	0.7064	1
SLC25A37	1.30371e-06	0.706385	0.0179051
MDGA1	0.00104927	0.706065	1
REEP5	5.89631e-07	0.705918	0.00809799
KCTD13	4.10406e-08	0.70573	0.000563651
PITPNM1	1.12725e-06	0.704601	0.0154817
CHMP7	1.9106e-10	0.704344	2.62402e-06
OAS3	0.000314216	0.704094	1
MFSD4B	0.0122591	0.703875	1
NSG1	0.0103718	0.703633	1
MYL9	0.000679365	0.703393	1
EPN1	3.91576e-06	0.703088	0.0537791
LRRC8C	0.000102065	0.702739	1
TBC1D23	6.23127e-07	0.702294	0.00855802
CACUL1	1.14023e-06	0.702166	0.0156599
NAA50	3.00883e-06	0.701624	0.0413232
ITPR2	4.18681e-05	0.701471	0.575016
AURKAIP1	2.34211e-07	0.700779	0.00321665
PTPRG	0.0031902	0.700267	1
HMGN4	0.01664	0.700236	1
ITPKA	0.0400258	0.69995	1
CRIPT	8.62515e-08	0.699675	0.00118458
ZNF581	1.91451e-06	0.699546	0.0262939
PTPN2	1.13528e-05	0.698947	0.155919
RBM4	0.0386046	0.698648	1
RNF24	9.20395e-07	0.698508	0.0126407
PCGF3	1.98746e-09	0.698256	2.72957e-05
CTTNBP2NL	8.76954e-05	0.698107	1
TAOK3	0.000134511	0.698084	1
THBS2	0.0222151	0.698044	1
CAMSAP2	0.00135616	0.697937	1
RICTOR	5.14046e-05	0.697865	0.705991
KCNK6	4.24067e-05	0.697758	0.582413
AJUBA	0.00231607	0.697458	1
PEMT	1.47147e-05	0.697159	0.202092
MOB4	3.99448e-09	0.697072	5.48602e-05
WDR91	2.70322e-06	0.696846	0.0371261
SPRYD7	3.98093e-11	0.694402	5.46741e-07
C1orf43	4.26486e-07	0.694175	0.00585736
CSGALNACT2	1.16137e-06	0.693297	0.0159503
ITGA4	0.00286235	0.693161	1
AKAP11	1.3161e-05	0.692601	0.180753
ZRANB1	0.00141752	0.692423	1
TTC39B	7.35231e-09	0.692045	0.000100977
CCT6A	2.15824e-05	0.692045	0.296413
PTPRJ	0.0574403	0.692045	1
COPB2	6.12045e-06	0.69138	0.0840583
YIF1A	6.3427e-07	0.6908	0.00871107
MLX	2.57627e-06	0.690027	0.0353825
TOMM20	3.316e-06	0.689278	0.0455419
CYP24A1	0.414328	0.688203	1
CLDN23	2.22533e-06	0.68794	0.0305627
RASA3	6.51099e-07	0.687795	0.0089422
RAB10	1.98926e-06	0.687735	0.0273205
TRIM14	0.0106556	0.68764	1
CREB3	3.44417e-08	0.687618	0.000473022
CCT8	4.7604e-08	0.687521	0.000653793
VHL	4.92369e-06	0.687488	0.0676219
SF3B4	1.08213e-05	0.687031	0.14862
PRKCD	1.64099e-05	0.686496	0.225374
BMP2K	0.0028875	0.686001	1
PTPN14	0.000887957	0.68596	1
MAP1LC3B	0.000145155	0.685819	1
PSMB6	8.10685e-06	0.685806	0.111339
PTPRU	8.27054e-08	0.685628	0.00113588
MED10	1.58057e-05	0.685561	0.217075
PAGR1	0.023581	0.685375	1
PHKG2	4.28616e-08	0.68535	0.000588662
GPR180	3.48835e-07	0.685335	0.0047909
RASA2	2.75401e-05	0.685264	0.378236
KRT5	0.110537	0.684915	1
RNF31	0.0286167	0.684665	1
IMPDH1	7.03423e-08	0.683937	0.00096608
ANGPTL2	0.000591075	0.683902	1
VNN1	0.0156057	0.683749	1
UBE2J1	9.70957e-06	0.683427	0.133351
ADSL	0.000105064	0.683278	1
BAZ1A	0.000186816	0.682972	1
ALOX15B	0.196947	0.682862	1
TUBA1C	9.56725e-05	0.682852	1
ACTR1B	4.04822e-07	0.68273	0.00555982
ARHGEF17	1.18953e-06	0.682302	0.016337
TSKU	0.00178733	0.682206	1
CYB561D2	1.71597e-05	0.682199	0.235671
METAP1	3.94262e-08	0.681868	0.00054148
SYPL1	1.08456e-07	0.681404	0.00148953
CARS2	1.13562e-06	0.681302	0.0155966
TVP23C	0.00207238	0.680847	1
TLN1	0.00285751	0.680538	1
PDE8A	0.000237511	0.680453	1
RNF169	0.000990892	0.680153	1
RNF141	1.51239e-09	0.680072	2.07712e-05
ETV1	0.00798259	0.679851	1
EFTUD2	2.55494e-09	0.67867	3.50896e-05
MPP4	0.0356043	0.678028	1
PSMB2	2.24469e-07	0.677575	0.00308286
RBM18	3.79893e-08	0.677469	0.000521745
NCLN	3.57488e-05	0.677447	0.490974
SLC35E3	3.64768e-06	0.676885	0.0500972
LRP10	5.7936e-05	0.676707	0.795693
SUB1	2.84188e-06	0.676695	0.0390304
SH2D2A	0.000167945	0.676563	1
SEC61A1	2.03832e-05	0.676198	0.279943
TSPO	5.77268e-05	0.676098	0.79282
ACTR2	3.71083e-05	0.676092	0.509646
SPTLC1	1.43541e-05	0.67608	0.197139
KLF13	0.000621147	0.675905	1
PSMD11	7.82671e-05	0.675557	1
ARFIP2	1.4973e-06	0.675181	0.0205639
MEMO1	6.17872e-06	0.674971	0.0848585
ARL4C	1.66077e-05	0.674464	0.22809
CHIC2	1.30932e-06	0.673691	0.0179822
AP1S1	2.63609e-07	0.672936	0.00362041
HLX	2.99553e-05	0.672635	0.411407
RASSF3	0.00136884	0.672102	1
PLAA	1.15774e-06	0.671973	0.0159004
FADS2	6.23057e-08	0.671263	0.000855706
PGP	1.98912e-07	0.671122	0.00273185
YES1	0.00038796	0.670824	1
STYXL1	1.28816e-07	0.67075	0.00176916
SLC35C2	3.59551e-07	0.670745	0.00493808
AK2	3.96899e-07	0.670624	0.00545101
RAB5A	4.59998e-05	0.670537	0.631761
GNB1	1.65885e-05	0.670255	0.227826
HIVEP2	2.71206e-05	0.670048	0.372474
N4BP2	0.0836453	0.669813	1
ANXA11	7.84827e-06	0.668922	0.107788
DIO2	0.0578138	0.668841	1
POP7	1.26215e-07	0.66877	0.00173344
KCTD10	7.42539e-08	0.668653	0.0010198
PDXDC1	1.11259e-05	0.668534	0.152803
SIPA1L3	0.000180999	0.668501	1
TEAD1	0.0161825	0.668404	1
GLRX3	1.66383e-08	0.668306	0.000228511
GALNT15	0.0736745	0.668099	1
B4GALNT1	0.00109586	0.667883	1
GNL3L	0.00603811	0.667709	1
VOPP1	3.96811e-05	0.66761	0.54498
PLIN3	6.86543e-07	0.667464	0.00942898
ZNF444	1.56196e-08	0.666906	0.000214519
NUDCD1	6.47876e-07	0.665806	0.00889793
DDX52	1.82105e-06	0.665761	0.0250104
PPIA	0.000563236	0.664262	1
SLC43A2	0.00492159	0.664139	1
FAM234A	6.09832e-06	0.663979	0.0837543
HPS3	3.91916e-08	0.663607	0.000538257
PPARD	1.51724e-06	0.663348	0.0208377
TRPT1	7.53094e-06	0.662741	0.10343
DTX2	6.44396e-05	0.662032	0.885013
ZFYVE1	6.1719e-06	0.661795	0.0847649
NFYA	1.0223e-06	0.66174	0.0140403
LHPP	2.4113e-06	0.661671	0.0331168
ITPRIPL2	0.0223459	0.661614	1
FAM114A1	1.21105e-05	0.661546	0.166325
NUTF2	6.6846e-06	0.6614	0.0918063
FBXL20	0.000906669	0.661272	1
VCAM1	0.00587643	0.661081	1
S100A6	8.51118e-06	0.661048	0.116893
GTPBP2	2.79542e-06	0.660639	0.0383923
SMARCC1	1.20352e-05	0.660408	0.165291
FCHSD2	2.63745e-08	0.660088	0.000362227
TPD52L2	6.41783e-06	0.659864	0.0881425
TCAF2	0.00201046	0.659727	1
RAVER1	0.00348928	0.658878	1
RAB18	4.52251e-09	0.658601	6.21122e-05
NDUFB11	1.03603e-05	0.658388	0.142289
GPX7	0.00012473	0.658351	1
PANK3	0.000187876	0.657411	1
POMP	2.36931e-07	0.657404	0.00325401
TAGLN2	0.000293535	0.657338	1
OCIAD2	5.46376e-05	0.657217	0.750392
MRPL36	2.47475e-05	0.657182	0.339882
MAPK13	6.75686e-05	0.656824	0.927987
YPEL5	1.232e-05	0.655894	0.169203
EIF1AY	0.051715	0.655885	1
RCAN2	0.00671042	0.655829	1
SLC35B1	2.9208e-06	0.655772	0.0401143
SMYD3	0.0135057	0.65576	1
POLR2H	7.81409e-06	0.655519	0.107319
PSMD4	2.0932e-06	0.654995	0.028748
STOML2	6.02207e-06	0.65494	0.0827072
RDH5	0.063563	0.654874	1
TOLLIP	3.10303e-06	0.654515	0.042617
ATP6V1D	5.71215e-07	0.654298	0.00784506
TRIM52	0.0743244	0.654272	1
IFI35	0.00018337	0.654117	1
ANKHD1	0.0549292	0.653879	1
SCLY	0.00101907	0.653226	1
GRASP	0.000288446	0.652161	1
USF1	0.0019087	0.65201	1
ELL	1.57029e-05	0.651669	0.215663
MIEN1	8.30104e-07	0.651581	0.0114007
TP53I13	3.33168e-06	0.651132	0.0457573
JAK3	0.000130342	0.650533	1
IGLON5	0.00730332	0.650466	1
FDFT1	2.9667e-06	0.649849	0.0407446
PSMB9	2.90739e-05	0.649746	0.399301
NACC1	4.82812e-05	0.649666	0.663094
C11orf96	3.7149e-05	0.649529	0.510204
ATG5	1.93915e-07	0.649153	0.00266323
ELOA	5.14707e-06	0.648801	0.0706898
LUZP1	0.00211159	0.648641	1
PSME1	0.000242182	0.648385	1
PSMB8	6.51652e-05	0.64831	0.894979
NPAS2	2.67572e-05	0.648102	0.367484
ERC2	0.0358224	0.647845	1
HCCS	1.32671e-07	0.647224	0.0018221
VTI1A	3.60618e-06	0.646606	0.0495273
GRP	0.708656	0.646493	1
BRWD3	0.0028172	0.646141	1
APOO	2.90958e-07	0.645652	0.00399602
VGLL4	6.39167e-05	0.645649	0.877832
TRAF4	0.000362708	0.645596	1
LAMTOR1	2.82701e-05	0.645357	0.388262
PIM3	3.54377e-05	0.645344	0.486701
GCLM	7.42769e-06	0.644739	0.102012
NASP	0.000608822	0.644675	1
FARSA	2.10758e-06	0.64381	0.0289456
LRRC28	1.06825e-08	0.64379	0.000146714
CDS2	5.23569e-07	0.643624	0.0071907
WDR27	5.64291e-05	0.643604	0.774997
PRELID3B	2.32254e-07	0.643497	0.00318977
ITCH	2.07569e-05	0.642823	0.285076
TDRP	0.000372061	0.642537	1
LMF2	0.000169605	0.642356	1
SCNM1	7.55884e-05	0.642181	1
DYNC1LI1	1.41114e-06	0.641975	0.0193806
KANK4	0.0115642	0.641844	1
STXBP2	0.0114824	0.641496	1
SP3	0.000707274	0.641304	1
TAF6	1.30135e-06	0.641164	0.0178727
HPRT1	1.44471e-06	0.640955	0.0198416
AZIN1	2.32518e-06	0.640676	0.031934
RCE1	1.70899e-06	0.640606	0.0234712
SV2A	5.6121e-05	0.639869	0.770766
DNAJC22	0.00968901	0.639577	1
SYT14	0.062367	0.639577	1
PTK2	2.32761e-06	0.639048	0.0319674
HOXB-AS1	9.23355e-06	0.638895	0.126814
NDUFA6	7.19784e-06	0.638573	0.0988551
BRD4	0.000769458	0.638425	1
C21orf91	0.00179777	0.638243	1
DRAM1	0.000255286	0.638184	1
NRDC	0.000173913	0.638072	1
UQCRH	1.91394e-05	0.637988	0.262861
ATP2C1	1.47705e-06	0.637927	0.0202858
RANGAP1	5.1383e-07	0.637558	0.00705695
ACBD3	0.00186785	0.636903	1
HSPA8	0.00239171	0.636868	1
LANCL2	1.98253e-06	0.636594	0.027228
PHF23	3.14138e-08	0.636377	0.000431437
SPRED3	0.0178862	0.636192	1
STXBP5	0.00590628	0.636121	1
DGKH	0.0389597	0.635959	1
EIF6	2.33103e-06	0.635648	0.0320144
ATP6AP1	8.01823e-05	0.63552	1
FZD6	3.52235e-07	0.635461	0.0048376
GMPS	7.24575e-07	0.634246	0.00995132
RPS27L	7.25163e-06	0.634098	0.0995939
SZRD1	1.6616e-05	0.634088	0.228204
DNAJB11	0.000263626	0.633701	1
ANAPC15	4.87593e-08	0.633676	0.00066966
JCHAIN	NA	0.633227	NA
PTRH1	2.16763e-07	0.633222	0.00297702
ATF4	1.28166e-05	0.633017	0.176023
VPS37A	3.8327e-07	0.633009	0.00526384
CDKN2AIPNL	1.51699e-08	0.632328	0.000208343
RNF19B	0.00169279	0.632183	1
SERINC3	1.41971e-05	0.632068	0.194983
ZNF217	0.00862937	0.63169	1
NAA10	9.60679e-06	0.631672	0.13194
SEC61B	2.12914e-05	0.631574	0.292415
CCT2	3.57256e-05	0.631375	0.490655
NAPG	5.33585e-08	0.631366	0.000732825
PUS7	1.10669e-05	0.631169	0.151993
TOMM40	1.83831e-05	0.63109	0.252474
UBIAD1	8.43728e-07	0.630926	0.0115878
CTSD	0.000169425	0.63078	1
TOMM5	0.0283592	0.630772	1
CAMK2N2	0.0735664	0.630282	1
MAD2L1	0.000525301	0.630058	1
KIF2A	0.00468094	0.629953	1
COMMD5	5.2067e-07	0.629851	0.00715089
CCDC184	1.64416e-06	0.629679	0.0225809
ATP6V1G1	4.41559e-06	0.629668	0.0606437
FRAT2	0.0222032	0.628771	1
CUL4A	0.000115639	0.628561	1
NFKB2	6.804e-06	0.628561	0.0934461
ZNF24	2.01736e-06	0.627964	0.0277064
TAF13	9.18981e-07	0.627772	0.0126213
UNC119	2.24042e-06	0.62771	0.0307699
PARP12	0.00173809	0.627547	1
MTOR	8.39446e-06	0.627458	0.115289
IRF7	0.000103037	0.627351	1
SSNA1	2.2319e-06	0.626964	0.0306529
RAB9A	1.07897e-05	0.626615	0.148186
PTPRK	3.29352e-06	0.62656	0.0452332
MAT2B	0.000221086	0.626422	1
MTF1	7.30321e-05	0.626015	1
PSMD12	5.37978e-06	0.625648	0.0738859
TMEM39B	2.50892e-07	0.62564	0.00344575
LRP12	4.46899e-05	0.625487	0.613771
KPNA2	1.92857e-05	0.625351	0.264869
SIRT6	7.16627e-07	0.624696	0.00984216
CRTAC1	0.575876	0.624512	1
C17orf100	0.00591103	0.624471	1
YRDC	0.000431453	0.623458	1
CPSF3	5.21066e-06	0.62321	0.0715632
GLUD1	0.00115664	0.623038	1
CCT5	4.25993e-05	0.622772	0.585059
MLLT1	0.000172192	0.622749	1
CAP1	0.00010441	0.622461	1
VAPA	8.6472e-07	0.622427	0.0118761
C1orf122	0.000107812	0.622373	1
PPP2R1A	0.000619816	0.622345	1
SEC23IP	3.11643e-06	0.622143	0.0428011
MYLK	0.00170704	0.621908	1
SOX12	0.00348068	0.62187	1
LENG1	1.81469e-06	0.621693	0.024923
SLC25A1	9.38424e-06	0.621632	0.128883
PRR7	0.00120077	0.620549	1
TOP1	0.00131555	0.62053	1
LGALS9	0.000690713	0.62037	1
UBE2K	4.77284e-05	0.619865	0.655502
PORCN	5.90825e-05	0.61957	0.811439
DDR2	0.00223714	0.619489	1
EDARADD	0.0583126	0.618856	1
PRKAB2	0.000324408	0.61884	1
SPATA2	2.54995e-05	0.618388	0.35021
DHRSX	5.71333e-08	0.618225	0.000784669
SMTN	0.000180969	0.618206	1
TMEM200A	3.07672e-06	0.618169	0.0422556
NEK6	0.00639617	0.617806	1
GSDMD	4.37311e-05	0.617615	0.600603
METTL9	4.93103e-05	0.617168	0.677228
IL20	0.00807465	0.617166	1
EXOSC4	1.45042e-06	0.61712	0.0199201
IER5L	NA	0.616274	NA
NCOA3	0.0433768	0.616237	1
STX18	5.10813e-05	0.61614	0.70155
DAP	0.000302668	0.616013	1
SRSF9	2.63364e-07	0.616007	0.00361704
TIMM23	0.00201635	0.615285	1
SATB1	0.00306225	0.615176	1
TDP1	0.000301531	0.614877	1
RAI1	1.58552e-05	0.614727	0.217756
SPTY2D1	0.197752	0.614607	1
SYT1	0.123477	0.614508	1
UBE2M	3.26278e-06	0.61354	0.0448111
FBXO22	2.80329e-07	0.613253	0.00385003
SPEG	0.00480073	0.613128	1
GORASP2	6.13913e-05	0.61294	0.843148
TARBP2	3.49411e-06	0.612506	0.0479881
BATF2	0.00374514	0.612192	1
FDX1	0.000993915	0.611975	1
GABPB1	0.000672518	0.611759	1
CDC34	4.35636e-06	0.611548	0.0598303
MINPP1	1.78963e-07	0.611472	0.00245787
NPTN	0.000397018	0.611149	1
CASP3	0.0132507	0.61086	1
CCT4	0.000208121	0.610731	1
CALD1	0.0327313	0.610652	1
POMGNT1	2.60308e-08	0.61051	0.000357507
USP28	0.000170837	0.610288	1
ITGB1	0.000142114	0.609745	1
DNAJC3	0.000154214	0.609323	1
RTCB	8.12339e-06	0.609083	0.111567
RAB11B	1.09453e-05	0.609015	0.150322
WDFY1	7.52618e-05	0.608989	1
C3orf52	0.00125339	0.608989	1
LINC00472	0.0767105	0.608891	1
HAGHL	2.88883e-06	0.608755	0.0396752
TFB2M	3.04964e-06	0.608716	0.0418837
SLC30A5	2.00919e-07	0.608393	0.00275942
ERBIN	0.00921886	0.607884	1
SLC22A17	3.93206e-05	0.607248	0.540029
SLC18A2	0.245813	0.606973	1
DNMT1	0.000105357	0.606685	1
UBE2D1	0.000103763	0.606669	1
DR1	7.80979e-07	0.606285	0.010726
SBF2	0.000547872	0.606099	1
NOL7	0.000205018	0.605844	1
AGPAT5	0.00119287	0.605207	1
BRSK1	0.0172816	0.604672	1
CYB5R2	1.89603e-05	0.604616	0.260401
TRAK2	0.000298151	0.60461	1
HIPK2	0.20271	0.604513	1
ACTR8	4.6384e-08	0.604503	0.000637038
PSMB1	5.86757e-05	0.604492	0.805852
XYLT1	0.000263637	0.604426	1
PSMA7	1.7562e-05	0.604395	0.241196
SEPHS2	2.95135e-05	0.603993	0.405339
DDB1	0.00200233	0.603538	1
GPS2	0.0493933	0.603508	1
SNU13	8.64968e-05	0.603052	1
SHC4	0.166642	0.602778	1
CHCHD3	8.79392e-05	0.602712	1
COMMD4	2.13675e-05	0.6026	0.293461
SALL4	0.00463016	0.601847	1
FXR1	0.000104038	0.601727	1
CDC37L1	1.42195e-06	0.601267	0.0195291
SYT11	4.94053e-06	0.600941	0.0678532
RALB	1.89764e-06	0.600406	0.0260622
RAP1A	5.69437e-06	0.600143	0.0782065
SLC1A5	4.50679e-06	0.600014	0.0618962
PAFAH1B2	1.97535e-05	0.599861	0.271295
UAP1L1	0.000571579	0.599631	1
ZNF326	0.00100603	0.599305	1
NRBP1	5.35167e-05	0.599251	0.734999
SIRPA	8.90886e-05	0.599097	1
GDI1	0.000193078	0.599034	1
LRP1B	0.128597	0.598935	1
UBE2D2	2.5456e-05	0.598128	0.349613
REEP4	1.11429e-06	0.597908	0.0153036
RNF214	2.18106e-06	0.597788	0.0299547
TGFBR1	0.000612574	0.59776	1
MAPRE2	8.75439e-06	0.597612	0.120233
TWSG1	5.94948e-08	0.597282	0.000817101
KLF6	0.0157891	0.597268	1
TIPRL	2.31014e-05	0.596858	0.317275
SLC25A3	5.17007e-05	0.596853	0.710057
IRF2	0.00023913	0.596484	1
HSPA13	2.85257e-05	0.596286	0.391772
NCOR2	0.000335525	0.595968	1
RPL28	0.000273853	0.595796	1
SLC12A5	0.0931504	0.59569	1
SPCS3	4.54403e-06	0.595384	0.0624076
VDR	0.0132322	0.595183	1
SHROOM3	0.066069	0.595083	1
TMEM223	2.15164e-06	0.594665	0.0295506
MYL6	0.0002768	0.594575	1
EAF1	0.000175436	0.594291	1
COX7A2	1.5572e-06	0.594212	0.0213866
NEMP2	0.000237375	0.593981	1
CUX1	0.000278916	0.593662	1
BCL11A	0.948079	0.593582	1
PPP2R3C	7.99332e-07	0.593281	0.010978
MTHFD2	3.82301e-05	0.592975	0.525052
PERP	0.000296882	0.59233	1
CADM1	0.0132898	0.592164	1
RER1	4.41299e-05	0.592156	0.60608
C1D	1.86155e-05	0.591974	0.255665
SNX9	0.0011747	0.591881	1
SOX4	0.0137722	0.591212	1
SNAI1	0.000121187	0.591204	1
IFI27	0.13687	0.590755	1
PNPLA8	2.1533e-05	0.590656	0.295734
HSPB1	6.60727e-05	0.590558	0.907442
MYL12A	0.000511585	0.590425	1
MYO18A	0.00751708	0.590165	1
STRAP	3.59339e-06	0.590094	0.0493516
PSMD6	3.85386e-05	0.590012	0.52929
CAMTA1	6.24248e-06	0.589948	0.0857342
FAH	1.23057e-07	0.589752	0.00169006
CTHRC1	0.0020486	0.589452	1
FOXD1	0.657657	0.589196	1
ABCA1	0.00402782	0.589129	1
NDUFC2	2.03411e-06	0.58906	0.0279365
GPR108	6.84045e-05	0.589013	0.939468
PSEN1	4.21636e-05	0.588705	0.579075
MDH2	0.000158137	0.588642	1
ZNF699	0.0108422	0.588593	1
GYG2	0.0162705	0.588593	1
SGK1	0.0191546	0.588546	1
NR1H2	3.86406e-05	0.588454	0.53069
XPR1	3.31887e-05	0.58838	0.455814
GPR65	0.114826	0.588209	1
EVC	0.00120692	0.58788	1
ID4	0.00520391	0.587851	1
DEDD	8.74428e-05	0.587765	1
NMRK1	5.20333e-05	0.587667	0.714625
ZNF792	0.062125	0.587607	1
OSGIN2	4.17869e-05	0.587495	0.573901
PSMD13	3.10693e-06	0.587488	0.0426705
TXNL1	6.65709e-06	0.587478	0.0914285
RAC1	0.000429937	0.587457	1
BCOR	0.0054011	0.587428	1
METTL22	3.38558e-06	0.587269	0.0464975
TCF12	0.00749668	0.58726	1
PUF60	3.29156e-05	0.587155	0.452063
NUP62	6.06184e-06	0.586944	0.0832533
PSMC3	5.9058e-06	0.586732	0.0811103
KDM5C	2.98407e-06	0.586662	0.0409832
GTF2IRD1	0.000120927	0.586335	1
FOXN2	6.50498e-05	0.586287	0.893394
ZNF785	0.00106136	0.586196	1
PTGFR	0.0160921	0.58599	1
CDKN2D	0.00118814	0.585827	1
CDC42SE2	7.46341e-05	0.585795	1
CDC37	8.8054e-05	0.58575	1
KRAS	0.000544821	0.585559	1
PGRMC1	0.000840469	0.58541	1
MRPL51	1.15643e-05	0.585372	0.158824
[truncated: 11,735 more rows]

## Sheet: Table S7B KEY
Column	Description
Gene	Gene symbol for gene tested
p_val	p-value (unadjusted) Wald test using DESeq2 on pseudobulk samples
avg_log2FC	log fold-change of the average expression between IGF1+ CAF (avg_log2FC > 0) and PI16+ Fib (avg_log2FC < 0)
p_val_adj	Adjusted p-value, based on Bonferroni correction

## Sheet: Table S7B
Gene	p_val	avg_log2FC	p_val_adj
CHI3L1	3.03743e-61	5.06886	4.17161e-57
POSTN	3.08286e-51	4.52975	4.234e-47
RAMP1	3.9348e-38	4.08864	5.40405e-34
COL10A1	6.71255e-33	4.0112	9.21902e-29
CCL19	2.88695e-19	3.7272	3.96494e-15
SPP1	1.00523e-16	3.70603	1.38059e-12
COMP	3.05162e-47	3.69651	4.19109e-43
HOPX	1.17764e-30	3.64031	1.61738e-26
SCG2	1.22911e-20	3.47017	1.68806e-16
ADAM12	3.44397e-28	3.4592	4.72995e-24
TNC	1.69155e-38	3.19451	2.32317e-34
P4HA3	4.16769e-35	3.00087	5.7239e-31
CTSC	1.78724e-54	2.90994	2.45459e-50
LAMP5	7.96455e-15	2.89458	1.09385e-10
MMP3	5.76637e-13	2.73838	7.91953e-09
AGT	2.27408e-20	2.69462	3.12322e-16
CHRDL2	1.80808e-16	2.67056	2.48321e-12
CTHRC1	2.99815e-41	2.65693	4.11766e-37
TGM2	9.9862e-31	2.57268	1.3715e-26
ACTN1	1.02939e-49	2.50758	1.41376e-45
GREM1	7.50453e-15	2.5048	1.03067e-10
DPEP1	1.33604e-07	2.42751	0.00183492
TAGLN	1.90302e-32	2.41135	2.6136e-28
IGF1	2.74634e-31	2.41054	3.77183e-27
IGFBP3	7.62226e-22	2.40504	1.04684e-17
UBD	2.34782e-12	2.40161	3.22449e-08
SLC12A8	2.19104e-25	2.39506	3.00918e-21
CCL5	4.14892e-09	2.38746	5.69813e-05
SRGN	6.56904e-16	2.37285	9.02192e-12
MMP1	4.29657e-09	2.36713	5.90091e-05
GJB2	4.75347e-12	2.34017	6.52842e-08
HEYL	2.5236e-16	2.33088	3.46591e-12
MMP7	4.2369e-07	2.2921	0.00581896
TDO2	5.27517e-14	2.26408	7.24492e-10
IQGAP2	6.83241e-14	2.24181	9.38363e-10
SNX10	3.25946e-11	2.21972	4.47654e-07
THBS4	5.06986e-22	2.20837	6.96294e-18
MATR3	1.38249e-06	2.20614	0.0189871
NGFR	2.10799e-17	2.20353	2.89511e-13
PODNL1	3.66851e-16	2.20039	5.03834e-12
SERPINH1	6.35145e-28	0.434947	8.72308e-24
FRZB	2.75491e-26	2.20017	3.78359e-22
CDC42EP3	7.96703e-12	2.19751	1.09419e-07
NOTCH3	3.27318e-19	2.18469	4.49538e-15
ASPN	5.22471e-12	2.17439	7.17562e-08
RGS3	2.30495e-22	2.14935	3.16561e-18
FABP5	1.87396e-13	2.14812	2.5737e-09
MDFI	3.70445e-21	2.1419	5.08769e-17
CDH11	1.45098e-47	2.11657	1.99278e-43
COL4A1	8.08836e-40	2.10157	1.11086e-35
GGT5	6.42565e-38	2.08695	8.82499e-34
FBLIM1	9.92738e-26	2.07378	1.36343e-21
PAPPA	1.00791e-15	2.06447	1.38427e-11
KCNE4	6.40399e-11	2.02832	8.79523e-07
PCSK1	1.24692e-06	2.01728	0.0171252
RUNX2	9.81068e-08	2.01532	0.0013474
MOXD1	1.51613e-24	0.0829022	2.08226e-20
ALPL	2.4142e-09	1.95403	3.31566e-05
F2R	4.29211e-39	1.94902	5.89478e-35
CNN2	1.1883e-40	1.93501	1.63201e-36
GGCT	3.30139e-23	0.373836	4.53414e-19
CXCL14	2.13979e-06	1.93002	0.0293879
DUSP2	1.15689e-08	1.88905	0.000158887
RBP5	1.21701e-10	1.8731	1.67145e-06
PLOD2	1.70677e-22	-0.0098359	2.34408e-18
UNC5B	3.95446e-11	1.85122	5.43105e-07
CRISPLD1	4.50657e-09	1.82412	6.18932e-05
FBXO32	1.26319e-27	1.81737	1.73486e-23
MMP19	3.06544e-22	0.279454	4.21007e-18
KIF26B	1.43066e-07	1.80516	0.00196487
FHL3	5.38841e-22	0.358665	7.40045e-18
SEMA5A	5.52951e-08	1.80509	0.000759423
FMO1	1.95929e-11	1.79881	2.69089e-07
KCND3	9.28627e-12	1.79278	1.27538e-07
KRT19	4.69607e-07	1.78776	0.00644958
TSPAN9	3.39815e-21	0.432315	4.66701e-17
COL3A1	2.5603e-19	1.78357	3.51631e-15
F2RL2	1.53225e-08	1.78313	0.00021044
CPXM1	2.91782e-18	1.77482	4.00734e-14
MUC1	8.2311e-08	1.76372	0.00113046
COL4A2	1.46202e-38	1.73978	2.00794e-34
IGFBP2	4.16914e-10	1.73364	5.7259e-06
CD82	6.52885e-21	0.240297	8.96672e-17
COL1A1	3.76724e-21	1.72997	5.17393e-17
ACTA2	5.65887e-43	1.7188	7.77189e-39
ARHGDIB	1.72907e-07	1.70067	0.0023747
EDNRA	5.3781e-10	1.69362	7.38628e-06
CCL11	6.7165e-13	1.68518	9.22444e-09
LXN	1.44147e-32	1.67655	1.97971e-28
EVA1A	2.0689e-06	1.63494	0.0284142
NRP2	6.74171e-21	1.61552	9.25907e-17
NKD2	1.59183e-13	1.60417	2.18622e-09
CXCL8	1.4913e-16	1.59884	2.04815e-12
GEM	8.41567e-20	0.124211	1.15581e-15
SLC16A3	4.8162e-12	1.59325	6.61456e-08
MARCKSL1	9.35466e-20	0.136355	1.28477e-15
PDPN	1.05083e-19	-0.0835841	1.44321e-15
LGALS9	2.57958e-18	1.58741	3.54279e-14
IGFBP7	5.0313e-15	1.57976	6.90998e-11
HAPLN3	5.4429e-25	1.57212	7.47527e-21
KRT7	1.51915e-06	1.53185	0.020864
LIMD2	7.31851e-09	1.52395	0.000100512
SFRP4	2.07837e-10	1.50533	2.85444e-06
EDNRB	2.07315e-13	1.50339	2.84726e-09
ADAMTS8	1.67275e-07	1.48498	0.00229735
SIK1	1.53824e-06	1.47911	0.0211261
MMP11	1.24384e-15	1.46872	1.7083e-11
OSMR	5.94182e-19	0.266769	8.1605e-15
IL18BP	8.82649e-13	1.46536	1.21223e-08
MIF	1.06222e-18	0.0987832	1.45886e-14
TNFRSF12A	1.54202e-18	0.105519	2.11781e-14
EPSTI1	1.19958e-21	1.45044	1.64751e-17
EPAS1	1.94777e-18	0.221596	2.67507e-14
MDK	3.36167e-36	1.45009	4.61692e-32
NBEAL1	2.11903e-18	0.364322	2.91028e-14
VCAN	2.19479e-18	0.38112	3.01433e-14
LAP3	2.33096e-18	0.446419	3.20134e-14
EGFL7	3.19003e-13	1.44624	4.38119e-09
SGK1	2.62856e-18	0.494232	3.61006e-14
CFI	2.7122e-14	1.43956	3.72493e-10
GALNT2	3.03531e-18	0.197783	4.1687e-14
SULF2	1.38507e-28	1.43005	1.90225e-24
ENC1	2.83309e-31	1.41494	3.89097e-27
TM4SF1	1.10142e-14	1.40944	1.51269e-10
SERPINE1	5.97003e-53	1.40866	8.19924e-49
CCND3	1.01336e-17	0.239164	1.39175e-13
TRIB2	6.5436e-15	1.40602	8.98697e-11
LTBP2	1.1661e-17	-0.0786178	1.60152e-13
MYO1B	3.71201e-21	1.40184	5.09807e-17
MICAL2	1.04459e-09	1.4002	1.43464e-05
UGCG	2.10672e-17	0.305288	2.89336e-13
ISG15	8.44037e-12	1.39997	1.1592e-07
LIF	2.17366e-17	0.189194	2.98531e-13
SUSD2	9.89731e-12	1.38996	1.3593e-07
PDLIM3	2.32815e-17	-0.355545	3.19749e-13
SCG5	2.37033e-22	1.37608	3.25541e-18
RNF144A	5.55345e-10	1.36513	7.62711e-06
ARPC1B	2.59952e-17	0.409091	3.57018e-13
TPM4	2.96264e-17	-0.0663598	4.06889e-13
RAB13	3.59242e-17	-0.0232769	4.93383e-13
TSPAN2	2.11602e-08	1.36193	0.000290614
C7	2.09988e-08	1.35289	0.000288397
SPARC	4.95418e-17	0.451848	6.80407e-13
COL8A1	5.48753e-17	-0.222749	7.53657e-13
LDLR	4.12343e-21	1.35075	5.66312e-17
TUSC3	6.36125e-17	0.220022	8.73654e-13
WWTR1	7.68767e-17	0.106638	1.05582e-12
SPATS2L	9.89452e-17	0.497746	1.35891e-12
LAMB1	2.20352e-17	1.35066	3.02631e-13
INHBA	4.45106e-30	1.34549	6.11308e-26
C4orf48	2.34762e-22	1.30023	3.22423e-18
MYH9	1.10998e-16	-0.112022	1.52444e-12
MFAP2	1.18238e-16	-0.474585	1.62388e-12
LRRFIP1	1.18608e-16	0.146984	1.62896e-12
SULF1	1.30901e-16	-0.248395	1.79779e-12
RGS5	2.59075e-06	1.28168	0.0355814
MSC	1.43739e-16	-0.127688	1.9741e-12
RGS4	5.20033e-13	1.28052	7.14213e-09
RARRES1	4.38762e-24	1.27837	6.02595e-20
STEAP4	1.99065e-08	1.26277	0.000273395
RUNX1	1.85148e-26	1.26168	2.54282e-22
TMEM204	3.54206e-21	1.25883	4.86467e-17
CPD	2.60855e-16	0.433776	3.58258e-12
CHPF	3.18257e-16	0.290708	4.37094e-12
FHL2	5.58469e-26	1.25473	7.67001e-22
FAM20C	7.45638e-20	1.25186	1.02406e-15
CNN3	4.51162e-16	0.0912542	6.19626e-12
CSF3	2.50593e-17	1.23346	3.44165e-13
PRR16	5.04907e-16	1.23309	6.9344e-12
EMILIN1	2.49207e-36	1.23244	3.42261e-32
ODF3B	6.85766e-16	0.238351	9.41831e-12
LBH	7.05209e-16	0.255646	9.68535e-12
C11orf96	9.39915e-16	-0.0409976	1.29088e-11
ADAMTS12	1.5344e-10	1.22603	2.10735e-06
LRRC59	1.00877e-15	-0.10476	1.38545e-11
MYLK	2.4268e-15	1.21766	3.33296e-11
GNG2	8.12682e-09	1.2146	0.000111614
A2M	1.93681e-18	1.21405	2.66002e-14
ICAM1	1.66631e-15	-0.230502	2.28851e-11
COL5A2	6.4544e-28	1.20022	8.86447e-24
BGN	4.48534e-44	1.18988	6.16016e-40
A1BG	1.26926e-08	1.18876	0.00017432
ITPRIP	4.95539e-16	1.18537	6.80573e-12
STEAP1	8.43464e-26	1.18142	1.15841e-21
TNFAIP3	2.75819e-15	0.24065	3.78809e-11
HPRT1	2.78586e-15	0.225668	3.82611e-11
COL6A3	5.123e-24	1.15139	7.03592e-20
COL15A1	3.17662e-18	1.13719	4.36276e-14
FAT1	3.28539e-15	0.437938	4.51215e-11
LHFPL2	4.05651e-15	0.00821567	5.57121e-11
PALLD	4.08247e-15	0.305827	5.60686e-11
KIAA1217	3.37107e-13	1.13021	4.62983e-09
MXRA5	4.59185e-15	0.382534	6.30645e-11
GLIS3	9.0426e-13	1.12531	1.24191e-08
CFAP69	5.68182e-15	0.317915	7.80341e-11
SGIP1	6.18544e-12	1.11791	8.49509e-08
AGRN	1.9357e-09	1.11681	2.65849e-05
IFI44L	1.15036e-11	1.1025	1.5799e-07
TEAD4	1.07841e-06	1.10092	0.0148109
CLMN	1.25427e-11	1.09969	1.72261e-07
MYO10	2.26783e-10	1.09853	3.11464e-06
FAP	3.55979e-30	1.08593	4.88901e-26
FNDC1	2.88181e-10	1.08249	3.95788e-06
NEK6	1.22441e-30	1.07612	1.68161e-26
STK17B	1.51048e-06	1.06797	0.0207449
SHC1	1.14214e-14	-0.193078	1.56861e-10
RAB31	1.15226e-38	1.05325	1.58252e-34
TMEM119	1.68584e-22	1.04211	2.31534e-18
PTPRE	3.38808e-06	1.03702	0.0465319
NID2	1.47861e-14	0.159757	2.03072e-10
IFITM1	1.68182e-14	-0.139482	2.30981e-10
OCIAD2	5.44951e-09	1.03626	7.48436e-05
COL18A1	3.71348e-26	1.02988	5.10009e-22
INAFM1	1.85802e-27	1.02437	2.5518e-23
CXCL2	1.06425e-20	1.00643	1.46164e-16
ENPP2	1.00498e-06	0.991213	0.0138023
CXCL3	4.19632e-17	0.989354	5.76322e-13
EGR2	4.45414e-19	0.979353	6.11731e-15
NXN	8.52844e-08	0.977651	0.0011713
NNMT	2.65512e-14	-0.238634	3.64654e-10
NT5DC2	1.59661e-07	0.977126	0.00219278
ANKH	9.01314e-14	0.971369	1.23786e-09
PAG1	1.24777e-09	0.971273	1.71368e-05
HMGN1	4.43386e-14	0.189151	6.08946e-10
WBP1L	4.87011e-14	0.363605	6.68861e-10
CLSTN3	5.8776e-19	0.964236	8.0723e-15
LIMS1	6.26207e-14	0.0575466	8.60032e-10
HIF1A	5.44715e-31	0.955767	7.48112e-27
NEXN	2.06102e-17	0.948613	2.8306e-13
CISD1	8.77828e-14	0.49507	1.20561e-09
CMTM8	7.08683e-09	0.925851	9.73305e-05
PYCR1	2.57518e-17	0.925718	3.53675e-13
C1QTNF1	9.4228e-14	0.36166	1.29413e-09
PLOD1	9.48994e-14	-0.197213	1.30335e-09
VDR	2.33033e-12	0.925194	3.20048e-08
MTHFD2	9.70923e-14	0.466587	1.33347e-09
CLCF1	1.10792e-13	0.00805056	1.52161e-09
C11orf24	1.14929e-13	-0.140923	1.57843e-09
IL1R1	1.77102e-19	0.91881	2.43232e-15
ENG	1.46093e-13	0.0279155	2.00644e-09
TPM2	4.32093e-30	0.906864	5.93436e-26
GLIPR1	1.73031e-15	0.900209	2.37641e-11
PHLDA1	6.73271e-25	0.88961	9.2467e-21
LOXL2	4.22487e-12	0.884051	5.80243e-08
PDE1A	5.7996e-12	0.866565	7.96517e-08
SYTL2	1.48536e-11	0.866535	2.03999e-07
TRAF4	3.09247e-13	0.0556363	4.24719e-09
FADS2	3.22523e-06	0.859552	0.0442953
RGS16	2.28911e-19	0.857148	3.14387e-15
HILPDA	1.53627e-11	0.855521	2.10991e-07
RAI14	1.97638e-24	0.853453	2.71436e-20
ANKRD10	3.53705e-13	-0.143723	4.85779e-09
EGR3	3.56799e-13	0.269945	4.90027e-09
PIM3	3.5926e-13	-0.19254	4.93408e-09
ANKRD28	1.96404e-13	0.841925	2.69741e-09
RAB27A	9.00842e-20	0.840673	1.23722e-15
ETV6	4.30285e-13	0.40723	5.90954e-09
IFITM3	4.87963e-13	0.0630892	6.70168e-09
PAPLN	8.70125e-07	0.837606	0.0119503
ABRACL	4.40071e-17	0.825582	6.04393e-13
CFB	5.65269e-13	-0.31301	7.76341e-09
HES4	2.77977e-31	0.825066	3.81773e-27
CAV2	6.3138e-13	0.236197	8.67137e-09
FLNA	6.49962e-13	-0.164771	8.92658e-09
ARMC9	5.15885e-07	0.824244	0.00708517
ETV1	2.78538e-07	0.822452	0.00382544
FARP1	6.76732e-10	0.817606	9.29424e-06
STEAP2	1.26843e-21	0.814274	1.74207e-17
NINJ1	8.39141e-13	-0.289167	1.15248e-08
SCARF2	9.19693e-10	0.79937	1.26311e-05
EVL	2.58066e-08	0.79571	0.000354428
CYP1B1	1.26376e-31	0.794272	1.73565e-27
PDIA5	9.36102e-13	0.472481	1.28564e-08
SERPINE2	8.15587e-13	0.76692	1.12013e-08
RASAL2	3.3018e-06	0.760321	0.0453469
FXYD5	1.01398e-12	-0.348351	1.3926e-08
RNF24	1.15344e-15	0.758066	1.58414e-11
RGCC	1.15188e-12	0.303188	1.58199e-08
P4HB	1.19182e-12	-0.285825	1.63685e-08
NDUFA4L2	1.26553e-12	0.485356	1.73808e-08
CCDC71L	1.3472e-07	0.74821	0.00185024
MYO1D	9.18959e-21	0.74383	1.2621e-16
NREP	1.07894e-20	0.743045	1.48182e-16
PTMA	1.39627e-12	-0.022715	1.91763e-08
GPC1	1.5786e-10	0.741305	2.16805e-06
PPIB	1.5572e-12	-0.116014	2.13866e-08
B4GALT1	1.61839e-12	-0.415523	2.2227e-08
VCAM1	1.77948e-12	-0.479376	2.44394e-08
RELB	1.89369e-12	-0.379697	2.6008e-08
RHOD	5.4438e-09	0.741242	7.47652e-05
DGKH	3.53776e-08	0.737125	0.000485876
SPHK1	6.47096e-26	0.735444	8.88721e-22
COLEC12	7.72455e-07	0.734902	0.0106089
SEC61A1	2.4131e-12	-0.206735	3.31416e-08
SUSD6	2.62485e-12	0.495396	3.60497e-08
SPRY4	7.16765e-08	0.729597	0.000984406
FKBP11	7.18162e-20	0.729488	9.86324e-16
TIMP1	4.0702e-21	0.719969	5.59002e-17
PGM2L1	3.32173e-12	0.228563	4.56207e-08
PGM1	3.466e-12	0.103357	4.76021e-08
VMP1	2.61937e-14	0.713047	3.59744e-10
PKIG	3.63258e-12	-0.042265	4.98898e-08
COL5A1	1.09076e-16	0.709893	1.49805e-12
ROR2	4.21675e-12	-0.134624	5.79129e-08
KCNJ8	9.45729e-10	0.705006	1.29886e-05
TMEM45A	4.27437e-12	0.424477	5.87042e-08
IDH2	1.1348e-12	0.698835	1.55853e-08
CYP7B1	4.52042e-12	0.33495	6.20835e-08
MLLT11	4.72875e-12	0.17838	6.49447e-08
OLFML2B	5.95463e-17	0.696693	8.17809e-13
PTGIR	5.31886e-08	0.69266	0.000730492
HOMER1	1.00017e-06	0.690182	0.0137363
ASS1	1.83484e-20	0.689296	2.51996e-16
CXCL1	5.32965e-12	-0.122062	7.31974e-08
NME1	6.89329e-15	0.684515	9.46725e-11
TPBG	5.57129e-12	-0.147087	7.65161e-08
ABCC9	9.28139e-07	0.668885	0.0127471
PLK3	5.61034e-12	-0.350245	7.70524e-08
STK38L	5.74274e-12	0.455223	7.88708e-08
KIFC3	7.52653e-10	0.668304	1.03369e-05
MEST	1.83069e-08	0.665556	0.000251427
BOC	1.16594e-08	0.656523	0.00016013
SAMD11	6.48338e-12	0.496213	8.90427e-08
PENK	7.01049e-12	0.404402	9.62821e-08
C1orf198	1.80637e-09	0.65509	2.48087e-05
LMCD1	7.59283e-15	0.633342	1.0428e-10
PHC2	1.87384e-08	0.626758	0.000257353
STAT2	3.90611e-13	0.614979	5.36464e-09
STAT1	8.64435e-22	0.61197	1.18721e-17
LMO7	9.92335e-12	0.600401	1.36287e-07
TSHZ2	1.25489e-10	0.598204	1.72347e-06
CDC42EP1	8.75734e-12	-0.354008	1.20273e-07
EPS8	8.92745e-12	-0.35662	1.2261e-07
SLC6A6	6.25791e-10	0.596294	8.59461e-06
FADS1	6.34897e-08	0.595185	0.000871967
ORAI2	3.51596e-10	0.589878	4.82882e-06
IGFBP4	1.49233e-19	0.589409	2.04956e-15
SDF2L1	2.48814e-15	0.585724	3.41722e-11
CRIP2	2.11076e-08	0.580085	0.000289892
THY1	1.02247e-11	0.412431	1.40425e-07
TGFB3	7.29625e-19	0.574019	1.00207e-14
TGFB1	2.89665e-29	0.568144	3.97827e-25
TYMP	9.96555e-10	0.562458	1.36867e-05
TRPS1	1.17696e-11	0.343377	1.61644e-07
SH3PXD2A	2.65202e-14	0.544927	3.64228e-10
NR4A2	1.3629e-11	-0.466295	1.87181e-07
PLEKHG1	1.14456e-11	0.537233	1.57194e-07
CCL2	1.43732e-11	0.249994	1.97402e-07
COL4A4	8.6679e-08	0.528524	0.00119045
GBP1	5.2252e-10	0.526244	7.17629e-06
CHST11	1.24228e-10	0.521827	1.70615e-06
ARPC5L	1.65248e-11	0.0912273	2.26952e-07
CDC42SE1	1.74099e-11	-0.16429	2.39107e-07
ATP2A2	1.75857e-11	0.372538	2.41521e-07
MRAS	1.94956e-11	0.356001	2.67752e-07
ANKRD50	8.49311e-08	0.509242	0.00116644
ACTN4	1.35425e-06	-0.502796	0.0185992
PHLDA2	8.08867e-11	-0.503505	1.1109e-06
UQCC2	2.09439e-11	0.335798	2.87644e-07
PREB	2.12177e-11	0.222012	2.91405e-07
GAPDH	1.98595e-09	-0.505096	2.7275e-05
DUSP23	2.31986e-11	0.297081	3.1861e-07
RPL28	1.54343e-06	-0.505343	0.0211974
MDFIC	2.60056e-11	0.228004	3.57161e-07
CAPZB	2.62988e-06	-0.506952	0.0361187
PCED1A	3.54679e-06	-0.510076	0.0487116
ETHE1	3.20912e-11	-0.256756	4.4074e-07
PTX3	3.64786e-08	-0.510701	0.000500998
CREB3L2	3.4075e-06	-0.515432	0.0467987
MANF	3.35416e-11	0.173237	4.60661e-07
TUBA1C	1.90032e-14	-0.515594	2.6099e-10
PTP4A1	3.66812e-11	-0.0692993	5.0378e-07
ABHD2	3.69921e-11	-0.060195	5.08049e-07
IFNAR2	3.77635e-11	0.0469311	5.18643e-07
HSPE1	3.69535e-07	-0.516567	0.00507519
COTL1	4.01729e-07	-0.516687	0.00551734
MFSD1	4.08242e-11	-0.0984951	5.6068e-07
SURF4	4.12107e-11	-0.296265	5.65988e-07
ATP6V0B	4.28838e-11	-0.212275	5.88966e-07
AFAP1	4.25722e-07	-0.517833	0.00584687
HYOU1	4.52967e-11	0.224026	6.22105e-07
SOD2	1.25431e-14	-0.519868	1.72267e-10
MSANTD3	5.01936e-11	0.386864	6.89358e-07
GPX7	5.56585e-11	0.305415	7.64414e-07
SLC39A8	5.59289e-11	0.408756	7.68128e-07
OSTC	6.28006e-11	0.0485618	8.62504e-07
ARL5A	1.38723e-07	-0.52114	0.00190522
ABHD14A	4.51573e-12	-0.523039	6.2019e-08
TSC22D1	6.82271e-11	0.273783	9.37031e-07
PLXNB2	7.20634e-11	0.377129	9.89718e-07
TPI1	1.62354e-09	-0.525459	2.22977e-05
GCH1	3.62788e-07	-0.526751	0.00498253
TUBB2A	1.93139e-07	-0.526854	0.00265257
CTNNAL1	9.8092e-07	-0.530322	0.013472
PDLIM4	8.72389e-11	-0.295437	1.19814e-06
GDF15	1.43618e-08	-0.531459	0.000197245
RPL22L1	9.14035e-11	-0.217659	1.25534e-06
DERL1	2.65949e-06	-0.533582	0.0365255
PLSCR1	1.0333e-06	-0.538713	0.0141913
IFITM2	9.73087e-11	-0.443376	1.33644e-06
PDLIM5	1.02029e-10	-0.336009	1.40127e-06
CRISPLD2	6.99819e-10	-0.540607	9.61131e-06
HSPA5	1.06366e-10	-0.212777	1.46083e-06
STRAP	2.3972e-06	-0.541834	0.0329232
GNG5	1.79946e-08	-0.545197	0.000247137
FKBP10	1.5723e-06	-0.546655	0.021594
NFATC1	2.50285e-10	-0.549062	3.43742e-06
PKM	1.11792e-07	-0.552051	0.00153535
CALD1	1.5155e-10	0.109451	2.08139e-06
DUSP14	5.32081e-08	-0.555853	0.00073076
SPARCL1	1.17652e-06	-0.555872	0.0161583
ELK1	1.64024e-10	-0.0287777	2.25271e-06
CANX	2.054e-06	-0.56071	0.0282096
NECTIN2	3.31601e-11	-0.564373	4.55421e-07
ACSL4	2.00439e-10	-0.162966	2.75284e-06
FGF7	2.06909e-10	0.0134956	2.84168e-06
SLC19A2	2.76483e-06	-0.564677	0.0379721
COX16	9.74036e-08	-0.568722	0.00133774
SLC25A5	3.08007e-07	-0.570458	0.00423016
U2AF1	2.55549e-10	-0.434949	3.50971e-06
TMEM87B	2.81453e-10	-0.241101	3.86548e-06
ARF4	5.62944e-08	-0.575546	0.000773147
SMYD3	2.93232e-10	-0.135457	4.02725e-06
SLC39A1	1.2179e-07	-0.585219	0.00167267
WTAP	2.72018e-08	-0.589012	0.000373589
CAMTA2	3.4527e-10	0.111152	4.74194e-06
EML4	3.45906e-10	-0.255379	4.75067e-06
SLC3A2	2.4347e-09	-0.59028	3.34382e-05
ZFAND3	1.29403e-06	-0.594845	0.0177722
KLF6	3.99637e-10	0.0472827	5.48861e-06
PTTG1IP	2.36585e-09	-0.60127	3.24926e-05
POLD4	4.05252e-11	-0.602045	5.56573e-07
HM13	7.11856e-09	-0.603535	9.77662e-05
MYO1E	2.98977e-08	-0.606345	0.000410615
PSME2	4.52254e-10	-0.144778	6.21126e-06
ELOVL5	1.00396e-11	-0.606676	1.37884e-07
WIPI1	5.06733e-10	-0.182083	6.95948e-06
BHLHE40	9.82993e-13	-0.606944	1.35004e-08
HHIP	9.56407e-07	-0.619355	0.0131353
TOP1	1.55313e-06	-0.636039	0.0213307
IER3	5.63783e-10	-0.485714	7.743e-06
CTSB	5.73807e-10	-0.485294	7.88066e-06
DDX21	3.06449e-07	-0.638906	0.00420876
CLIC4	5.96278e-08	-0.647713	0.000818928
PML	6.46082e-10	-0.314249	8.87329e-06
MXRA8	1.04188e-06	-0.648404	0.0143092
ILF2	5.92939e-07	-0.649166	0.00814343
NPM1	2.42197e-06	-0.657238	0.0332633
RBP1	1.14495e-06	-0.659691	0.0157247
MAGED1	7.58608e-10	-0.268568	1.04187e-05
MAP4K4	7.91205e-10	0.480476	1.08664e-05
HDLBP	9.81291e-07	-0.662187	0.0134771
RAN	1.82629e-07	-0.662625	0.00250823
CNIH1	8.56724e-10	-0.276953	1.17662e-05
CMC2	8.83509e-10	-0.364313	1.21341e-05
PHLDB1	6.10962e-10	-0.663939	8.39095e-06
PLPP5	8.92515e-10	-0.196988	1.22578e-05
TPM3	1.39398e-06	-0.670837	0.0191449
SEC13	1.48701e-09	-0.679095	2.04226e-05
CSRP1	4.75865e-08	-0.683543	0.000653553
TNFRSF10B	3.33751e-06	-0.690408	0.0458374
EIF4G1	2.99946e-06	-0.697345	0.0411946
PLAUR	3.36598e-10	-0.701475	4.62283e-06
ELL2	1.65688e-07	-0.702713	0.00227556
CSGALNACT2	1.01991e-09	0.00757341	1.40074e-05
BTG3	3.66952e-07	-0.711986	0.00503971
SMCO4	1.06706e-09	0.0701252	1.4655e-05
SMC4	1.08705e-09	0.344203	1.49295e-05
IMPDH1	1.10398e-09	0.329565	1.5162e-05
ITGAV	1.18452e-09	-0.44754	1.62682e-05
CNN1	2.91997e-06	-0.723018	0.0401028
DNAJB11	1.26361e-09	-0.129353	1.73544e-05
CKS2	2.82671e-06	-0.750612	0.038822
NME2	1.5155e-09	-0.763012	2.08139e-05
ALDOA	6.02168e-09	-0.76977	8.27018e-05
PTPRD	1.89387e-08	-0.773402	0.000260105
HNRNPAB	5.33831e-07	-0.775394	0.00733163
SRPRB	1.46499e-09	0.0588385	2.01201e-05
PDE3A	1.48624e-09	0.456658	2.04121e-05
SKIL	3.01656e-11	-0.777831	4.14295e-07
MMD	1.50029e-09	0.116101	2.0605e-05
NFATC2	6.63748e-09	-0.786415	9.11592e-05
KDELR2	1.58371e-09	-0.25869	2.17506e-05
KDM6B	2.07964e-07	-0.802777	0.00285618
TSPAN3	1.62381e-09	-0.432867	2.23014e-05
FSCN1	1.19623e-06	-0.803994	0.016429
ARF5	7.22328e-08	-0.811448	0.000992045
ELN	1.83373e-09	-0.176844	2.51844e-05
FAM20A	1.83629e-09	0.0701857	2.52196e-05
ACSL1	1.90078e-09	0.33744	2.61052e-05
FMOD	1.91602e-09	-0.00205867	2.63146e-05
NFKBIA	2.39102e-06	-0.813051	0.0328382
PPIF	1.95177e-09	-0.399358	2.68056e-05
REEP3	1.97724e-09	0.00978072	2.71555e-05
CYP4X1	2.42727e-06	-0.813374	0.0333361
TMEM167A	2.24149e-09	0.317192	3.07847e-05
PTK7	2.26158e-09	-0.204233	3.10605e-05
HSPD1	2.36664e-06	-0.81645	0.0325034
SAT1	2.30979e-09	-0.266634	3.17227e-05
CALR	2.31868e-09	-0.439847	3.18448e-05
SH3PXD2B	2.36565e-09	-0.471289	3.24898e-05
MAP4	2.16018e-06	-0.840582	0.0296679
GRINA	8.50138e-09	-0.842368	0.000116758
ALDH1A3	6.84997e-09	-0.845059	9.40775e-05
SPTSSA	2.42924e-09	-0.0895959	3.33632e-05
RPS10	1.65264e-06	-0.888633	0.0226974
THBS1	2.21053e-14	-0.899843	3.03594e-10
PEA15	1.29637e-08	-0.904371	0.000178044
GOLM1	2.66886e-09	-0.0765769	3.66542e-05
NME4	2.77371e-09	-0.0804026	3.80942e-05
ISOC2	3.00876e-09	0.230833	4.13222e-05
PANX1	3.06468e-09	-0.401172	4.20903e-05
SEC61B	3.15013e-09	-0.220599	4.32638e-05
NR4A3	7.82219e-08	-0.906284	0.0010743
GPI	5.80288e-07	-0.908365	0.00796967
SHISA5	2.25309e-06	-0.909708	0.030944
ZNF593	3.25468e-09	-0.243818	4.46998e-05
MMP16	4.17163e-07	-0.911477	0.00572931
THBS2	3.39568e-09	-0.242187	4.66362e-05
RPN1	1.25406e-06	-0.91423	0.0172233
TIMM17A	3.56552e-09	-0.167968	4.89689e-05
IKBIP	3.59144e-09	-0.266633	4.93249e-05
RPL17	1.03234e-07	-0.916469	0.00141782
SEC24D	3.62241e-09	-0.268124	4.97501e-05
CRELD2	3.69814e-09	0.0737146	5.07902e-05
MSRB3	3.77236e-09	-0.236823	5.18096e-05
SLC31A1	3.82129e-09	0.0481985	5.24816e-05
LTBP1	8.50167e-07	-0.951543	0.0116762
RPLP0	3.89335e-09	-0.456483	5.34713e-05
P3H1	3.94722e-09	-0.153694	5.42112e-05
TRIB1	3.97694e-09	-0.953456	5.46192e-05
TOMM5	9.6147e-07	-0.960804	0.0132048
ZFP36L1	4.31407e-07	-0.985745	0.00592494
VSIG10	3.31491e-06	-0.993203	0.0455269
NAMPT	8.76015e-07	-1.00997	0.0120312
NOVA1	1.74271e-13	-1.01268	2.39343e-09
YIF1A	4.81216e-09	-0.0586532	6.60902e-05
CYSLTR1	1.84022e-07	-1.01711	0.00252736
GDF10	5.11188e-08	-1.03776	0.000702065
HSPA8	1.07874e-06	-1.05955	0.0148154
P3H4	5.70952e-09	0.103634	7.84145e-05
HSF4	1.23457e-08	-1.08125	0.000169556
LOX	5.99586e-09	-0.0843792	8.23471e-05
HLX	7.90258e-11	-1.09482	1.08534e-06
XRN2	6.33992e-09	-0.298599	8.70725e-05
TMEM208	6.36427e-09	-0.111681	8.74069e-05
TNFAIP6	1.29207e-07	-1.12833	0.00177453
LRFN5	2.1701e-06	-1.15289	0.0298042
COPS8	6.94117e-09	-0.260432	9.53301e-05
CCBE1	3.61751e-07	-1.16056	0.00496829
FAM217B	1.68594e-06	-1.16164	0.0231547
TEAD2	7.09795e-09	-0.228063	9.74833e-05
ANGPTL1	1.40128e-07	-1.1658	0.00192452
KANK1	2.17389e-07	-1.16704	0.00298562
SRA1	7.41756e-09	-0.321879	0.000101873
PFN1	7.85081e-09	-0.37361	0.000107823
EEF1G	3.03346e-07	-1.17227	0.00416615
RGS9	8.41374e-12	-1.17754	1.15554e-07
CEP126	3.92023e-08	-1.17797	0.000538405
MID1	8.15145e-09	0.477686	0.000111952
FBRSL1	2.79428e-07	-1.1847	0.00383766
RRBP1	8.85979e-09	-0.0284391	0.00012168
PLAU	8.96788e-09	-0.203063	0.000123165
PCNX1	9.06979e-09	0.275994	0.000124564
ITGB1	9.25122e-09	0.23543	0.000127056
ADAL	1.29883e-06	-1.18962	0.0178381
SLC52A2	9.6547e-09	-0.0287847	0.000132598
ITSN1	1.02049e-08	-0.0138611	0.000140154
PTGER3	1.02582e-08	-0.295562	0.000140886
ACACB	1.70053e-07	-1.20997	0.0023355
CCT6A	1.05717e-08	-0.478641	0.000145192
HECTD2	1.06402e-08	-0.0106025	0.000146133
EZH1	5.93927e-07	-1.23061	0.00815699
RCAN1	1.12618e-08	0.0168175	0.000154669
LRRC2	1.17451e-08	-1.25025	0.000161307
CLDN11	7.33277e-12	-1.25451	1.00708e-07
SQLE	1.17182e-08	0.43254	0.000160937
RINL	4.11868e-08	-1.25754	0.000565659
AP2S1	1.17864e-08	-0.0719867	0.000161875
VGLL4	1.19543e-08	-0.101157	0.000164181
DRAM1	1.23134e-08	-0.222107	0.000169112
NR3C2	2.92332e-06	-1.27611	0.0401489
KBTBD3	7.16263e-07	-1.28385	0.00983715
CBX7	2.06343e-08	-1.28642	0.000283391
LMAN1	1.34341e-08	-0.431809	0.000184504
HS2ST1	1.41874e-08	0.0860005	0.00019485
PRDM6	2.45084e-07	-1.29139	0.00336599
MYH10	1.45131e-08	0.352939	0.000199322
IFI16	1.4823e-08	-0.125264	0.000203578
ALDH1B1	1.49627e-08	0.381426	0.000205497
JADE2	1.3436e-07	-1.29845	0.00184529
ZNF589	6.0094e-07	-1.30537	0.00825331
SLC2A3	1.41947e-06	-1.30913	0.019495
DNAJC15	1.72159e-08	-0.269983	0.000236442
STMN1	1.77655e-08	-0.0833645	0.000243991
FOXF2	1.73821e-07	-1.3146	0.00238725
FAM117A	3.42345e-08	-1.31615	0.000470177
NAA10	1.83488e-08	-0.0892957	0.000252002
TAP1	1.849e-08	-0.267837	0.000253941
NAALAD2	1.87004e-08	-1.31873	0.000256832
RMND5B	1.14523e-06	-1.321	0.0157285
RGS22	5.22171e-09	-1.32165	7.1715e-05
WFS1	1.35174e-06	-1.32273	0.0185648
NFKBIZ	1.60119e-06	-1.33336	0.0219907
DUSP5	2.07572e-08	-0.048007	0.00028508
CFL1	2.08257e-08	-0.240501	0.00028602
FBXO2	4.4907e-07	-1.34617	0.00616752
BCO2	7.98382e-09	-1.36357	0.00010965
PPP1R3C	3.95524e-07	-1.36484	0.00543212
VEGFC	2.25597e-07	-1.36583	0.00309834
CHSY1	2.44111e-08	0.245694	0.000335263
C3orf18	2.31573e-06	-1.36885	0.0318043
DENND2A	1.31531e-09	-1.38276	1.80645e-05
ARHGEF6	4.33361e-08	-1.39653	0.000595178
PRICKLE1	2.67871e-08	0.178161	0.000367894
LRRK2	7.91614e-07	-1.39827	0.010872
ITGB3	8.90797e-07	-1.39878	0.0122342
COL1A2	2.72512e-08	0.340978	0.000374268
LTBR	2.74356e-08	-0.415157	0.0003768
SMTN	2.79638e-08	-0.0669025	0.000384055
IL32	2.95664e-08	-0.458372	0.000406066
ZNF519	4.0794e-07	-1.40353	0.00560265
PAFAH1B3	3.02525e-08	0.384819	0.000415488
SPCS3	3.11045e-08	-0.0398425	0.00042719
GABARAP	9.69328e-07	-1.40523	0.0133128
ALDH18A1	3.3483e-08	-0.286405	0.000459856
PPFIBP1	3.37148e-08	-0.285678	0.000463039
MAMDC2	2.37444e-07	-1.41856	0.00326106
BCKDHB	1.44014e-12	-1.41878	1.97789e-08
AP1S2	2.07301e-06	-1.42615	0.0284708
WSCD2	5.80928e-07	-1.42671	0.00797846
FAM43A	3.43846e-16	-1.43518	4.72238e-12
R3HDM4	4.03911e-08	-0.362618	0.000554732
WNT5B	1.8367e-06	-1.44179	0.0252252
CTNNB1	4.20453e-08	-0.211625	0.00057745
DCBLD1	4.27054e-08	0.422338	0.000586516
SLC17A7	3.43328e-09	-1.44264	4.71527e-05
AGAP1	2.39682e-06	-1.4457	0.0329179
TNFSF13B	4.41299e-08	0.120187	0.000606079
MCL1	4.47381e-08	-0.373835	0.000614433
TTLL7	1.3216e-12	-1.44766	1.81508e-08
TTC27	2.4972e-06	-1.458	0.0342966
DOCK9	8.3561e-10	-1.45861	1.14763e-05
GADD45A	4.98777e-08	-0.334642	0.00068502
GDPD5	1.5538e-07	-1.46776	0.00213399
AMOT	8.80473e-08	-1.47703	0.00120924
RCAN2	1.17461e-07	-1.48667	0.00161321
RASSF5	3.23511e-07	-1.49473	0.0044431
G6PC3	5.38012e-08	-0.372002	0.000738906
PIM1	1.67744e-06	-1.4958	0.023038
TEF	3.19401e-08	-1.49677	0.000438665
RCN1	5.56538e-08	-0.270258	0.000764349
ATP8A1	1.47656e-06	-1.49884	0.020279
ABL2	5.6706e-08	0.0308719	0.0007788
LRIG1	5.88371e-08	-0.0969573	0.000808068
LDLRAD4	5.95401e-08	0.455314	0.000817724
DBP	2.00961e-11	-1.50581	2.75999e-07
COL16A1	5.99679e-08	0.0050218	0.0008236
FNDC5	3.42155e-11	-1.50831	4.69916e-07
POR	6.28085e-08	-0.326824	0.000862612
SH3GLB2	6.7902e-11	-1.51072	9.32566e-07
CCDC85B	6.56666e-08	-0.408738	0.000901865
NUTF2	6.59782e-08	-0.395009	0.000906144
B3GALT4	3.42287e-08	-1.52045	0.000470097
SEMA3D	1.92783e-14	-1.52334	2.64769e-10
CES1	9.64176e-10	-1.52692	1.3242e-05
PTGFRN	7.31659e-08	0.123468	0.00100486
DNPH1	7.49087e-08	-0.209289	0.0010288
PDE4D	7.56159e-08	-0.245169	0.00103851
CYP4F12	2.68463e-08	-1.5302	0.000368708
MED8	7.69066e-08	-0.394389	0.00105624
SYTL4	4.7579e-07	-1.54036	0.00653449
SHMT1	6.29522e-07	-1.54238	0.00864586
GOLT1B	8.21612e-08	-0.260558	0.0011284
SLC48A1	4.74687e-08	-1.54382	0.000651935
BMP4	1.22948e-13	-1.54477	1.68857e-09
FAAP20	8.3425e-08	-0.0339007	0.00114576
PPP1R13L	8.45131e-08	0.401652	0.0011607
CYP39A1	7.42577e-07	-1.5484	0.0101986
PTPDC1	8.49661e-08	0.0485654	0.00116692
NR4A1	7.21891e-07	-1.54989	0.00991445
CALU	8.56497e-08	-0.408406	0.00117631
ASPA	2.62981e-09	-1.55289	3.61178e-05
PDE7A	2.77115e-06	-1.55766	0.038059
GPR137	9.33372e-08	-0.0542122	0.00128189
DTWD1	9.49188e-08	-0.244586	0.00130361
DPYSL3	9.70841e-08	-0.487164	0.00133335
FGFBP2	3.24334e-09	-1.56297	4.4544e-05
PRRG3	1.26023e-07	-1.56672	0.0017308
PXDN	9.83581e-08	0.0732459	0.00135085
EBF1	1.05597e-07	-1.56727	0.00145027
CUTC	7.62255e-08	-1.56909	0.00104688
SFRP1	3.33418e-07	-1.57992	0.00457917
PLEKHA2	2.65017e-07	-1.58419	0.00363974
ENAH	1.0583e-07	0.0865314	0.00145347
SUB1	1.06096e-07	-0.2657	0.00145712
MT2A	1.61036e-08	-1.58619	0.000221167
BID	1.07244e-07	0.276062	0.00147289
VASP	1.07675e-07	0.188777	0.00147881
RPL26L1	1.08049e-07	0.0179662	0.00148395
RPS6KA5	2.32308e-11	-1.58684	3.19052e-07
PREX1	9.79073e-07	-1.59081	0.0134466
C16orf89	5.73876e-09	-1.59674	7.88162e-05
GALNT12	1.3788e-09	-1.60175	1.89364e-05
PTPN2	1.18361e-07	-0.336399	0.00162557
CNTFR	3.50902e-12	-1.60931	4.81928e-08
HSP90B1	1.22328e-07	-0.375248	0.00168006
CYS1	2.78423e-12	-1.63208	3.82386e-08
ESR1	8.13569e-12	-1.63701	1.11736e-07
CDK2AP2	1.26555e-07	-0.105121	0.0017381
OSR2	1.07297e-17	-1.64121	1.47362e-13
DKK3	1.29811e-07	-0.457099	0.00178283
SERINC5	1.30003e-07	0.202813	0.00178546
IL17RD	1.2776e-12	-1.64241	1.75465e-08
BEND5	3.1948e-09	-1.65638	4.38773e-05
CAMK1D	3.52716e-07	-1.66144	0.0048442
FGL2	1.65081e-09	-1.66516	2.26722e-05
SP5	8.39686e-12	-1.66722	1.15323e-07
DUSP6	1.40705e-07	-0.117242	0.00193244
STAT3	1.41476e-07	-0.455161	0.00194303
EIF5A	1.42059e-07	-0.285954	0.00195103
SLC25A6	1.42059e-07	-0.223981	0.00195104
RORB	2.42388e-09	-1.6712	3.32896e-05
CLEC11A	1.48607e-07	-0.0408037	0.00204097
ATP6V0E2	1.39127e-06	-1.67502	0.0191077
CHIC2	1.58649e-07	-0.335795	0.00217888
SMIM4	1.59296e-07	0.45332	0.00218777
KLF11	2.71605e-06	-1.67902	0.0373022
KDELR3	1.62428e-07	-0.145185	0.00223078
STARD9	5.52961e-07	-1.6864	0.00759436
ITGBL1	9.85529e-07	-1.69056	0.0135353
C1QTNF7	2.75447e-07	-1.69472	0.003783
LYSMD2	1.06104e-07	-1.69554	0.00145723
LRRC75B	1.39908e-09	-1.70727	1.92149e-05
NAP1L1	1.75275e-07	0.0201827	0.00240722
ADAMTS4	1.78997e-07	-0.422328	0.00245835
CCDC51	6.06699e-12	-1.70777	8.3324e-08
BTD	3.23951e-07	-1.71831	0.00444914
PTBP3	1.89531e-07	-0.165314	0.00260302
KAZALD1	1.93951e-12	-1.72977	2.66373e-08
PEAK1	1.94695e-07	-0.243905	0.00267394
SOX4	1.97581e-07	0.449983	0.00271358
LSM7	1.99433e-07	-0.269792	0.00273901
EMP1	2.00042e-07	-0.394276	0.00274738
HSPB2	2.4735e-14	-1.73408	3.3971e-10
TPPP3	1.43367e-11	-1.73547	1.969e-07
ENPP4	2.17325e-07	-1.75033	0.00298474
PDLIM7	2.22097e-07	-0.224549	0.00305028
RCN3	2.22792e-07	-0.00123295	0.00305983
NFATC4	2.24093e-07	-0.191124	0.0030777
ENTPD2	2.54298e-07	-1.76704	0.00349252
PDXK	2.29348e-07	-0.0185612	0.00314987
NLGN2	2.36832e-07	0.127635	0.00325265
N4BP2L1	1.1035e-07	-1.77448	0.00151554
OSBPL8	2.37767e-07	-0.49189	0.00326549
ITPRIPL2	2.42215e-07	0.334378	0.00332657
ANKRD33B	3.95324e-09	-1.7763	5.42938e-05
MYL12A	2.47814e-07	-0.21168	0.00340347
CRTC3	2.49297e-07	-0.339416	0.00342385
XG	7.25734e-08	-1.77944	0.000996723
HIF3A	9.65513e-14	-1.78863	1.32604e-09
DYRK4	2.64372e-07	-0.157712	0.00363089
XAF1	2.64924e-07	-0.188172	0.00363846
CPEB1	2.50114e-07	-1.79367	0.00343507
PFN2	2.68795e-07	-0.429332	0.00369163
RAB30	1.32978e-14	-1.79838	1.82631e-10
RADIL	2.55175e-08	-1.80498	0.000350457
ARHGAP20	4.3065e-09	-1.80612	5.91454e-05
FKBP14	2.79691e-07	-0.102447	0.00384127
CKAP4	2.82362e-07	-0.33925	0.00387796
BMP1	2.91889e-07	0.0387183	0.00400881
UST	1.02906e-16	-1.80649	1.41332e-12
CHPF2	3.01696e-07	-0.0375593	0.0041435
FXYD1	5.03268e-08	-1.81219	0.000691189
CAMK2D	3.04931e-07	-0.180042	0.00418792
RDH5	1.36567e-10	-1.81544	1.87561e-06
CEP152	7.84796e-08	-1.81882	0.00107784
ADAM17	3.10059e-07	-0.374939	0.00425835
PRAF2	3.17153e-07	0.176567	0.00435578
TNNC2	2.27734e-15	-1.82636	3.1277e-11
DACT1	3.23633e-07	-0.0562856	0.00444477
MYO5B	1.5202e-06	-1.8278	0.0208784
EEF2K	1.41269e-09	-1.84053	1.94019e-05
ELK3	3.44227e-07	-0.0577556	0.00472762
TMEM165	3.50477e-07	-0.219765	0.00481346
HRCT1	2.62278e-09	-1.84385	3.60213e-05
PMEPA1	3.56248e-07	-0.104956	0.00489271
PRRT2	1.94392e-10	-1.85062	2.66979e-06
GNPTAB	3.6232e-07	-0.299631	0.0049761
IL17D	1.31037e-12	-1.88436	1.79966e-08
MIS18BP1	3.66867e-07	0.0535901	0.00503855
TRIM7	3.73258e-10	-1.88722	5.12632e-06
APCDD1	6.94779e-13	-1.89047	9.5421e-09
HLF	3.03182e-15	-1.91185	4.1639e-11
RPS19	3.72138e-07	-0.0151922	0.00511094
LY6E	3.72139e-07	-0.164189	0.00511095
CDK14	3.75233e-07	0.198973	0.00515345
EIF4A1	3.80861e-07	0.432802	0.00523074
TMEM39A	3.87841e-07	-0.354412	0.0053266
PITX1	1.01235e-09	-1.91672	1.39036e-05
ABCG1	8.85435e-10	-1.92784	1.21606e-05
NOSTRIN	9.38227e-09	-1.94768	0.000128856
PALM	9.6471e-07	-1.96	0.0132493
PDE4DIP	4.22623e-07	-0.406216	0.00580431
SGCG	2.01129e-18	-1.96025	2.7623e-14
ATOH8	5.58261e-12	-1.96061	7.66715e-08
CITED4	6.00803e-15	-1.96329	8.25142e-11
MAPKAPK2	4.34677e-07	-0.0637168	0.00596986
RCN2	4.41464e-07	-0.307041	0.00606307
FAXDC2	3.38633e-10	-1.9646	4.65078e-06
PLEC	4.68686e-07	-0.270844	0.00643694
TSPAN18	8.22133e-08	-1.96912	0.00112912
ISYNA1	4.72325e-07	-0.0835407	0.00648691
CHADL	9.28418e-12	-1.97065	1.27509e-07
ARID5B	5.11087e-07	-0.250073	0.00701926
ANG	9.67066e-12	-1.98114	1.32817e-07
ACKR3	5.452e-07	-1.99533	0.00748778
ACOT2	5.2525e-07	-0.431698	0.00721379
CBX3	5.29372e-07	-0.110423	0.0072704
MRPS12	5.29917e-07	-0.17134	0.00727788
BMP8B	1.59197e-06	-1.99987	0.0218641
ZNF281	5.35157e-07	0.333243	0.00734985
GPRC5B	1.05329e-06	-2.0108	0.0144659
PROCR	8.00373e-07	-2.01322	0.0109923
ARSJ	5.63316e-07	-0.0210204	0.00773658
VDAC1	5.71512e-07	-0.381935	0.00784915
MCOLN3	1.16589e-11	-2.01507	1.60123e-07
ZFAND2A	5.77057e-07	-0.191627	0.0079253
TLR5	8.08946e-11	-2.0223	1.11101e-06
TMOD2	7.73347e-15	-2.03163	1.06212e-10
SLC50A1	5.81323e-07	-0.148008	0.00798389
BANF1	5.89634e-07	-0.391685	0.00809804
ARHGAP29	5.01261e-10	-2.03873	6.88432e-06
PRDX6	5.93444e-07	-0.368449	0.00815036
CHPT1	1.28925e-06	-2.03932	0.0177066
PTMS	5.94368e-07	-0.300149	0.00816304
TBC1D12	2.03544e-06	-2.04023	0.0279548
ACKR4	6.2562e-08	-2.04932	0.000859227
TMEM134	6.37288e-07	-0.213775	0.00875251
GGT1	4.9106e-11	-2.05046	6.74421e-07
RND3	6.57898e-07	-0.175128	0.00903557
NFKB2	6.72439e-07	-0.481741	0.00923528
OPHN1	3.19245e-09	-2.07562	4.38451e-05
BCAR1	7.21372e-07	-0.022635	0.00990733
ADAMTS5	1.12475e-10	-2.07746	1.54474e-06
IFI44	7.34266e-07	0.265467	0.0100844
TMOD1	3.38521e-06	-2.08446	0.0464925
EVA1C	7.48506e-07	-0.00130127	0.01028
FBP1	4.18243e-10	-2.09248	5.74414e-06
IL4R	7.87273e-07	-0.239452	0.0108124
GPATCH4	7.87764e-07	-0.0443144	0.0108191
NUDT22	7.9098e-07	-0.0280086	0.0108633
ADIRF	9.47221e-11	-2.09778	1.30091e-06
FGF13	2.03684e-15	-2.09823	2.7974e-11
YKT6	8.16267e-07	-0.0622973	0.0112106
AGTR1	1.28006e-09	-2.10431	1.75803e-05
APEX1	8.39753e-07	-0.425092	0.0115332
PSORS1C1	9.31616e-10	-2.10438	1.27948e-05
PCSK6	1.1052e-07	-2.13744	0.00151788
PLAC9	8.36765e-10	-2.13768	1.14921e-05
HYAL2	8.8524e-07	-0.153898	0.0121579
KITLG	8.11687e-09	-2.1529	0.000111477
ERN1	8.97008e-07	-0.486692	0.0123195
MANSC1	2.66224e-08	-2.15639	0.000365632
ACE	5.4974e-12	-2.16299	7.55013e-08
SND1	9.39726e-07	-0.413206	0.0129062
PLGRKT	9.4187e-07	-0.144868	0.0129356
BCHE	2.05477e-11	-2.17087	2.82202e-07
MGLL	1.97164e-06	-2.18069	0.0270786
TMEM147	9.6296e-07	-0.2441	0.0132253
NTN1	2.94143e-15	-2.18985	4.03975e-11
C17orf58	7.46426e-18	-2.21198	1.02514e-13
PRIMA1	2.99367e-14	-2.21402	4.1115e-10
NCAM1	2.48581e-06	-2.21956	0.0341402
NXPH3	2.82589e-11	-2.23205	3.88108e-07
BMP7	3.64738e-12	-2.2418	5.00931e-08
PSMB3	9.868e-07	-0.277979	0.0135527
WNT2B	7.54548e-14	-2.25561	1.0363e-09
CD70	8.9873e-07	-2.25611	0.0123432
SLC30A7	1.01038e-06	-0.277445	0.0138765
S100A4	2.28258e-09	-2.26814	3.1349e-05
TMEM37	3.37305e-09	-2.27063	4.63254e-05
LRRC17	9.71576e-10	-2.27232	1.33436e-05
ANKRD37	1.05547e-06	-0.430976	0.0144959
JCHAIN	3.30477e-14	-2.27403	4.53877e-10
AIF1L	1.02925e-07	-2.28991	0.00141357
SLC39A7	1.08692e-06	-0.254151	0.0149278
TMED10	1.09737e-06	-0.342629	0.0150712
CHMP1B	1.13652e-06	0.430117	0.015609
IMPA2	1.65994e-06	-2.31329	0.0227976
TNXB	2.08687e-08	-2.31452	0.000286611
AMOTL1	1.17518e-06	0.0598529	0.0161399
EMILIN2	4.28553e-08	-2.32314	0.000588575
PLPP3	2.08229e-06	-2.3304	0.0285982
BTBD19	1.2152e-06	0.0369781	0.0166896
AZI2	1.21999e-06	-0.240104	0.0167553
ARHGEF40	1.22207e-06	-0.18372	0.0167839
ADAMTSL5	7.03336e-15	-2.33296	9.65962e-11
NGF	3.71799e-07	-2.34287	0.00510629
ASAP1	1.2611e-06	0.148161	0.01732
PID1	1.29669e-06	-2.34497	0.0178088
MAD2L2	1.29273e-06	-0.388984	0.0177544
DPP4	5.15242e-07	-2.34654	0.00707634
NQO1	2.94866e-07	-2.36484	0.00404969
IGSF10	6.9419e-09	-2.37488	9.534e-05
HMCN1	1.30629e-06	0.34926	0.0179406
C3orf14	1.3109e-06	-0.303586	0.0180039
MLXIPL	5.75426e-07	-2.40041	0.0079029
NTN4	2.4029e-12	-2.41344	3.30015e-08
ARFGAP3	1.36813e-06	-0.44533	0.0187899
NLGN1	7.23285e-12	-2.41792	9.9336e-08
ADAMTSL4	3.84159e-13	-2.42973	5.27603e-09
TFPI2	1.39346e-06	0.0971313	0.0191378
STXBP6	5.56326e-08	-2.44964	0.000764057
LIMS2	4.90523e-08	-2.46293	0.000673685
SDSL	1.41526e-06	0.317122	0.0194372
ITM2A	1.03834e-10	-2.47603	1.42605e-06
MMP14	1.42788e-06	-0.461441	0.0196104
SDC3	1.4347e-06	0.419565	0.0197041
CTNNBIP1	1.44954e-06	-0.0418938	0.019908
TMEM87A	1.45024e-06	-0.487644	0.0199176
NDNF	1.74813e-06	-2.4871	0.0240089
PAICS	1.49612e-06	-0.0901293	0.0205477
STK32B	9.5778e-11	-2.4884	1.31542e-06
MATN2	3.3878e-06	-2.49228	0.0465281
ITGA11	2.33385e-06	-2.50169	0.0320532
MFAP5	9.07356e-11	-2.51741	1.24616e-06
ZNF385B	1.58892e-16	-2.52656	2.18222e-12
NAAA	1.80846e-10	-2.5266	2.48375e-06
KCNAB1	2.3461e-14	-2.54897	3.22213e-10
TMEM108	1.11989e-08	-2.57408	0.000153806
SLC29A1	1.40616e-06	-2.58963	0.0193122
HOXA10	1.61831e-06	-0.162505	0.0222258
TRAF5	1.64222e-06	0.163959	0.0225543
CD14	9.28139e-14	-2.60585	1.27471e-09
EPHB6	3.44419e-13	-2.61639	4.73025e-09
VIT	1.04697e-08	-2.62145	0.000143791
PAMR1	3.60426e-09	-2.62707	4.95009e-05
FAIM2	2.62833e-12	-2.66346	3.60975e-08
YIF1B	1.69188e-06	-0.42532	0.0232362
SLC7A6	1.73211e-06	-0.269807	0.0237888
ADAMTS16	6.56399e-07	-2.67154	0.00901499
AHCY	1.7611e-06	-0.499467	0.024187
CMTM7	1.78865e-06	0.153542	0.0245653
UBTD1	1.82932e-06	-0.185527	0.0251239
LTBP4	4.33162e-11	-2.67177	5.94905e-07
RAB37	1.00555e-07	-2.69141	0.00138103
ATOX1	1.98965e-06	-0.0382728	0.0273259
SPATS2	2.00932e-06	-0.476673	0.027596
FOLH1	2.31585e-11	-2.70541	3.18059e-07
CPVL	3.42779e-13	-2.70593	4.70772e-09
FABP3	1.64388e-06	-2.79358	0.022577
GSTM5	7.73057e-15	-2.86981	1.06172e-10
TSPYL2	2.07304e-06	-0.422527	0.0284711
DACT2	1.0056e-12	-2.87168	1.38109e-08
ACTR3	2.11558e-06	-0.375414	0.0290553
SYNCRIP	2.12084e-06	-0.303608	0.0291277
SCARA5	5.2375e-12	-2.87455	7.19318e-08
DCBLD2	2.15634e-06	-0.0308076	0.0296152
TCEAL2	2.92256e-12	-2.89183	4.01385e-08
MAOA	4.45006e-10	-2.89515	6.11171e-06
C19orf53	2.21049e-06	-0.2107	0.0303588
CKB	1.52955e-27	-2.89926	2.10069e-23
BAX	2.25657e-06	-0.21526	0.0309917
CSGALNACT1	2.2981e-06	-0.026413	0.031562
FAM168A	2.30331e-06	0.222849	0.0316336
NPR1	1.86041e-19	-2.90742	2.55509e-15
SEMA3E	1.62084e-22	-2.91589	2.22606e-18
MAL	1.2355e-07	-2.95518	0.00169684
ADAMTSL1	7.58431e-10	-2.95572	1.04163e-05
HPGD	3.84414e-09	-2.9984	5.27954e-05
CD55	8.90669e-13	-3.02145	1.22324e-08
ATP1B1	2.40686e-06	0.348702	0.0330558
GPX3	4.16096e-15	-3.02519	5.71466e-11
DOCK4	2.512e-14	-3.08435	3.44998e-10
ADH1B	1.58858e-08	-3.20121	0.000218175
RAMP2	4.78835e-18	-3.21917	6.57632e-14
AGPAT2	2.58334e-06	-0.156642	0.0354796
EFHD1	5.35179e-13	-3.25042	7.35016e-09
DYRK3	2.60306e-06	-0.369739	0.0357505
PDZRN4	7.60499e-11	-3.25124	1.04447e-06
SLC38A5	2.65345e-06	0.0834522	0.0364425
IL20RB	1.32987e-14	-3.31258	1.82645e-10
SNRPD1	2.69157e-06	-0.288371	0.036966
WNT10B	1.96806e-13	-3.32001	2.70293e-09
PHGDH	3.36736e-18	-3.3331	4.62473e-14
TMEM255A	3.09265e-20	-3.33834	4.24744e-16
DNAJC1	2.78793e-06	-0.404922	0.0382894
IGFBP6	1.12946e-15	-3.38955	1.55119e-11
POLR2H	2.90508e-06	-0.20482	0.0398984
GSN	4.42333e-10	-3.39558	6.07501e-06
GALNT15	8.34871e-07	-3.45051	0.0114661
LDHB	2.933e-06	-0.458606	0.0402818
C1QBP	2.96452e-06	-0.424401	0.0407147
PTS	2.97473e-06	-0.429311	0.040855
PPL	1.5686e-11	-3.46898	2.15431e-07
ANGPTL4	3.03241e-06	0.228325	0.0416472
KTN1	3.11117e-06	-0.172221	0.0427289
ETV5	3.13676e-06	0.15639	0.0430803
DNAJB9	3.16213e-06	-0.352403	0.0434287
SH3BP4	3.17997e-06	-0.0640825	0.0436737
ATG101	3.22506e-06	-0.376072	0.044293
MATN4	5.68746e-19	-3.47813	7.81115e-15
LYPLA1	3.24267e-06	-0.157618	0.0445349
SMARCA4	3.25762e-06	0.0345685	0.0447402
CADM3	1.81025e-16	-3.56549	2.4862e-12
CFD	1.34565e-17	-3.59139	1.84812e-13
IL18	7.89327e-13	-3.65476	1.08406e-08
F10	2.12226e-30	-3.67553	2.91472e-26
ETNK1	3.38655e-06	-0.398899	0.0465109
OLFML2A	1.3107e-16	-3.76066	1.80011e-12
SLPI	1.35494e-24	-3.8491	1.86087e-20
PCOLCE2	1.52192e-22	-4.3903	2.0902e-18
FAM177A1	3.50828e-06	-0.367867	0.0481827
LRP12	3.51614e-06	0.332115	0.0482907
CYP4B1	2.02051e-42	-5.46648	2.77496e-38
LEPROTL1	3.56633e-06	-0.0863875	0.04898
KIAA1755	3.56757e-06	-0.0364029	0.048997
SRM	3.5689e-06	-0.0288593	0.0490152
PLXDC2	3.64965e-06	-0.528245	0.0501243
MEGF9	3.70042e-06	-1.46907	0.0508216
SERP1	3.70274e-06	-0.469439	0.0508534
EIF4E2	3.71709e-06	-0.479088	0.0510505
TMSB10	3.71781e-06	-0.133563	0.0510604
KIF5B	3.72493e-06	-0.51158	0.0511582
RNF149	3.75289e-06	-0.777477	0.0515422
DESI2	3.8016e-06	-0.350913	0.0522111
COX5A	3.82222e-06	-0.517641	0.0524944
KDM5B	3.83648e-06	-0.393443	0.0526902
GALNS	3.8801e-06	0.117042	0.0532893
ALG3	3.89569e-06	-0.186666	0.0535034
PTGS2	3.91875e-06	-0.758608	0.0538201
S100A16	4.04944e-06	-0.433966	0.0556149
SLC20A1	4.0746e-06	-0.622825	0.0559606
FKBP1B	4.17606e-06	-1.54641	0.057354
FUT8	4.20719e-06	-0.273863	0.0577816
FLOT1	4.23474e-06	-0.76415	0.0581599
AR	4.26523e-06	-1.0005	0.0585786
GUCY1A2	4.37921e-06	-1.65896	0.060144
ALCAM	4.41105e-06	-1.47959	0.0605814
POLR3H	4.70342e-06	-0.0374297	0.0645968
C3	4.76306e-06	-0.417283	0.0654158
CRY1	4.77548e-06	-0.515744	0.0655864
CHI3L2	4.8746e-06	0.753273	0.0669478
SQSTM1	4.90867e-06	-1.08739	0.0674156
WDR1	4.91884e-06	-0.749989	0.0675554
CILP2	4.95422e-06	1.73783	0.0680412
GTPBP4	4.97198e-06	-0.382203	0.0682852
HMG20B	5.06637e-06	-0.304624	0.0695815
NPM3	5.06885e-06	0.436388	0.0696155
CDK5	5.12496e-06	0.188893	0.0703862
OLFM2	5.13352e-06	0.846294	0.0705037
GPX8	5.16064e-06	-0.338315	0.0708762
CCT2	5.23851e-06	-0.73777	0.0719456
DPAGT1	5.25898e-06	-0.328156	0.0722269
CPQ	5.33275e-06	-1.89146	0.0732399
NMNAT3	5.41678e-06	-1.49127	0.074394
PUM3	5.44941e-06	-0.253547	0.0748423
MX2	5.48117e-06	-0.0141757	0.0752784
SEC31A	5.52904e-06	-0.593715	0.0759359
ACKR2	5.54081e-06	-1.79582	0.0760974
B4GALT5	5.5483e-06	-0.0448752	0.0762004
HSPA1B	5.59156e-06	-0.856005	0.0767945
LRRC15	5.60486e-06	1.05098	0.0769772
TUBB4A	5.67446e-06	-2.54108	0.077933
MRPL41	5.77335e-06	-0.20259	0.0792912
MLF2	5.77653e-06	-0.697752	0.0793348
ATF3	5.78809e-06	-1.39722	0.0794936
LMNA	5.82765e-06	-0.776497	0.0800369
CFL2	5.98007e-06	-1.90976	0.0821303
KRT18	6.00752e-06	1.73241	0.0825073
UQCRQ	6.01892e-06	0.0136764	0.0826639
DYNC1LI2	6.06383e-06	-0.384007	0.0832806
SRF	6.07998e-06	0.281546	0.0835025
C1orf54	6.13089e-06	-0.0780133	0.0842017
SERPINF1	6.14654e-06	-0.506531	0.0844165
VEGFA	6.36151e-06	-0.595206	0.087369
LGALSL	6.37179e-06	-1.64358	0.0875101
GNG10	6.46673e-06	-0.944315	0.0888141
PDIA4	6.52468e-06	-0.433508	0.08961
TNS3	6.61076e-06	1.3903	0.0907922
GLIS2	6.62279e-06	0.0128519	0.0909574
TIMM23	6.63411e-06	-0.644607	0.0911128
RCC2	6.64372e-06	0.249592	0.0912449
BNC2	6.65201e-06	-0.258989	0.0913587
NUDT7	6.76058e-06	-1.39511	0.0928498
VASH2	6.76538e-06	-1.86146	0.0929157
CAND1	6.7778e-06	-0.400374	0.0930863
LY96	6.80209e-06	-0.467145	0.0934199
CD74	6.81772e-06	-0.269561	0.0936346
DBN1	6.89701e-06	-2.56042	0.0947235
SEC61G	6.90866e-06	0.0624241	0.0948835
IFI27	6.91438e-06	0.0723543	0.0949621
GNL3	6.9418e-06	-0.219572	0.0953387
SNCA	7.04e-06	1.35511	0.0966873
LAGE3	7.04214e-06	-0.314483	0.0967167
HS6ST1	7.07953e-06	0.240792	0.0972303
SULT1A2	7.09133e-06	-1.6086	0.0973923
SPINT2	7.12544e-06	1.763	0.0978607
ST3GAL5	7.44192e-06	-0.920227	0.102207
KIAA1328	7.51921e-06	-1.35657	0.103269
CDKN2C	7.57679e-06	-1.76099	0.10406
IFI6	7.58499e-06	-0.104925	0.104172
SLC39A13	7.62615e-06	-0.507148	0.104738
EMC10	7.71135e-06	-0.454822	0.105908
KIAA1671	7.72873e-06	-1.1547	0.106146
VSIR	7.73334e-06	-2.18993	0.10621
ITGA1	7.76384e-06	0.29159	0.106629
PRRC1	7.788e-06	-0.226547	0.10696
POLR3D	7.80384e-06	-0.101461	0.107178
FIBP	7.92481e-06	-0.336004	0.108839
CCL28	8.00579e-06	-1.45856	0.109951
FMO3	8.01037e-06	0.12153	0.110014
PGAP1	8.04695e-06	-0.0011167	0.110517
SYNPO	8.12495e-06	0.874048	0.111588
ADAR	8.12738e-06	-0.305669	0.111621
ZBTB16	8.17435e-06	-2.22213	0.112266
LYZ	8.21439e-06	2.03742	0.112816
VCL	8.28774e-06	-0.745512	0.113824
OGN	8.29074e-06	-1.4006	0.113865
PNO1	8.29874e-06	-0.13376	0.113975
CXCL16	8.41392e-06	-0.407881	0.115557
FILIP1L	8.45479e-06	-0.12124	0.116118
UQCRH	8.45666e-06	-0.35322	0.116144
AGTRAP	8.50041e-06	-0.411182	0.116745
PHLPP1	8.5379e-06	-1.48244	0.11726
C5orf15	8.63773e-06	-0.496208	0.118631
PYROXD2	8.6991e-06	-1.58989	0.119473
DYNLT1	8.72195e-06	-0.299115	0.119787
KIAA0408	8.73874e-06	-1.72378	0.120018
PRKAA2	8.74781e-06	-1.36417	0.120142
TDG	8.81194e-06	-0.217596	0.121023
ADHFE1	8.83615e-06	-1.44715	0.121356
BICD1	8.93367e-06	-0.0887705	0.122695
CACNA1C	8.95161e-06	0.669796	0.122941
SPRYD3	8.96907e-06	-2.40024	0.123181
HSPB1	9.02336e-06	-0.316571	0.123927
RER1	9.08448e-06	-0.471709	0.124766
ATP13A1	9.29566e-06	-0.106353	0.127667
ETF1	9.34631e-06	-0.862503	0.128362
LRRC32	9.3552e-06	0.465604	0.128484
ARMC8	9.47826e-06	-0.352504	0.130174
MASP1	9.5486e-06	-0.909264	0.13114
NCLN	9.56383e-06	-0.0955154	0.13135
RGS2	9.62569e-06	0.753909	0.132199
TGIF1	9.70755e-06	-0.841984	0.133324
TGFBR3	9.83924e-06	-2.60992	0.135132
PGAM1	1.00527e-05	-0.564346	0.138064
MYCBP	1.00842e-05	0.112097	0.138497
COX14	1.01217e-05	-0.350523	0.139012
MLXIP	1.01989e-05	0.111363	0.140072
NDUFS2	1.02126e-05	-0.53277	0.14026
TLR3	1.02205e-05	-1.45075	0.140369
KCNJ12	1.03259e-05	-1.06514	0.141817
FOXO3	1.04825e-05	-0.282883	0.143967
DEGS1	1.06949e-05	-0.549438	0.146884
ST8SIA1	1.07867e-05	-0.985801	0.148145
FYTTD1	1.0845e-05	-0.585483	0.148945
MDH2	1.08729e-05	-0.690641	0.149328
MKNK2	1.11498e-05	-1.81379	0.153131
EIF3A	1.11531e-05	-0.51331	0.153177
BICC1	1.11664e-05	0.381291	0.15336
MPV17	1.11999e-05	-0.536431	0.15382
ORAI3	1.13601e-05	-2.19651	0.15602
DAP	1.13744e-05	-0.492888	0.156216
TMED2	1.14216e-05	-0.491027	0.156865
NTMT1	1.14822e-05	-0.437353	0.157697
GRAMD1A	1.14935e-05	-0.542061	0.157851
B4GALT3	1.14994e-05	-0.563808	0.157933
SMAP1	1.15159e-05	-0.391117	0.158159
CEBPA	1.17317e-05	-0.818356	0.161123
SHC3	1.17446e-05	-0.882712	0.1613
GPR146	1.17449e-05	-1.75355	0.161305
PTPN1	1.17927e-05	-0.239571	0.161961
GULP1	1.21389e-05	-1.97363	0.166716
CCDC146	1.21574e-05	-0.600765	0.16697
PSMA6	1.21617e-05	-1.11517	0.167029
CATSPERG	1.22138e-05	-1.09858	0.167745
SZRD1	1.24283e-05	-0.484451	0.17069
SOCS1	1.24591e-05	-2.42226	0.171113
PSMB5	1.25782e-05	-0.546964	0.172748
PPP1R12B	1.26157e-05	-1.06867	0.173264
OSGIN1	1.2745e-05	-1.4829	0.175039
ABCA3	1.27793e-05	-1.21163	0.175511
SLC43A2	1.32522e-05	1.09623	0.182005
KLHL5	1.33084e-05	0.589799	0.182778
NRIP1	1.33418e-05	-0.248266	0.183237
TCF7L1	1.33784e-05	-1.14696	0.183739
MAP9	1.34007e-05	0.224676	0.184045
RBPMS	1.36141e-05	-0.818237	0.186975
PFDN2	1.3674e-05	-0.42373	0.187799
MPDZ	1.36882e-05	-0.185825	0.187994
HLA-F	1.37319e-05	0.0572042	0.188593
ARMCX1	1.38123e-05	-1.74098	0.189698
CABP1	1.38793e-05	-0.936669	0.190619
ABCA8	1.39272e-05	-1.47837	0.191277
TNFSF12	1.39938e-05	-1.32257	0.192191
ZC3H12A	1.4011e-05	-1.52235	0.192427
LRRC8C	1.40804e-05	-1.54852	0.19338
PPP4C	1.4206e-05	-0.567183	0.195106
UROS	1.42639e-05	-0.142821	0.195901
ENO1	1.43693e-05	-0.458593	0.197348
NOVA2	1.44219e-05	-1.75243	0.198071
GNL2	1.46895e-05	-0.507183	0.201746
LDHA	1.4782e-05	-0.852236	0.203016
EBP	1.48105e-05	-1.1927	0.203408
APOL1	1.48739e-05	-0.306747	0.204279
ATP6V0C	1.49181e-05	-1.35181	0.204886
TRIP4	1.49474e-05	-1.15516	0.205287
AK2	1.49712e-05	-0.586213	0.205614
TP53RK	1.5033e-05	-0.566234	0.206463
UBE2L6	1.53052e-05	-0.576889	0.210201
KLF10	1.53215e-05	-1.57389	0.210425
FCGRT	1.53747e-05	-1.82955	0.211157
ACTB	1.54996e-05	-0.811379	0.212871
SNN	1.55466e-05	-1.77347	0.213517
HSPA1A	1.56044e-05	-0.720438	0.214311
B3GNT8	1.56309e-05	-1.54733	0.214675
TMED5	1.56713e-05	-0.910741	0.215229
WWP1	1.57536e-05	-1.45838	0.21636
TAPBP	1.60569e-05	-0.48268	0.220525
ARRB1	1.60719e-05	-1.47864	0.220731
TMEM233	1.61218e-05	-0.702271	0.221417
PIK3R1	1.61947e-05	-1.70867	0.222418
SVBP	1.65931e-05	-1.78612	0.22789
STON1	1.66446e-05	0.725374	0.228597
GTF3C6	1.66692e-05	-0.256314	0.228935
DIXDC1	1.66833e-05	-1.52839	0.229128
PXDNL	1.67823e-05	-2.08045	0.230488
JARID2	1.71434e-05	-0.767302	0.235447
HSD17B7	1.71752e-05	-1.78395	0.235885
PGM3	1.75221e-05	-0.501055	0.240649
DYRK2	1.76061e-05	0.302421	0.241802
UXT	1.78446e-05	-0.469507	0.245078
IL11	1.79424e-05	1.31748	0.246421
ROBO3	1.8031e-05	-2.90727	0.247637
DNAJC12	1.82904e-05	0.502001	0.2512
TCEAL7	1.83021e-05	-1.2782	0.251361
AK4	1.83141e-05	0.33096	0.251525
BCAP29	1.8328e-05	-0.523741	0.251717
TPRG1L	1.85141e-05	-1.06457	0.254273
SESTD1	1.85213e-05	-2.06638	0.254372
CDS1	1.8524e-05	-1.40767	0.254408
MYOF	1.8586e-05	-0.500902	0.255261
CORO6	1.87169e-05	-1.45715	0.257058
EXOSC4	1.8813e-05	-0.274579	0.258377
AFF4	1.90178e-05	-0.767814	0.26119
SMARCC1	1.90957e-05	-0.517733	0.262261
USP22	1.90982e-05	-0.338915	0.262295
AMIGO2	1.91372e-05	-1.43655	0.26283
SPG21	1.92263e-05	-0.52861	0.264053
PDXDC1	1.92828e-05	-0.467951	0.26483
RPL39	1.93343e-05	-0.0237652	0.265537
PCK2	1.93367e-05	-1.98022	0.26557
RECQL	1.94205e-05	-0.372596	0.266721
STARD3NL	1.98603e-05	-0.534101	0.272761
RPS18	1.98766e-05	-0.114007	0.272985
FNDC3B	2.00427e-05	-1.02375	0.275267
LMO4	2.04146e-05	-0.281271	0.280375
MRTO4	2.04581e-05	-0.259844	0.280972
PCBP3	2.04756e-05	1.08254	0.281211
SPAG17	2.06657e-05	-1.81673	0.283822
LINC00632	2.07046e-05	-0.497276	0.284357
PXN	2.07199e-05	-2.24182	0.284568
TET1	2.08387e-05	-0.723759	0.286199
XPOT	2.08703e-05	-0.142336	0.286632
WASL	2.09672e-05	-0.738646	0.287964
ALG9	2.09988e-05	-0.00721363	0.288397
HSPA12B	2.10011e-05	-1.35262	0.28843
BAG3	2.10818e-05	-1.44957	0.289538
NDUFB11	2.11819e-05	-0.469142	0.290912
PGM5	2.11994e-05	-0.787217	0.291153
ANKRD46	2.13299e-05	-1.19744	0.292945
SGCD	2.14401e-05	-0.291743	0.294459
IMP4	2.15077e-05	-0.370058	0.295386
PLVAP	2.15397e-05	1.46371	0.295827
KCNMB1	2.15998e-05	1.78673	0.296652
DOK5	2.16369e-05	-0.0956529	0.297162
UBE2D1	2.16831e-05	-0.670027	0.297796
ROBO4	2.16905e-05	-2.19036	0.297897
ZNF844	2.18651e-05	-1.28071	0.300295
PAPSS2	2.19721e-05	-1.16068	0.301765
B3GNT2	2.20857e-05	-0.227492	0.303325
P4HA1	2.21477e-05	-0.955388	0.304177
CALM3	2.22104e-05	-0.830993	0.305038
MGRN1	2.23624e-05	-0.488194	0.307125
PARP14	2.27926e-05	-0.0979314	0.313033
RBM3	2.28645e-05	-0.427542	0.314021
SNRNP48	2.30579e-05	-1.11415	0.316677
DDX39A	2.32195e-05	-0.509031	0.318896
TRABD	2.3247e-05	-0.303771	0.319275
SH3GLB1	2.33013e-05	-0.336868	0.32002
TXNIP	2.33638e-05	-2.46391	0.320878
BZW2	2.35121e-05	-0.574076	0.322916
PARVA	2.35706e-05	-0.733704	0.323718
RPL36	2.38514e-05	-0.106762	0.327576
MRPL52	2.39402e-05	-0.105077	0.328794
DAXX	2.40084e-05	-0.433028	0.329732
SERP2	2.40917e-05	-1.22304	0.330876
REL	2.41409e-05	-0.313235	0.331551
CRYM	2.45946e-05	-1.16973	0.337782
CTBS	2.4621e-05	-0.641373	0.338145
RND2	2.47027e-05	-1.40751	0.339267
TWF1	2.47912e-05	-0.55209	0.340483
TMED9	2.48514e-05	-0.528051	0.341309
CDH13	2.50302e-05	-1.68708	0.343765
INTS6	2.50538e-05	-1.55149	0.344089
MRPS25	2.53329e-05	-0.376162	0.347922
LOXL4	2.53449e-05	-1.44505	0.348086
COL6A1	2.53833e-05	-0.439413	0.348614
PSMC4	2.54444e-05	-0.614294	0.349453
PPP1R15A	2.57292e-05	-1.11713	0.353365
PLCD1	2.60385e-05	-1.38345	0.357612
NDUFA6	2.61305e-05	-0.591106	0.358877
HNRNPDL	2.63039e-05	-0.871618	0.361258
SLC12A6	2.63759e-05	-1.4236	0.362246
EEF1B2	2.64928e-05	-0.534285	0.363853
FAM114A2	2.65637e-05	-0.241863	0.364826
SOX13	2.66228e-05	-1.12057	0.365637
HOXA4	2.70904e-05	-1.70231	0.37206
MT1X	2.72174e-05	-1.86624	0.373804
MYL6B	2.74939e-05	-0.324902	0.377601
POMP	2.75358e-05	-0.263745	0.378177
AP2M1	2.76332e-05	-0.555884	0.379515
FKBP1A	2.78077e-05	-0.576316	0.381911
MMP2	2.84104e-05	-0.379775	0.390188
PTRH2	2.88045e-05	-0.600078	0.395601
BTBD1	2.89158e-05	-0.281473	0.39713
NRXN2	2.91077e-05	0.789487	0.399765
RBM17	2.92386e-05	-0.697408	0.401563
CLEC3B	2.93675e-05	-3.96628	0.403334
FOXS1	2.93922e-05	1.65152	0.403673
EIF4E3	2.94138e-05	-0.897978	0.403969
MKKS	2.94144e-05	-0.563485	0.403977
PPP4R2	2.94551e-05	-0.654381	0.404537
PSMD7	2.94838e-05	-0.595999	0.40493
WDSUB1	2.9507e-05	-1.42365	0.405249
MYOM2	2.96176e-05	-1.19314	0.406769
GPR63	2.97062e-05	-1.12047	0.407984
PLEKHF1	2.97699e-05	-1.40354	0.40886
MAF	2.97937e-05	-0.722085	0.409186
P2RY14	3.0066e-05	-0.5928	0.412926
OLFM1	3.01192e-05	-1.49184	0.413658
EFR3A	3.08407e-05	-0.235653	0.423567
PTEN	3.14925e-05	0.158181	0.432519
ZNF273	3.17523e-05	-1.15717	0.436086
COPA	3.18887e-05	-0.56169	0.437959
JAK1	3.27769e-05	-0.623164	0.450157
PSMB9	3.29608e-05	-0.678989	0.452683
EIF5B	3.3074e-05	-0.0795835	0.454238
FBLN2	3.3238e-05	-2.54138	0.456491
TUBD1	3.35144e-05	-1.1078	0.460286
LIPC	3.39289e-05	-1.80047	0.465979
SLC4A2	3.43005e-05	-0.212164	0.471083
GPR68	3.47527e-05	1.2005	0.477293
VAMP8	3.48426e-05	0.336706	0.478528
RPRD2	3.53575e-05	-1.20964	0.4856
TOM1	3.59481e-05	-0.740228	0.493711
CCDC61	3.61326e-05	-1.15428	0.496246
ZNF275	3.61879e-05	0.256252	0.497005
TRIM27	3.62799e-05	-0.381824	0.498268
ADRB2	3.65754e-05	-1.26359	0.502326
MEA1	3.6706e-05	-0.860305	0.504121
ERLEC1	3.67978e-05	-0.385908	0.505381
MRPL3	3.70966e-05	-0.47611	0.509484
TMEM150C	3.76231e-05	0.852202	0.516716
RAB24	3.78054e-05	-0.98468	0.51922
PLXDC1	3.79367e-05	-0.450781	0.521022
C1orf122	3.80126e-05	-0.203366	0.522065
SREK1	3.82258e-05	-0.457863	0.524993
MAP2K3	3.8407e-05	-0.463162	0.527481
PCDH17	3.84853e-05	-1.85736	0.528556
CAT	3.9e-05	-1.90928	0.535625
C1QTNF3	3.92037e-05	-2.03559	0.538424
PRELID1	3.96115e-05	-0.398169	0.544025
OLA1	4.01613e-05	-0.717652	0.551575
PRKAR1A	4.01928e-05	-0.737529	0.552007
CACHD1	4.03403e-05	-1.07777	0.554034
IGDCC4	4.044e-05	-1.32966	0.555403
FGF2	4.0624e-05	-1.55636	0.55793
TMEM181	4.06524e-05	0.0369956	0.55832
PLIN3	4.11433e-05	-0.537339	0.565063
CCDC28B	4.11848e-05	0.181775	0.565632
ZC3H11A	4.1407e-05	-0.825239	0.568684
FAAP100	4.16863e-05	-0.0453024	0.572519
DCN	4.17532e-05	-2.46401	0.573438
ZNF483	4.19645e-05	-1.28063	0.576341
IFIT1	4.22567e-05	-1.44988	0.580353
SOCS5	4.22597e-05	0.113914	0.580395
CXCR4	4.25517e-05	2.1987	0.584405
L3HYPDH	4.26738e-05	-0.29685	0.586082
ILF3	4.30806e-05	-0.733098	0.591669
AZIN2	4.34561e-05	-0.215841	0.596826
SCARB2	4.35062e-05	-0.656886	0.597514
ANAPC15	4.3981e-05	-0.206277	0.604035
MPZL1	4.48281e-05	-0.701508	0.615669
MLEC	4.56041e-05	-0.24113	0.626327
ISG20	4.57325e-05	-0.150803	0.62809
AKAP13	4.6059e-05	-0.443978	0.632574
FASN	4.61339e-05	0.218311	0.633603
PPM1G	4.6453e-05	-0.599279	0.637986
MACF1	4.65823e-05	-0.854835	0.639762
ARPC3	4.66966e-05	-0.572999	0.641331
DAAM1	4.67145e-05	-0.286993	0.641577
PHB2	4.67346e-05	-0.932412	0.641853
ZDHHC9	4.6798e-05	-0.498245	0.642724
AQP1	4.81204e-05	1.02524	0.660885
TMEM106C	4.81845e-05	-2.31133	0.661765
C6orf132	4.86471e-05	-1.42478	0.668119
ZHX3	4.8883e-05	-1.11016	0.67136
AKIRIN1	4.89029e-05	-0.697223	0.671633
MRPL4	4.89787e-05	-0.574885	0.672674
MYL9	4.95724e-05	-0.654163	0.680827
THOC6	4.9772e-05	-0.371482	0.683569
B4GALT7	5.02991e-05	-0.186074	0.690807
NUP58	5.06732e-05	-0.641668	0.695946
RRAGD	5.08155e-05	-0.759494	0.697901
LSM1	5.12672e-05	0.00343187	0.704103
S100A11	5.14987e-05	-0.571518	0.707283
PABPC1	5.16919e-05	-0.932258	0.709936
TTYH3	5.20033e-05	0.924918	0.714213
RSU1	5.25228e-05	-0.514143	0.721348
CNTN4	5.30528e-05	-2.15911	0.728627
SASH1	5.31497e-05	-1.45204	0.729958
ARPC2	5.31525e-05	-0.25932	0.729997
ALDH6A1	5.32195e-05	-1.33704	0.730917
CUTA	5.41074e-05	-0.488554	0.743111
HIRIP3	5.41705e-05	-1.14334	0.743978
ACO1	5.42269e-05	-0.285502	0.744753
C14orf132	5.42461e-05	-1.10394	0.745016
WT1	5.4795e-05	1.56427	0.752554
OAS1	5.50483e-05	-0.506501	0.756034
NTRK3	5.54373e-05	-0.585985	0.761376
SCYL1	5.54998e-05	-0.72169	0.762235
TGFB2	5.60457e-05	-1.43449	0.769731
CD276	5.61321e-05	-0.659845	0.770918
PHKG1	5.73344e-05	-0.516385	0.787431
DMRTA1	5.74823e-05	-1.42891	0.789463
EPDR1	5.76411e-05	-0.0381792	0.791643
SNRNP70	5.77553e-05	-0.455265	0.793212
IFT20	5.7813e-05	-0.172078	0.794004
GPC3	5.78707e-05	-1.40876	0.794796
ERCC1	5.79428e-05	-0.46418	0.795786
ABCF1	5.87442e-05	-0.271281	0.806793
HGF	5.88394e-05	0.223037	0.8081
E2F4	5.89546e-05	-0.443294	0.809682
ADAMTSL2	5.90987e-05	0.135562	0.811661
KBTBD7	5.91912e-05	-1.4924	0.812931
MRPS28	5.99625e-05	-0.395706	0.823525
TMEM38A	6.04554e-05	-1.0761	0.830294
ACSF2	6.07846e-05	-1.19382	0.834815
CTIF	6.11801e-05	-0.2235	0.840247
HYAL1	6.13328e-05	-1.28001	0.842345
LCN2	6.14623e-05	1.92191	0.844123
NGRN	6.18389e-05	-1.32801	0.849296
NIP7	6.2328e-05	-0.349071	0.856012
PSMG1	6.24975e-05	-0.427608	0.85834
RRAS	6.26791e-05	-0.855292	0.860835
TXNDC17	6.27612e-05	-0.365465	0.861963
NEAT1	6.30762e-05	-0.0553447	0.866288
EID2B	6.40429e-05	-0.946489	0.879566
ACADVL	6.47163e-05	-0.365	0.888814
CNTN1	6.48216e-05	-0.936904	0.89026
LUM	6.50447e-05	0.052408	0.893323
PDGFRB	6.55764e-05	-0.474725	0.900627
GREM2	6.62376e-05	-1.92389	0.909707
OST4	6.64243e-05	-0.17962	0.912271
DIABLO	6.70033e-05	-1.28871	0.920224
CCAR1	6.70817e-05	-0.579385	0.9213
SF1	6.7177e-05	-0.867819	0.922609
DENR	6.74286e-05	-0.210325	0.926065
PRDM8	6.77089e-05	-0.690541	0.929914
MRPS7	6.78422e-05	-0.533673	0.931745
ECI1	6.79431e-05	-0.833619	0.93313
MXI1	6.80854e-05	-1.15638	0.935085
NCL	6.83565e-05	-1.00502	0.938809
CISD2	6.91128e-05	-0.383647	0.949195
PPM1L	6.93614e-05	-0.885906	0.952609
FHDC1	6.97285e-05	-1.23135	0.957651
SARAF	6.9958e-05	-0.699146	0.960803
PGF	7.01425e-05	0.316954	0.963337
KPNA5	7.02193e-05	-0.704662	0.964392
RMND5A	7.02378e-05	-1.03996	0.964646
SHMT2	7.09639e-05	-0.615112	0.974618
VPS37B	7.16752e-05	-0.33668	0.984388
PSMB8	7.1829e-05	-0.572417	0.986499
CCT3	7.22638e-05	-0.542276	0.992471
PLEKHO1	7.23662e-05	0.22924	0.993878
AGGF1	7.38485e-05	-0.818379	1
SLC12A7	7.45773e-05	-0.216964	1
PARK7	7.5181e-05	-0.433637	1
HSPA4	7.55318e-05	-0.707922	1
CYCS	7.59042e-05	-0.637492	1
KDM7A	7.59666e-05	-0.32042	1
KCNK15	7.61351e-05	0.103283	1
SRPRA	7.66305e-05	-0.825052	1
SAR1A	7.66446e-05	0.0191796	1
USP53	7.69703e-05	-1.27355	1
SBNO2	7.73265e-05	0.106974	1
IDNK	7.73988e-05	-1.32363	1
METTL1	7.74639e-05	0.166006	1
FAM3C	7.76093e-05	-0.31348	1
UFM1	7.76143e-05	-0.648251	1
MAGI3	7.84718e-05	-0.964997	1
TMEM70	7.99936e-05	-0.499235	1
CEP131	8.03056e-05	-1.70156	1
GALK1	8.04398e-05	-0.315358	1
GJA5	8.07768e-05	0.296473	1
ORMDL2	8.17873e-05	-0.268998	1
CTNND1	8.27833e-05	-0.404382	1
MYO9B	8.31443e-05	-0.470338	1
ATP6V0A2	8.31924e-05	-0.250427	1
YES1	8.37758e-05	-0.641757	1
NMRK1	8.41042e-05	-1.23145	1
TUFM	8.43154e-05	-0.595396	1
CPT1C	8.52024e-05	0.656919	1
LIPG	8.52832e-05	1.60691	1
SCGB3A1	8.55309e-05	-0.950193	1
TMED3	8.55491e-05	-0.528025	1
DDX49	8.5619e-05	-0.194788	1
FOSL1	8.5642e-05	-1.71535	1
RPSA	8.66437e-05	-0.508226	1
FGD5	8.78886e-05	-1.31596	1
RPL6	8.78934e-05	-0.5377	1
FAS	8.79464e-05	-0.768883	1
MPP7	8.81207e-05	-1.00984	1
COPE	8.82346e-05	-0.47913	1
PYROXD1	8.83221e-05	-1.12034	1
ERGIC2	8.83761e-05	-0.571649	1
KLHL23	8.8947e-05	-0.316876	1
NCBP2	8.92148e-05	-0.332955	1
TMEM161A	8.9304e-05	-0.431371	1
XPNPEP1	8.93633e-05	-0.526887	1
ANKLE2	9.01502e-05	-0.579814	1
ANO6	9.0361e-05	-0.673873	1
TM9SF1	9.08409e-05	-1.15723	1
TSEN15	9.09222e-05	-0.435733	1
C15orf39	9.24748e-05	-1.30151	1
ITPKC	9.28043e-05	-0.456097	1
GXYLT2	9.37067e-05	0.1752	1
PCSK7	9.48696e-05	0.35599	1
PRMT1	9.49045e-05	-0.641133	1
LDLRAD3	9.49119e-05	0.578074	1
NKIRAS2	9.50501e-05	-0.500647	1
SCUBE2	9.63499e-05	1.60233	1
SLC25A21-AS1	9.6408e-05	-1.23603	1
NDUFB2	9.67787e-05	-0.339716	1
PRICKLE2	9.68574e-05	0.291373	1
TENM3	9.68915e-05	0.414875	1
SLC39A4	9.79196e-05	-0.0347328	1
PPM1N	9.8458e-05	-1.00195	1
TRERF1	9.85764e-05	-1.21017	1
PHYHIP	9.87699e-05	0.0280044	1
NDRG4	9.92752e-05	-0.53099	1
WDR46	9.95001e-05	-0.402778	1
GFER	0.000100228	-0.388532	1
RPL29	0.000100428	-0.713847	1
PHTF1	0.000100552	-0.284552	1
ABCC4	0.000100582	0.17137	1
PDE1C	0.000100939	-1.61243	1
TMEM200A	0.000101322	0.930454	1
SNRPG	0.000102171	-0.222639	1
UBXN4	0.000103821	-0.703149	1
H6PD	0.000104092	-0.354453	1
ZC3H6	0.000104212	-1.33291	1
RAB9B	0.000104777	-1.35928	1
FUNDC2	0.000104791	-0.74719	1
EFCAB13	0.000104973	-1.37504	1
TES	0.000105521	-0.50809	1
SNAI1	0.000105905	0.374835	1
CORO2B	0.00010783	-1.23704	1
VOPP1	0.000109081	-0.381854	1
METRNL	0.000109566	-1.01547	1
ADAMTS2	0.000109755	-0.907224	1
MIR155HG	0.000109902	0.685634	1
PRRC2C	0.000111541	-0.686501	1
FAM180A	0.000111749	-1.59263	1
NAPA	0.000111887	-0.803734	1
DCXR	0.000113475	-0.615425	1
MPDU1	0.00011368	-0.448825	1
UBE2J1	0.000113831	-0.851457	1
GBP3	0.000114044	-0.0555192	1
ABLIM1	0.000114239	-2.40621	1
CLPP	0.000114403	-0.617084	1
TACSTD2	0.00011451	0.137761	1
KRT8	0.000115035	1.48763	1
LSM12	0.00011528	-0.401678	1
AKR1A1	0.000115505	-0.83243	1
STARD5	0.00011626	-1.42224	1
VCP	0.000116492	-1.01826	1
UACA	0.000117551	-0.620095	1
GBP4	0.0001177	-0.00966716	1
EPHA3	0.000117758	0.227989	1
RPS3	0.00011914	-0.596214	1
SLC39A6	0.000119461	-0.538813	1
CBR3	0.000119545	-2.3689	1
NFKBIE	0.000119678	-0.162088	1
MBD4	0.000120914	-0.391554	1
MIIP	0.000121558	-0.281074	1
EMX2	0.000121908	-0.465202	1
SSH1	0.000121977	-0.218789	1
NDUFS5	0.000122831	-0.344533	1
SSR2	0.000123561	-0.577156	1
PAWR	0.000123711	1.37501	1
TMEM30A	0.000124467	-0.393033	1
FGD4	0.00012501	-1.27608	1
SLC25A13	0.000125048	-0.279517	1
CYB5R2	0.000125071	0.383245	1
POU3F1	0.000125113	-0.68076	1
ZNF469	0.000125398	0.981774	1
KLHL13	0.000125429	-1.31547	1
MOB3B	0.000125752	-1.04863	1
LTV1	0.000126433	-0.313829	1
SEL1L3	0.000126723	0.790992	1
TMEM258	0.000126885	-0.110167	1
TTC3	0.000127179	-0.413124	1
COQ4	0.000128033	-0.483013	1
ZNF397	0.000128081	-1.15771	1
YIPF5	0.000128491	-0.52587	1
MCFD2	0.000128685	-0.43752	1
C11orf71	0.000129337	-1.33437	1
RPL36A	0.000129505	0.822868	1
MSN	0.000130057	-0.78626	1
KDELR1	0.000130375	-1.07779	1
IL6	0.00013051	-0.541577	1
SLC25A23	0.000131447	-1.05638	1
GDI2	0.000131615	-0.691922	1
HNRNPA1	0.00013221	-0.596523	1
C1QTNF2	0.000132581	-1.53887	1
IL6R	0.000132674	-1.76331	1
MRPS15	0.000132809	-0.493464	1
TRNT1	0.00013354	-0.376037	1
FNBP4	0.000135604	-0.790574	1
NMI	0.000135626	-0.227668	1
SCN2B	0.000135879	-1.09936	1
FSTL3	0.000136275	-0.826037	1
CENPQ	0.000136294	-1.00619	1
CEBPB	0.000136625	-0.46823	1
LCMT2	0.000136772	-1.35805	1
AHNAK2	0.000138501	-2.00871	1
PILRA	0.000138583	-1.81168	1
CEP44	0.000138814	-1.09053	1
RNASEK	0.000138843	-1.13136	1
GJC2	0.000139795	-0.72464	1
MRPL15	0.000139901	-0.348109	1
RPN2	0.00014208	-0.597731	1
CUX1	0.000143388	-0.884458	1
FOXRED2	0.000143859	-1.05311	1
EWSR1	0.000144786	-1.03617	1
CLIP4	0.00014487	-1.17456	1
RPS7	0.000145327	-0.745399	1
COL11A1	0.000148011	1.9892	1
SFRP2	0.000148096	-0.298373	1
SLC35B1	0.000148696	-0.183711	1
NBPF10	0.000148754	0.586675	1
KPNA3	0.00014918	-0.380351	1
RILPL2	0.000149234	-1.44813	1
TXLNA	0.000149238	-0.199321	1
SLC36A1	0.000149431	0.0154325	1
SELENBP1	0.000150021	-1.7687	1
TRANK1	0.000152102	-0.0720465	1
ABCA10	0.000152695	-1.39659	1
COX7B	0.000152933	-0.0967426	1
IRF7	0.000153596	-0.5363	1
HSD11B2	0.000153761	-1.61456	1
ARSD	0.000154191	0.0566596	1
TFG	0.000155181	-0.732522	1
ELF3	0.000156055	1.57105	1
ZNF708	0.000156158	-1.23605	1
CRABP2	0.000157844	-0.106977	1
TFPT	0.000160154	0.129515	1
RHEB	0.00016187	-0.521359	1
PDIA3	0.000161904	-0.748187	1
FZD1	0.000162629	0.219748	1
HOXB-AS1	0.0001629	-1.65637	1
SLC38A6	0.000162904	-0.159925	1
SCO2	0.000164401	-0.424714	1
PDIA6	0.000164413	-0.444037	1
RAB11A	0.000164415	-0.597025	1
IMPDH2	0.00016485	-0.829469	1
KPNB1	0.000165027	-0.71183	1
GPER1	0.000165452	-1.5523	1
ZNF420	0.0001658	-1.07752	1
BACH1	0.000166297	-0.48683	1
HSPA9	0.000166365	-0.825327	1
CHST15	0.000166922	0.534161	1
WWC3	0.000167742	0.0792529	1
USB1	0.000168445	-0.486356	1
SOX5	0.000169403	-0.799639	1
RPIA	0.000172377	-0.283865	1
MEPCE	0.000172779	-1.06257	1
TRPT1	0.000172812	-0.621206	1
GALNT1	0.000175003	0.307816	1
PCNX2	0.000175653	-1.21008	1
CXCL9	0.000176539	1.05297	1
NECTIN3	0.000176958	-0.82174	1
MAD1L1	0.00017774	-1.04652	1
YAF2	0.000178404	-0.00186613	1
EMC8	0.000179381	-0.371221	1
TXNL1	0.000179945	-0.599617	1
RPL12	0.000180666	-0.54685	1
SESN3	0.00018093	0.105675	1
HOXA7	0.000181005	0.0385191	1
ODF2L	0.000181307	-0.278339	1
FBXO27	0.000181399	-1.56793	1
RHBDD3	0.000181566	0.0237574	1
KCTD20	0.0001821	-0.291845	1
PREPL	0.000182539	-1.10861	1
MCC	0.00018337	-0.200733	1
RBM43	0.000183777	-0.994733	1
PON2	0.000184307	-0.487837	1
ADCY2	0.000184509	-0.767085	1
SMOX	0.000185259	0.373219	1
DHRSX	0.000185352	-0.792481	1
RANBP1	0.000185909	-0.35929	1
TLE3	0.000185989	-1.11493	1
TMEM138	0.000186281	-0.487938	1
ZNF395	0.00018642	-1.43699	1
GPATCH2	0.00018653	-0.1959	1
RSPO1	0.000187704	-1.7862	1
JDP2	0.000188198	-1.08279	1
AFMID	0.000189066	-1.13884	1
ADSL	0.000190244	-0.929909	1
CDKL1	0.000191445	-1.25085	1
UFC1	0.000191469	-0.515657	1
SEC16A	0.000192646	-0.317527	1
KAT2B	0.000193827	-0.952612	1
ALDH1L2	0.000194216	0.133716	1
NPTN	0.000196614	-0.124697	1
MFSD12	0.000196648	0.59803	1
RAB5C	0.000197535	-0.847316	1
FYCO1	0.000198123	-1.28577	1
PHPT1	0.000198159	-0.244987	1
NHSL1	0.000198585	-1.68872	1
PTPMT1	0.000198912	-0.294806	1
MRPS16	0.000201578	-0.486071	1
PLEKHA4	0.000201639	-0.0836164	1
ATP23	0.000202183	-1.35762	1
YWHAB	0.000202231	-0.812719	1
C16orf74	0.000202352	-1.10092	1
MORF4L2	0.000203658	-0.416066	1
RPL4	0.000203889	-0.373675	1
RHBDD2	0.000204737	-0.397175	1
GEMIN4	0.000205063	-0.981245	1
MPP2	0.000205322	-1.26441	1
TOMM40	0.000205983	-0.456753	1
ELOB	0.000207842	-0.22484	1
BCKDK	0.000208723	-0.488418	1
LENG8	0.000209011	-0.301039	1
CFLAR	0.000209163	-0.574489	1
FOSB	0.000209237	-0.943299	1
ANO1	0.000210073	1.39785	1
EGLN3	0.000210484	-0.572272	1
FBXL3	0.000210688	-1.37887	1
RCBTB2	0.000210946	-0.215978	1
MRPL32	0.000211361	-0.319799	1
DISP1	0.000212814	-1.06152	1
AKR1C2	0.000214723	-1.96018	1
ICMT	0.000216141	-0.356465	1
RPS24	0.000216664	-0.577405	1
BLOC1S1	0.000216682	-0.388025	1
AQP3	0.000217846	0.254922	1
COPB2	0.000219523	-0.603219	1
NAB1	0.000219597	-0.0775743	1
L3MBTL4	0.000220758	-1.17386	1
FERMT1	0.000221547	-1.10363	1
HNRNPC	0.000222593	-0.538321	1
NOP16	0.000223435	-0.70022	1
CCDC167	0.000223609	0.117941	1
PSMD1	0.000225696	-0.5281	1
PSMA3	0.000225795	-0.510858	1
TMEM263	0.000225931	-0.525983	1
PSMA5	0.000225976	-0.419212	1
PKDCC	0.000226542	0.571236	1
MME	0.000228154	-0.871327	1
NDFIP2	0.000229591	-0.292734	1
ZFHX4	0.000230277	0.141768	1
PSMD2	0.000230549	-0.693526	1
DPM2	0.000230606	-0.496148	1
ADRM1	0.000230665	-0.600758	1
DNER	0.000231414	-0.861471	1
HTR2B	0.000231636	1.59012	1
POLDIP2	0.000233088	-0.65082	1
PELO	0.000233727	-0.298247	1
DESI1	0.000233891	-0.384221	1
MTCH2	0.000234271	-0.288903	1
CDC37	0.00023876	-0.796339	1
HSPA6	0.000239413	-0.000412123	1
CD34	0.000239559	-2.63713	1
APOBEC3G	0.00023999	-1.04046	1
NRDC	0.000240156	-0.704599	1
CKS1B	0.000240365	-1.27276	1
IFRD2	0.000243732	-0.325625	1
ZC3H10	0.000245405	-0.888187	1
CERCAM	0.000246549	-0.60299	1
ZNF181	0.000249248	-1.34503	1
NDUFV2	0.000250522	-0.770677	1
MSL3	0.000251298	-0.114258	1
RBP4	0.000253724	1.16572	1
CCNDBP1	0.000253782	-1.82969	1
DOCK6	0.000253807	0.346788	1
RPL7A	0.000254015	-0.843003	1
SSR1	0.000254683	-0.429408	1
LYSMD4	0.000255997	-1.31019	1
RIPK2	0.000257199	-0.515162	1
PLA2G2A	0.000257277	0.49422	1
ZEB1	0.000260696	-0.466146	1
GLS	0.000261796	-0.146829	1
RPS2	0.000262568	-0.327127	1
SUGCT	0.000262713	0.285977	1
NDUFS8	0.000263384	-0.406138	1
BST1	0.000263412	-1.7778	1
RNASEH2C	0.000263478	-0.284073	1
PARP9	0.000264235	-0.0929072	1
LRRC49	0.000267933	-1.27648	1
PTBP1	0.000270558	-0.667176	1
NAP1L2	0.000272026	-1.03547	1
HFE	0.000272558	-1.05158	1
TULP4	0.000273365	-0.0515625	1
ORC4	0.000273471	-1.20355	1
RAB40B	0.000274314	-1.64	1
SYAP1	0.000274673	-0.229758	1
CYP2U1	0.000275272	-1.61147	1
IRAK4	0.000277399	-0.481385	1
SLC25A42	0.000279094	-0.799355	1
HOXB2	0.000279111	-0.542556	1
ACAP3	0.000280116	-1.05144	1
TNFRSF1A	0.000281239	-0.627017	1
SNRPB	0.000281467	-0.544409	1
SNX33	0.000282017	-1.37291	1
BTN3A3	0.000282399	-0.44958	1
SHE	0.000284311	-1.10184	1
ALKBH7	0.000285546	-0.695828	1
RFTN2	0.000286012	-1.22181	1
MX1	0.000286051	-0.554383	1
SCD5	0.000287067	-0.286112	1
SDC2	0.000287633	-1.47386	1
HUNK	0.000288382	-1.02097	1
NABP1	0.00029021	-0.425892	1
HERC3	0.000291187	-1.09375	1
EIF4EBP1	0.000291686	-0.198219	1
GTF3A	0.000291862	-0.379665	1
ZYX	0.000292983	-1.42069	1
ANAPC11	0.000293572	-0.68138	1
ARHGAP24	0.00029489	-0.0315942	1
BSCL2	0.00029927	-1.39044	1
GLRX3	0.000300854	-0.357214	1
CACNA2D1	0.000302999	-0.608874	1
STAU1	0.000303684	-0.622195	1
ATP6V1D	0.000304556	-0.43668	1
APOOL	0.000304697	-1.09625	1
EIF4A3	0.000308445	-1.08839	1
PTGES2	0.000308868	-0.496648	1
PTDSS1	0.000311724	-0.692164	1
VPS50	0.000312491	-1.11012	1
ATP6V1A	0.000312655	-0.275105	1
HMBS	0.000314461	0.176551	1
YDJC	0.000315039	-0.0878369	1
RAD23B	0.000317395	-0.945677	1
NBPF9	0.000317573	-0.429318	1
COPZ1	0.000319032	-0.607686	1
ZC3H15	0.000320018	-0.736064	1
PCGF2	0.000320199	-0.421612	1
ARF1	0.000320443	-0.899819	1
RPL18	0.000321347	-0.662192	1
EYA2	0.000323428	-1.81865	1
NIPAL2	0.000324566	-1.21643	1
ACP1	0.000325562	-0.578036	1
HOXD8	0.000327557	-0.160301	1
SFR1	0.000328	-1.19995	1
COL5A3	0.000328616	0.488756	1
LETM1	0.000329801	0.152863	1
KLF2	0.000333917	-2.35052	1
MPV17L	0.000334391	-0.598545	1
INPPL1	0.000338638	-0.0385569	1
RPL18A	0.000339622	-0.535394	1
KRTCAP2	0.000340905	-0.904881	1
TCF19	0.000341015	-0.988539	1
FOSL2	0.000342647	-0.95763	1
PDCD5	0.000344031	-0.768572	1
UCK2	0.000344201	-0.215417	1
PEG3	0.000345187	-0.990512	1
XBP1	0.000345451	-0.873446	1
ADI1	0.000346121	-1.55263	1
HPS3	0.000348346	-1.09095	1
NBL1	0.000349731	-0.503237	1
HSBP1	0.000350102	-0.4742	1
OTUD1	0.000351029	-1.30151	1
ENTPD1	0.000352683	-0.0402492	1
WDFY2	0.000352802	-1.61452	1
TTLL3	0.0003551	-1.22137	1
AURKAIP1	0.000355997	-0.58845	1
MYLIP	0.00035798	-1.78294	1
DLD	0.000358988	-0.421837	1
MAT2A	0.000359514	-1.34244	1
EIF1B	0.000361025	-0.780289	1
THG1L	0.000361155	-0.319306	1
FAM98A	0.000363927	-0.340298	1
ABCA1	0.000364639	-0.735687	1
EIF3J	0.000366312	0.107067	1
HOXA11	0.000367821	-0.199953	1
TIMM10	0.000368517	-0.217406	1
YWHAZ	0.000371919	-1.20493	1
NCOA7	0.000374496	-0.472508	1
PDLIM1	0.00037501	-0.957974	1
DNAJC2	0.000377587	-0.576344	1
NAGLU	0.000378928	-0.653948	1
MFSD13A	0.000379488	-1.15429	1
BCCIP	0.000379659	-0.802831	1
ZNF680	0.0003797	-0.841483	1
BLOC1S5	0.000381983	-0.807725	1
PPP1CA	0.000382777	-0.58341	1
CDC42EP4	0.000385148	-2.46451	1
BPHL	0.00038537	-1.43461	1
CASP3	0.000388141	-0.845802	1
DDAH2	0.000388598	-1.99428	1
C1RL	0.000392169	-0.588149	1
EPN1	0.000394045	-0.84996	1
DPP3	0.000396358	-0.0403036	1
QPCT	0.000397314	0.818278	1
DCTD	0.000398096	-0.801761	1
PELI1	0.00039943	-0.538876	1
FAM149A	0.000399746	-1.13932	1
SLC7A4	0.000400137	-1.15526	1
FAM76A	0.000402503	-0.903131	1
MICU3	0.000404414	-1.02678	1
BNIP3L	0.000404818	-0.706578	1
SRSF11	0.000405557	-0.751697	1
CRTAP	0.00040786	-1.23005	1
CAPRIN1	0.000408677	-0.948006	1
CRADD	0.000409311	-0.965344	1
BPGM	0.000409502	-1.12611	1
UBE2Z	0.000411294	-0.0463924	1
B3GAT3	0.000411825	-0.56893	1
ADRA2A	0.000413408	1.17599	1
CIDEB	0.000414895	-1.32175	1
UBAP2L	0.000417504	-0.47508	1
ZFYVE1	0.00041756	-1.18689	1
KIF1C	0.00041768	-0.118403	1
CCDC152	0.000420465	-1.47514	1
MAPKAP1	0.000420648	-0.106513	1
SNAP23	0.000422086	-0.480249	1
HMGB1	0.000425003	-0.405173	1
TLE2	0.000426527	-0.65398	1
NDUFA4	0.000427072	-0.438656	1
SGCA	0.00042739	-2.18315	1
HDAC2	0.000427406	-0.612633	1
PDCL3	0.000427863	-0.459035	1
CDK2AP1	0.000429513	-0.020926	1
BOLA3	0.000430305	-0.443258	1
AFF3	0.000431339	-0.4797	1
SCAMP3	0.000431638	-0.726743	1
AKR7A2	0.000433626	-0.51852	1
COX8A	0.000433802	-0.570701	1
MAPK1IP1L	0.0004361	-0.903753	1
THAP5	0.000437447	-0.786064	1
NR1D1	0.000437476	-2.27467	1
GLUL	0.000437796	-2.27149	1
C1GALT1	0.000439211	-0.679629	1
STT3B	0.000442142	-0.401719	1
EFNA1	0.000447525	0.081374	1
MTHFD1L	0.000447581	-0.569589	1
CUEDC1	0.000450799	-1.13425	1
HOXB5	0.000451488	-0.474645	1
PTPN18	0.000452528	-1.2716	1
C2orf74	0.000452679	-0.87445	1
POLR2A	0.000452764	-1.17821	1
DERL2	0.000458482	-0.548491	1
PER3	0.000461533	-1.92486	1
RPS8	0.000466658	-0.781788	1
MPHOSPH6	0.000467899	-0.261837	1
FOXP1	0.000470128	-0.689167	1
SYDE2	0.000472289	-0.578026	1
SMURF2	0.000473529	-1.45259	1
DAPK3	0.000474677	-0.551642	1
ADAM33	0.000475354	-1.97941	1
ITGA5	0.000475709	-0.955681	1
LAYN	0.000478242	0.814233	1
TMEM47	0.000479272	-1.43157	1
ATXN1	0.000480097	-0.122295	1
RMDN2	0.000480099	-0.0496599	1
GOLGA5	0.00048261	-0.483402	1
INTS10	0.000483105	-0.514992	1
MAN2B1	0.000485924	-0.93237	1
BARX1	0.000487837	-0.565173	1
ARHGAP12	0.000491231	-1.6619	1
ARHGEF17	0.000493309	0.311045	1
OARD1	0.00049526	-0.857527	1
FEZ1	0.000495483	-1.74211	1
PSMD11	0.000497559	-0.877752	1
RPL8	0.000498337	-0.843859	1
FNBP1L	0.00049942	-0.259121	1
RAVER2	0.000499869	-0.629409	1
LRP1	0.000502228	-0.636538	1
ITPR3	0.00050709	-1.21978	1
PLEKHA6	0.00050733	-0.91512	1
PLA2G4A	0.000508492	-1.25227	1
MMP17	0.000510926	-1.06446	1
IPO7	0.000514505	-0.906022	1
[truncated: 11,735 more rows]
