# Supplementary material for: Single cell and spatial analysis of immune-hot and immune-cold tumours identifies fibroblast subtypes associated with distinct immunological niches and positive immunotherapy response
Source: Mol Cancer. 2025 Jan 6;24:3. doi: 10.1186/s12943-024-02191-9 (PMC11702232; doi:10.1186/s12943-024-02191-9)
Supplement: Supplementary file 9 — Supplementary Material 9 [file 12943_2024_2191_MOESM9_ESM.xlsx]

## Sheet: Table S8 KEY
Column	Description
Publication	Original publication that gene signature was taken from
Description	Description of gene signature as referred to in text
Gene signature	List of genes included in the gene signature

## Sheet: Table S8
Publication	Description	Gene signature
Cabrita et al., 2020 (PMID: 31942071)	TLS: Melanoma	CD79B, CD1D, CCR6, LAT,SKAP1, CETP, EIF1AY, RBP5, PTGDS
Coppola et al., 2011 (PMID: 21703392)	TLS: 12-chemokine	CCL2, CCL3, CCL4, CCL5, CCL8, CCL18, CCL19, CCL21, CXCL9,CXCL10, CXCL11, CXCL13
Hennequin et al., 2016 (PMID: 27057426)	TLS: Gastric	CD4, CCR5, CXCR3, CSF2, IGSF6, IL2RA, CD38, CD40, CD5,MS4A1, SDC1, GFI1, IL1R1, IL1R2, IL10, CCL20, IRF4, TRAF6, STAT5A
Gu-Trantien et al., 2013 (PMID: 23778140)	TLS: Breast	CD200,CXCL13,FBLN7,ICOS,SGPP2,SH2D1A,TIGIT,PDCD1
Elyada et al., 2019 (PMID: 31197017)	iCAF signature (human PDAC)	IL6, PDGFRA, CXCL12, CFD, DPT, LMNA, AGTR1, HAS1, CXCL1, CXCL2, CCL2,CXCL8
NA	FRC-like fibroblast signature	SPIB, TMEM163, SLCO2B1, CCL19, RAMP3, RBP5, HPGD, UBD, ADRA2A, ITIH5, LIFR, IL33, PTGDS, FRZB, SYNPO2, C7, ABI3BP, CCL21
NA	IL11+ iCAF fibroblast signature	IL24, IL11, MMP1, MMP3, WNT5A, MME, CXCL6, IL6, TMEM158, CXCL3, TNFAIP6, TBX3, EVA1A, INHBA, SLC39A14, P4HA2, ANPEP
NA	myCAF fibroblast signature	COL1A1, POSTN, COL1A2, MMP11, COL5A1, COL3A1, VCAN, COL6A1, COL6A3, COL5A2, SPON2, FN1, NREP, BGN, MFAP2, TAGLN, THY1, COL5A3, CLEC11A, ADAM12
NA	PI16+ universal fibroblast signature	TNXB, LEPR, PLAC9, GPC3, PRELP, PLA2G2A, ABCA8, APOD, CCDC80, MGP, SOD3, COL14A1, HSPB6, MFAP4, ANGPTL1, CXCL12, FGF7, SLIT3
